# Supplementary material for: Establishment of regulatory elements during erythro-megakaryopoiesis identifies hematopoietic lineage-commitment points
Source: Epigenetics Chromatin. 2018 May 28;11:22. doi: 10.1186/s13072-018-0195-z (PMC5971425; doi:10.1186/s13072-018-0195-z)
Supplement: Supplementary file 3 — Additional file 3. Enrichment scores of transcription factor binding sites in AREs. Unabridged list of enriched transcription factor binding sites in AREs. Scores are reported as q-values. [file 13072_2018_195_MOESM3_ESM.zip]

Archive with 3 entries (2 files):
- AdditionalFile4.xls
- __MACOSX/
- __MACOSX/._AdditionalFile4.xls
