# Supplementary material for: Establishment of regulatory elements during erythro-megakaryopoiesis identifies hematopoietic lineage-commitment points
Source: Epigenetics Chromatin. 2018 May 28;11:22. doi: 10.1186/s13072-018-0195-z (PMC5971425; doi:10.1186/s13072-018-0195-z)
Supplement: Supplementary file 3 — Additional file 3. Enrichment scores of transcription factor binding sites in AREs. Unabridged list of enriched transcription factor binding sites in AREs. Scores are reported as q-values. [file 13072_2018_195_MOESM3_ESM.zip › AdditionalFile4.xls]

## Sheet: Table S1
Additional Table 1. Transcription factor binding site enrichment
		ERY-specific ARE						Common ARE						MEG-specific ARE
Transcription Factor	Family	LSK (active)	LSK (poised)	LSK (open)	CMP	CFU-E	ERY	LSK (active)	LSK (poised)	LSK (open)	CMP	CP	Mat	LSK (active)	LSK (poised)	LSK (open)	CMP	CFU-MK	iMK
AP-2alpha	AP2																		0.03
AP-2gamma	AP2																0.03		0.02
srebp1a	bHLH																0.03		0.03
Tcf12	bHLH																0.007	0.007	0.007
AP-1	bZIP														0.005		< 0.0001	< 0.0001	< 0.0001
Atf3	bZIP														0.0039		0.0001	0.0007	0.0001
ATF4	bZIP													0.0395			< 0.0001	< 0.0001	< 0.0001
Bach1	bZIP					0.001	< 0.0001
Bach2	bZIP					0.03	0.03
BATF	bZIP														0.005		0.0001	0.002	0.0001
CEBP	bZIP																0.001	0.001	< 0.0001
Chop	bZIP																0.0001	0.001	0.0001
Fosl2	bZIP														0.008		0.002	0.006	0.004
Fra1	bZIP														0.0017		< 0.0001	0.0007	0.0001
Fra2	bZIP														0.005
JunB	bZIP														0.0078
JunD	bZIP													0.0052
MafA	bZIP					0.03	0.03
NF-E2	bZIP				0.02	0.0002	< 0.0001
Nrf2	bZIP					0.0009	0.0001
EBF1	eBF																	0.05	0.02
EHF	ETS													0.0001	0.005		< 0.0001	< 0.0001	< 0.0001
ELF1	ETS							0.0014			0.0004		0.0003	0.0001			< 0.0001	< 0.0001	< 0.0001
ELF3	ETS													0.0388	0.001
ELF5	ETS													0.0048	0.001		< 0.0001	< 0.0001	< 0.0001
ERG	ETS													0.0009			< 0.0001	< 0.0001	< 0.0001
ETS	ETS							0.0003			0.0003	< 0.0001	0.002	0.0001	0.0003		< 0.0001	< 0.0001	< 0.0001
ETS1	ETS													0.0008			< 0.0001	< 0.0001	< 0.0001
ETV1	ETS													0.0001	0.0281		< 0.0001	< 0.0001	< 0.0001
ETV2	ETS													0.0022
GABPA	ETS																< 0.0001	< 0.0001	< 0.0001
PU.1	ETS													0.0148	0.0039		< 0.0001	< 0.0001	< 0.0001
SpiB	ETS													0.0004	0.0017		< 0.0001	< 0.0001	< 0.0001
ELK1	ETS (2)							0.0001			0.0004	< 0.0001	< 0.0001	0.0001			< 0.0001	< 0.0001	< 0.0001
ELK4	ETS (2)							0.0001			0.0003	< 0.0001	< 0.0001	0.0001			0.0001	< 0.0001	0.0002
FLI1	ETS (2)											0.03					< 0.0001	< 0.0001	< 0.0001
SPDEF	ETS (2)																0.01	0.0002	0.003
CRX	Homeobox							0.0187			0.03	0.02	0.02
Meis1	Homeobox																		0.03
Otx2	Homeobox							0.0187			0.02	0.04
PITX1	Homeobox							0.0014			0.001	0.004	0.0008
Bmyb	HTH							0.0001			0.002	< 0.0001	0.0003
MYB	HTH											0.04
IRF1	IRF													0.0138	0.0017		< 0.0001	< 0.0001	0.0004
IRF2	IRF													0.0052			0.0001	0.0005	0.0001
IRF8	IRF													0.0459
ISRE	IRF																0.007
SMAD3	MAD											0.004	0.02
Pax7	PAX										0.02	0.04
RUNX	RUNT																0.001	0.02	0.007
RUNX1	RUNT																0.0004	0.002	0.006
RUNX2	RUNT																0.002	0.01	0.007
Gata1	Zf				0.03	0.01	0.04
Gata2	Zf				0.03	0.01	0.04
Gata3	Zf			0.0189
Gata4	Zf			0.0085	0.0007	0.0006	0.0002
KLF14	Zf													0.0405
KLF3	Zf														0.0281
KLF5	Zf																0.02		0.01
MAZ	Zf																0.007	0.01	0.03
Nr5a2	Zf					0.01	0.04
SP1	Zf																0.04
Sp5	Zf													0.0201
zfx	Zf																		0.03
ZNF143	Zf										0.02		0.04
ZNF264	Zf													0.0067
Enrichment reported as Benjamini-corrected q-value
