# Supplementary material for: Establishment of regulatory elements during erythro-megakaryopoiesis identifies hematopoietic lineage-commitment points
Source: Epigenetics Chromatin. 2018 May 28;11:22. doi: 10.1186/s13072-018-0195-z (PMC5971425; doi:10.1186/s13072-018-0195-z)
Supplement: Supplementary file 4 — Additional file 4. RNA-Seq data with TPM calculations. Transcripts per million counts are included for each RNA-Seq replicate. [file 13072_2018_195_MOESM4_ESM.zip › RNA-Seq_TPM.xls]

## Sheet: RNA-Seq_TPM
Gene ID	Ensembl ID	Transcript_id(s)	LSK_1	LSK_2	CMP_1	CMP_2	GMP_1	GMP_2	MEP_1	MEP_2	CFU-E_1	CFU-E_2	ERY_1	ERY_2	CFU-MK_1	CFU-MK_2	iMK_1	iMK_2	MONO_1	MONO_2	NEU_1	NEU_2
Gnai3	ENSMUSG00000000001.4	ENSMUST00000000001.4	70.24	93.65	67.81	62.86	79.93	112.16	76.83	68.99	7.57	9.65	16.42	16.66	101.45	105.75	89.7	99.16	77.63	72.99	64.07	55.75
Pbsn	ENSMUSG00000000003.11	ENSMUST00000000003.9,ENSMUST00000114041.2	0	0	0	0	0	0	0	0	0	0	0	0	0	0	0	0	0	0	0	0
Cdc45	ENSMUSG00000000028.10	ENSMUST00000000028.9,ENSMUST00000096990.5,ENSMUST00000115585.1	24.35	32.73	32.9	31.88	51	62.02	34.26	39.76	18.74	20.98	12.08	11.32	70.6	66.72	41.41	53.29	0.41	0.65	1.89	1.69
H19	ENSMUSG00000000031.11	ENSMUST00000132294.3,ENSMUST00000136359.3,ENSMUST00000140716.1,ENSMUST00000149974.1,ENSMUST00000152754.3	1.98	0.5	0	0.48	0	0	1.86	1.83	0	0	0	0	0	0	0	0	0	0	0	0
Scml2	ENSMUSG00000000037.12	ENSMUST00000019101.6,ENSMUST00000074802.7,ENSMUST00000077375.4,ENSMUST00000087090.5,ENSMUST00000101113.4,ENSMUST00000112345.3,ENSMUST00000124775.1	2.83	2.73	2.56	3.11	2.2	1.63	4.33	2.85	0.25	1.26	1.64	0.22	1.72	2.16	1.15	0.62	0	0	0.02	0
Apoh	ENSMUSG00000000049.7	ENSMUST00000000049.5,ENSMUST00000133383.3,ENSMUST00000146050.1,ENSMUST00000152958.3	0	0	0	0	0	0	0	0	0	0	0	0	0	0	0	0	0	0	0	0
Narf	ENSMUSG00000000056.7	ENSMUST00000103015.3,ENSMUST00000151088.1,ENSMUST00000154047.1	13.2	15.85	13.27	21.05	12.02	8.68	26.68	37.89	65.29	58.18	113.5	100.29	12.72	15.13	20.87	19.93	10.86	10.01	29.55	27.63
Cav2	ENSMUSG00000000058.6	ENSMUST00000000058.6,ENSMUST00000115459.1,ENSMUST00000115462.1	4.19	4.71	1.56	0.81	0.32	0.48	0.14	0.01	0.35	0.01	0.02	0.36	0.48	0.24	5.32	5.21	1.43	5.42	0.55	0.36
Klf6	ENSMUSG00000000078.6	ENSMUST00000000080.6	126.42	153.69	53.34	54.13	33.66	40.87	68.06	40.22	7.64	4.99	14.73	7.12	18.03	37.7	108.93	116.57	234.37	201.72	234.46	227.86
Scmh1	ENSMUSG00000000085.12	ENSMUST00000000087.8,ENSMUST00000064991.8,ENSMUST00000106298.5,ENSMUST00000106301.3,ENSMUST00000122860.1,ENSMUST00000132116.3,ENSMUST00000133169.1,ENSMUST00000133290.1,ENSMUST00000134375.3,ENSMUST00000136801.3,ENSMUST00000144555.3,ENSMUST00000144862.1,ENSMUST00000151345.3,ENSMUST00000153099.1	11.46	13.26	17.58	9.87	5.78	4.58	10.35	5.87	2.62	3.67	1.35	1.68	9.74	7.43	5.26	4.19	3.29	6.73	5.98	4.05
Cox5a	ENSMUSG00000000088.6	ENSMUST00000000090.6	38.16	32.69	45.69	53.89	68.17	86.15	50.5	42.84	8.07	11.42	10.35	15.47	50.93	76.51	29.91	35.58	20.28	41.17	11.18	11.81
Tbx2	ENSMUSG00000000093.6	ENSMUST00000000095.6	0	0.09	0	0.02	0	0	0	0.11	0.48	0	0.35	0.14	0	0	0.02	0	0.43	0.1	0.04	0.1
Tbx4	ENSMUSG00000000094.8	ENSMUST00000000096.7,ENSMUST00000108045.2,ENSMUST00000108047.3	0.06	0.05	0.12	0	0	0	0.36	0	0	0	0	0	0	0	0	0	0	0	0	0
Zfy2	ENSMUSG00000000103.8	ENSMUST00000115891.1,ENSMUST00000187148.2	0	0	0	0	0	0	0	0	0	0	0	0	0	0	0	0	0	0	0	0
Ngfr	ENSMUSG00000000120.6	ENSMUST00000000122.6	0	0	0	0	0	0	0	0	0	0	0	0	0	0	0.06	0.25	0.61	0.08	1	1.35
Wnt3	ENSMUSG00000000125.5	ENSMUST00000000127.5	0	0	0	0	0	0	0	0	0	0	0	0	0	0	0	0	0	0	0	0.03
Wnt9a	ENSMUSG00000000126.7	ENSMUST00000000128.5,ENSMUST00000108783.3	0	0.17	0	0	0	0	0	0	0	0	0	0	0	0	0	0	0	0	0	0
Fer	ENSMUSG00000000127.10	ENSMUST00000000129.8,ENSMUST00000038080.5	9.24	10.6	7.67	6.4	4.51	3.45	7.85	12.31	2.15	2.09	1.83	2.29	5.69	4.09	3.84	2.68	9.85	4.78	2.27	1.84
Xpo6	ENSMUSG00000000131.11	ENSMUST00000009344.11,ENSMUST00000163959.1,ENSMUST00000164741.1,ENSMUST00000165608.1,ENSMUST00000165660.1,ENSMUST00000166368.1,ENSMUST00000166538.1,ENSMUST00000166540.3,ENSMUST00000166719.3,ENSMUST00000167147.1,ENSMUST00000167268.3,ENSMUST00000167315.3,ENSMUST00000168189.3,ENSMUST00000168564.1,ENSMUST00000168649.3,ENSMUST00000168933.1,ENSMUST00000169059.3,ENSMUST00000170675.3,ENSMUST00000171861.3	27.9	39.77	34.29	38.58	26.62	17.92	24.54	46.49	7.12	7.68	12.02	4.24	30.37	24.21	36.87	35.72	32.17	27.32	73.13	66.58
Tfe3	ENSMUSG00000000134.13	ENSMUST00000077680.5,ENSMUST00000079542.8,ENSMUST00000101695.4,ENSMUST00000115677.3,ENSMUST00000115678.2,ENSMUST00000115679.3,ENSMUST00000115680.6,ENSMUST00000126694.1,ENSMUST00000132209.3,ENSMUST00000133456.1,ENSMUST00000137467.3,ENSMUST00000143680.3,ENSMUST00000144715.1,ENSMUST00000144900.1	6.26	5.26	3.99	5.21	3.24	4.24	6.39	9.03	7.41	7.28	7.82	2.59	2.8	4.46	22.93	13.82	9.42	6.48	11.92	15.59
Axin2	ENSMUSG00000000142.11	ENSMUST00000052915.9,ENSMUST00000106711.1,ENSMUST00000139682.1,ENSMUST00000140821.1,ENSMUST00000144130.1,ENSMUST00000144511.1,ENSMUST00000152909.1	0.33	0.66	0.39	0.98	0.39	0.2	0.24	1.21	0	0.27	0.22	0.32	1.06	0.3	0.91	0.79	2.42	1.01	1.96	2.8
Brat1	ENSMUSG00000000148.13	ENSMUST00000041588.8,ENSMUST00000100505.2,ENSMUST00000110806.3,ENSMUST00000124892.1,ENSMUST00000131905.3,ENSMUST00000153440.3	7.77	6.15	7.69	6.74	4.69	4.33	9.61	9.02	0.71	0.6	1.22	0.83	7.37	7.03	4.57	6.87	2.75	1.77	9.16	9.11
Gna12	ENSMUSG00000000149.6	ENSMUST00000000153.4	10.59	11.92	16.68	18.76	20	21.01	16.99	22.68	4.14	4.02	4.94	3.59	20.55	21.25	9.29	12.55	4.58	4.06	3.82	4.5
Slc22a18	ENSMUSG00000000154.11	ENSMUST00000052348.7,ENSMUST00000105917.2,ENSMUST00000141988.3,ENSMUST00000145943.3,ENSMUST00000146983.1,ENSMUST00000150791.3	2.57	2.13	0	1.36	0.38	0	0.67	6.91	0	0	0	0	0.38	0	0.54	1.06	0	0.58	0	0
Itgb2l	ENSMUSG00000000157.11	ENSMUST00000000161.9,ENSMUST00000113773.1,ENSMUST00000131567.3,ENSMUST00000131777.1	16.11	3.7	0.54	2.52	3.26	3.34	0	0	4.09	4.98	17.9	10.3	5.03	5.11	43.6	40.37	0	0.06	2.89	1.59
Igsf5	ENSMUSG00000000159.11	ENSMUST00000000163.8,ENSMUST00000081093.5,ENSMUST00000113794.3,ENSMUST00000113795.3,ENSMUST00000136292.1,ENSMUST00000139595.1	0	0.49	0	0	0	0	0	0	0	0	0	0	0	0	0.09	0	3.63	6.11	0	0
Pih1d2	ENSMUSG00000000167.10	ENSMUST00000000171.10,ENSMUST00000124029.1,ENSMUST00000125606.1,ENSMUST00000132187.1,ENSMUST00000141366.3,ENSMUST00000151197.3,ENSMUST00000155773.1	0.3	2.49	0.14	2.25	0.22	4.43	6.34	0	0	0.22	0.46	0.13	1.14	1.84	0	0.26	0	0.12	0.89	0.29
Dlat	ENSMUSG00000000168.5	ENSMUST00000034567.3,ENSMUST00000125919.3,ENSMUST00000126933.3,ENSMUST00000132455.1,ENSMUST00000142275.3,ENSMUST00000155417.1	16.75	16.73	21.09	25.62	17.33	28.83	42	31.6	2.4	4.87	7.01	2.4	28.98	30.14	20.05	13.43	8.54	11.93	6.38	6.35
Sdhd	ENSMUSG00000000171.4	ENSMUST00000000175.4	67.99	79.79	92.52	85.31	97.03	124.74	139.46	175.39	14.22	18.06	10.7	20.12	111.65	133.46	72.6	75.93	45.69	54.76	28.71	28.25
Fgf23	ENSMUSG00000000182.7	ENSMUST00000000186.6	0	0	0	0	0	0	0	0	0	0	0.35	0	0	0	0	0	0	0	0	0
Fgf6	ENSMUSG00000000183.5	ENSMUST00000000187.5	0	0	0	0	0	0	0	0	0	0	0	0	0	0	0	0	0	0	0	0
Ccnd2	ENSMUSG00000000184.9	ENSMUST00000000188.8	37.37	29.86	33.99	39.85	29.4	32.76	22.67	21.13	1.99	1.34	1.69	2.01	29.21	21.61	3.37	2.19	14.84	12.13	6.73	6.09
Gpr107	ENSMUSG00000000194.9	ENSMUST00000056433.6,ENSMUST00000127872.4,ENSMUST00000133207.1,ENSMUST00000146747.1,ENSMUST00000147099.1,ENSMUST00000149622.1,ENSMUST00000151991.1,ENSMUST00000153032.1,ENSMUST00000169333.1,ENSMUST00000172422.3,ENSMUST00000194084.1	8.89	6.46	7.71	7.72	9.35	10.03	11.05	9.05	3.02	2.05	4.99	4.33	9.2	8.55	18.4	17.8	16.05	13.77	22.75	21.75
Nalcn	ENSMUSG00000000197.7	ENSMUST00000000201.5	0	0	0	0	0	0	0	0	0	0	0	0	0	0	0	0	0	0	0.01	0.02
Btbd17	ENSMUSG00000000202.5	ENSMUST00000000206.3,ENSMUST00000137965.1,ENSMUST00000141386.1,ENSMUST00000141481.1,ENSMUST00000146853.1,ENSMUST00000156053.3,ENSMUST00000156192.1	0	0	0	0	0	0	0	0	0	0	0	0	0	0	0	0	0	0	0	0
Slfn4	ENSMUSG00000000204.11	ENSMUST00000000208.7,ENSMUST00000167596.1	14.17	7.2	0.95	1.22	3.03	2.83	0.1	0.17	0.84	3.33	10.23	7.36	5.34	4.84	60.09	50.15	1.22	1.6	353.09	332.53
Th	ENSMUSG00000000214.6	ENSMUST00000000219.5,ENSMUST00000105929.5,ENSMUST00000123057.1,ENSMUST00000124951.3,ENSMUST00000138482.4,ENSMUST00000140344.1	0	0	0	0	0	0	0	0	0	0	0	0	0	0	0	0	0	0	0	0
Ins2	ENSMUSG00000000215.6	ENSMUST00000000220.2,ENSMUST00000105930.3,ENSMUST00000105931.3,ENSMUST00000105932.1,ENSMUST00000105933.3,ENSMUST00000105934.3,ENSMUST00000125933.1,ENSMUST00000162317.1	0	0	0	0	0	0	0	0	0	0	0	0	0	0	0	0	0	0	0	0
Scnn1g	ENSMUSG00000000216.8	ENSMUST00000000221.5	0	0	0	0	0	0	0	0	0	0	0	0	0	0	0	0	0.74	0.61	0	0
Drp2	ENSMUSG00000000223.9	ENSMUST00000000228.4,ENSMUST00000113224.4,ENSMUST00000113226.1,ENSMUST00000113228.3,ENSMUST00000142146.3,ENSMUST00000153424.3	0.12	0	0.11	0.01	0.43	0.11	0.33	0.04	1.34	1.42	0.25	0.36	0.16	0	0.01	0.14	0	0.47	0	0
Tspan32	ENSMUSG00000000244.12	ENSMUST00000009396.8,ENSMUST00000075172.7,ENSMUST00000082008.7,ENSMUST00000105923.3,ENSMUST00000105924.3,ENSMUST00000105925.3,ENSMUST00000141186.1,ENSMUST00000143512.1,ENSMUST00000145212.3,ENSMUST00000154264.1	71.88	51.37	59.18	54.28	57.44	48.27	68.15	54.25	13.72	14.16	29.55	17.81	58.35	58.3	23.83	25.35	30.59	18.16	39.57	42.99
Lhx2	ENSMUSG00000000247.7	ENSMUST00000000253.5,ENSMUST00000133661.3,ENSMUST00000143783.4,ENSMUST00000149664.1,ENSMUST00000155964.2,ENSMUST00000175896.1,ENSMUST00000176229.1	0.19	0	0	0	0	0	0	0	0	0	0	0	0	0	0	0	0	0	0	0
Clec2g	ENSMUSG00000000248.12	ENSMUST00000000254.9,ENSMUST00000075789.3,ENSMUST00000142388.3,ENSMUST00000146925.1	0	0	0	0	0	0	0	0	0	0	0	0.1	0	0	0.91	0.01	0.46	0	0	1.16
Gmpr	ENSMUSG00000000253.8	ENSMUST00000000260.8,ENSMUST00000128873.1,ENSMUST00000129176.1	9.56	6.27	10.13	10.33	6.75	7.93	5.52	1.46	0.62	0.39	1.97	0.86	9.26	8.58	0.67	0.65	0.68	0	0.92	0.3
Glra1	ENSMUSG00000000263.11	ENSMUST00000075603.4,ENSMUST00000102716.5,ENSMUST00000108853.3	0	0	0	0	0	0	0	0	0	0	0	0	0	0	0	0	0	0	0	0
Mid2	ENSMUSG00000000266.7	ENSMUST00000112988.3,ENSMUST00000112990.3,ENSMUST00000112993.1,ENSMUST00000128809.1,ENSMUST00000140144.1	1.16	0.47	0	0.13	0	0	0	0	0.72	0	0.03	0	0	0.4	0.07	0.03	0.07	0	0.06	0
Trim25	ENSMUSG00000000275.12	ENSMUST00000000284.6,ENSMUST00000100627.4,ENSMUST00000107896.5	18.19	14.31	11.84	14.41	8.02	10.93	16.93	18.44	11.54	8.99	7.05	7.44	12.8	10.51	16.44	14.9	37.36	32.44	40.97	37.51
Dgke	ENSMUSG00000000276.7	ENSMUST00000000285.4,ENSMUST00000107894.3,ENSMUST00000152772.1	5.12	5.17	4.74	2.51	2.87	4.38	3.33	3.78	0.64	0.7	0.78	0.27	3.76	2.93	1.56	1.63	2.07	3.68	3.73	3.88
Scpep1	ENSMUSG00000000278.10	ENSMUST00000000287.8	7.81	7.35	7.84	7.51	6.58	7.96	3.08	5.08	9.09	5.39	1.98	3.11	8.34	9.43	51.04	55.61	21.78	20.67	12.39	15.64
Mnt	ENSMUSG00000000282.8	ENSMUST00000000291.4,ENSMUST00000132150.1,ENSMUST00000133217.1	4.18	3.45	2.74	5.4	3.4	3.1	2.22	1.58	0.51	1.13	0.29	0.75	1.96	1.74	3.55	2.34	3.63	4.25	7.52	12.45
Itgb2	ENSMUSG00000000290.9	ENSMUST00000000299.9,ENSMUST00000130059.3,ENSMUST00000131023.3,ENSMUST00000153541.1,ENSMUST00000156644.3	28.3	28.01	6.98	9.49	18.33	21.73	8.68	8	7.26	9.37	24	18.68	21.26	26.46	243.96	247.5	482.1	461.67	175.36	184.33
Hddc2	ENSMUSG00000000295.8	ENSMUST00000000304.8,ENSMUST00000159194.1,ENSMUST00000159659.1,ENSMUST00000160447.1,ENSMUST00000162076.1	32.95	57.57	32.85	29.9	29.27	35.2	36.86	60.88	0.15	1.57	2.84	3.34	38.63	35.43	18.26	13.08	8.1	7.15	4.96	8.67
Tpd52l1	ENSMUSG00000000296.7	ENSMUST00000000305.5	0	0	0	0.12	0	0	0	0	0	0	0	0	0.3	0	0	0	0	0	0	0
Pemt	ENSMUSG00000000301.12	ENSMUST00000000310.9,ENSMUST00000102692.5,ENSMUST00000102693.4,ENSMUST00000133028.1,ENSMUST00000136660.1,ENSMUST00000143646.1,ENSMUST00000146461.1,ENSMUST00000147422.3,ENSMUST00000148512.1,ENSMUST00000150954.3	1.35	8.92	0.53	2.87	8.34	2.21	1.24	3.51	0	0	2.84	0.37	2.57	4.92	1.25	0.57	0	0	0.19	0
Cdh1	ENSMUSG00000000303.8	ENSMUST00000000312.7,ENSMUST00000136580.1,ENSMUST00000167688.1	0.45	0.32	0.35	0.12	0.49	0.95	0.37	0	0.02	0.22	0.52	0.28	0.77	0.38	4.1	3.24	6.9	7.47	0.59	0.39
Cdh4	ENSMUSG00000000305.8	ENSMUST00000000314.8,ENSMUST00000098996.1,ENSMUST00000108911.1,ENSMUST00000124708.1,ENSMUST00000129659.1,ENSMUST00000136411.1	0	0	0	0	0	0	0	0	0	0	0	0	0	0	0	0	0	0	0	0
Ckmt1	ENSMUSG00000000308.10	ENSMUST00000000317.8,ENSMUST00000078222.4,ENSMUST00000125221.1,ENSMUST00000125812.3,ENSMUST00000126130.1,ENSMUST00000128612.1,ENSMUST00000129130.1,ENSMUST00000145380.1,ENSMUST00000150271.3,ENSMUST00000153040.1	0	0	0	0	0	0	0	0.03	0	0	0.1	0	0	0	0	0	0	0	0	0
Bcl6b	ENSMUSG00000000317.7	ENSMUST00000000326.7,ENSMUST00000140542.1,ENSMUST00000153449.1	0.72	0.39	0.47	0.21	0.01	0.09	0	0	0.22	0.76	0.29	0.18	0	0	0	0	0	0	0	0.05
Clec10a	ENSMUSG00000000318.12	ENSMUST00000000327.8,ENSMUST00000102571.5,ENSMUST00000143298.3,ENSMUST00000144935.4,ENSMUST00000150966.3,ENSMUST00000152635.1,ENSMUST00000153959.1,ENSMUST00000178567.1,ENSMUST00000178945.3,ENSMUST00000180106.1	4.97	7.89	4.35	4.02	7.9	5.83	0	0.46	0.93	0.26	1	0.86	4.49	4.73	21.28	22.04	9.76	6.86	0.99	1.38
Alox12	ENSMUSG00000000320.6	ENSMUST00000000329.4,ENSMUST00000108574.2	0.14	0.16	0	0.19	0	0	0.06	0.26	0	0.35	0	0.09	0	0	0	0	0.72	0.36	4.07	3.71
Arvcf	ENSMUSG00000000325.11	ENSMUST00000090103.5,ENSMUST00000115610.1,ENSMUST00000115612.3,ENSMUST00000115613.3,ENSMUST00000115614.4,ENSMUST00000126183.1,ENSMUST00000150253.1,ENSMUST00000150484.1,ENSMUST00000152132.1,ENSMUST00000155548.1	5.09	2.85	12.92	12.99	0.06	1.35	8.82	5.16	3.7	1.79	2.81	0	4.14	0.77	0.8	0.81	0.46	0.46	1.37	1.82
Comt	ENSMUSG00000000326.8	ENSMUST00000000335.6,ENSMUST00000115609.4,ENSMUST00000147720.2,ENSMUST00000165430.3	31.66	39.06	29.09	24.63	23.99	24.36	36.19	39.53	24.34	21.44	14.79	11.86	27.7	33.97	26.33	31.03	8.58	6.45	7.23	6.02
Rtca	ENSMUSG00000000339.10	ENSMUST00000000348.10,ENSMUST00000124486.1,ENSMUST00000140677.3,ENSMUST00000143425.1,ENSMUST00000153005.1	15.76	17.81	21.42	19.76	17.95	27.75	27.26	27.71	3.14	3.51	2.44	2.04	25.93	31.12	13.98	15.71	8.53	8.59	9.87	7.36
Dbt	ENSMUSG00000000340.6	ENSMUST00000000349.6	6.2	8.09	5.72	7.74	8.34	11.48	6.14	3.92	0.2	0.96	1.22	1.2	9.46	7.68	4.09	4.54	3.55	2.92	3.34	3.43
Dazap2	ENSMUSG00000000346.8	ENSMUST00000000356.8	104.44	106.75	102.16	107.43	104.05	112.95	105.48	101.58	36.81	26.9	44.6	31.33	103.16	98.75	182.17	172.24	152.96	193.8	160.73	174.77
Mcts1	ENSMUSG00000000355.9	ENSMUST00000000365.2,ENSMUST00000133128.3,ENSMUST00000134573.1,ENSMUST00000140204.3,ENSMUST00000148938.1	33.34	24.12	27.57	25.88	46.21	35.48	27.45	19.85	0.31	2.72	5.03	7.81	28.32	26.57	26.98	41.49	21.01	17	16.07	16.73
Rem1	ENSMUSG00000000359.3	ENSMUST00000000369.3,ENSMUST00000139370.1,ENSMUST00000150913.1	0	0	0	0.26	0	0	0	0	0	0	0.25	0	0.07	0.56	5.24	9.53	0	0.34	0.12	0.8
Rnf17	ENSMUSG00000000365.8	ENSMUST00000095793.1	0.8	1.17	1.81	1.27	1.27	1.15	2.93	1.17	0.13	0	0	0.2	2.04	1.35	0.22	0.23	0.17	0.12	0.19	0.11
Trappc10	ENSMUSG00000000374.7	ENSMUST00000000384.6	10.49	8.62	12.48	10.67	16.01	16.54	14.3	15.85	21.23	24.33	12.14	12	17.75	16.83	15.39	14.26	11.15	12.18	12.49	12.04
Ccm2	ENSMUSG00000000378.11	ENSMUST00000000388.10,ENSMUST00000109721.2,ENSMUST00000109722.4,ENSMUST00000144293.1,ENSMUST00000159007.3,ENSMUST00000160633.3,ENSMUST00000161501.3,ENSMUST00000161667.1	40.22	25.26	20.73	20.3	31.8	23.62	19.9	16.35	3.42	10.22	6.74	3.69	26.43	27.51	37.34	39.34	77.9	66.07	115.26	120.45
Wap	ENSMUSG00000000381.10	ENSMUST00000102910.3,ENSMUST00000127341.1,ENSMUST00000141868.1	0	0.03	0	0	0	0	0	0	0	0	0	0	0	0	0	0	0	0	0	0
Tbrg4	ENSMUSG00000000384.11	ENSMUST00000000394.9,ENSMUST00000131313.1,ENSMUST00000131477.1,ENSMUST00000131815.3,ENSMUST00000132446.1,ENSMUST00000134016.1,ENSMUST00000136682.3,ENSMUST00000144463.1,ENSMUST00000150697.3,ENSMUST00000151008.1,ENSMUST00000156969.3,ENSMUST00000189268.2	18.34	10.88	18.93	37.52	20.03	23.22	16.71	31.04	3.21	0.99	4.58	6.6	22.24	32.94	5.5	6.52	6.91	6.55	8.7	10.75
Tmprss2	ENSMUSG00000000385.7	ENSMUST00000000395.6	0	0	0	0	0	0	0	0	0	0	0	0	0	0	0	0	0	0	0	0.05
Mx1	ENSMUSG00000000386.10	ENSMUST00000023655.8,ENSMUST00000113768.3,ENSMUST00000135184.3,ENSMUST00000142883.1,ENSMUST00000155233.3	5.01	2.38	2.04	4.28	0.73	0.69	0.96	0	0.81	0.86	1.9	0.51	2.39	2.06	67.01	63.67	26.68	15.98	6.62	6.76
Fap	ENSMUSG00000000392.13	ENSMUST00000000402.11,ENSMUST00000102732.5,ENSMUST00000128139.2,ENSMUST00000136297.3,ENSMUST00000152085.4,ENSMUST00000172676.3,ENSMUST00000173745.1,ENSMUST00000174234.3,ENSMUST00000174448.3	1.1	7.61	0	0.17	0	0	0.62	0.99	1.66	3.52	0.71	0.59	0.19	0.12	0.61	0.21	1.32	1.01	0.39	0.89
Gcg	ENSMUSG00000000394.11	ENSMUST00000102733.5,ENSMUST00000136686.1,ENSMUST00000155624.1	0	0	0	0	0	0	0	0	0	0	0	0	0	0	0	0	0	0	0	0
Ndufa9	ENSMUSG00000000399.7	ENSMUST00000088194.4	50.81	62.96	71.78	63.54	95.39	113.08	109.72	104.66	21.43	8.8	13.57	10.96	102.84	111.56	79.43	72.85	34.66	30.42	12.66	14.35
Egfl6	ENSMUSG00000000402.2	ENSMUST00000000412.2	0	0	0	0	0	0	0	0	0	0	0	0	0	0	0	0	0	0	0.25	0.17
Lck	ENSMUSG00000000409.10	ENSMUST00000067240.6,ENSMUST00000102596.3,ENSMUST00000123640.1,ENSMUST00000127943.1,ENSMUST00000132030.1,ENSMUST00000134336.1,ENSMUST00000139957.1,ENSMUST00000167288.3	18.21	14.85	4.61	9.02	2.75	1.45	2.28	7.06	2.98	3.45	1.87	2.2	2.69	2.2	4.03	3.69	75.54	54.72	21.13	27.29
Tssk3	ENSMUSG00000000411.7	ENSMUST00000000421.5	0	0	0	0	0	0	0	0	0	0	0	0	0	0	0	0	0	0	0	0
Cttnbp2	ENSMUSG00000000416.12	ENSMUST00000090601.7,ENSMUST00000129669.3,ENSMUST00000139557.1,ENSMUST00000140416.1,ENSMUST00000141581.1,ENSMUST00000142963.2,ENSMUST00000146775.3,ENSMUST00000148602.3,ENSMUST00000149570.1,ENSMUST00000152499.3	0.04	0	0	0	0	0	0.09	0	0	0.02	0	0	0.07	0	0.02	0	0	0	0	0
Galnt1	ENSMUSG00000000420.11	ENSMUST00000000430.9,ENSMUST00000164066.1,ENSMUST00000164998.3,ENSMUST00000169474.1,ENSMUST00000170191.1,ENSMUST00000170243.3,ENSMUST00000171583.1,ENSMUST00000178605.1	84.75	112.71	116.47	118.88	98.44	113.33	196.84	153.34	44.56	59.32	109.16	97.01	108.39	111.94	70.28	81.21	111.03	107.96	52.88	54.96
Myf5	ENSMUSG00000000435.1	ENSMUST00000000445.1	0	0	0	0	0	0	0	0	0	0	0	0	0	0	0	0	0	0	0	0
Mkrn2	ENSMUSG00000000439.8	ENSMUST00000000449.7	16.95	14.84	13.83	17.42	12.59	18.14	13.87	13.01	2.67	1.13	2.63	0.68	12.21	15.25	9.54	9.63	7.15	6.35	7.89	6.76
Pparg	ENSMUSG00000000440.8	ENSMUST00000000450.3,ENSMUST00000171644.3	1	0.27	0.39	0	0.27	1.06	0	0	1.72	1.2	1.35	1.28	0.06	0	1.19	1.81	34.9	32.35	0.35	0.29
Raf1	ENSMUSG00000000441.13	ENSMUST00000000451.9,ENSMUST00000112949.3,ENSMUST00000124553.1,ENSMUST00000127503.1,ENSMUST00000130528.3,ENSMUST00000147979.1	40.17	36.36	29.66	30.04	34.8	33.72	33.29	33.48	7.44	10.16	8.03	5.07	35.75	33.7	50.49	42.67	89.79	72.6	87.59	89.19
2018-09-01	ENSMUSG00000000486.9	ENSMUST00000106313.3,ENSMUST00000106314.3,ENSMUST00000131208.1,ENSMUST00000133591.1,ENSMUST00000133733.1,ENSMUST00000133913.3,ENSMUST00000138541.3,ENSMUST00000142356.1,ENSMUST00000152267.3	74.34	95.28	32.33	30.92	15.1	19.52	12.86	13.06	7.84	13.69	76.24	67.08	21.18	13.42	24.18	18.03	56.92	59.94	69.65	76.16
Pdgfb	ENSMUSG00000000489.6	ENSMUST00000000500.6	0.32	0.28	0.05	0.41	0.15	0	0.07	0	0.56	0	0.38	0.14	0.11	0.01	0.56	0.19	7.57	4.76	0.13	0.28
Acvrl1	ENSMUSG00000000530.12	ENSMUST00000000542.9,ENSMUST00000117984.3,ENSMUST00000119063.3,ENSMUST00000120028.3,ENSMUST00000120754.1,ENSMUST00000121718.3,ENSMUST00000124151.1,ENSMUST00000128525.1,ENSMUST00000128868.1,ENSMUST00000130432.3,ENSMUST00000144229.3	2.42	1.08	0.26	3.01	1.55	0.44	0	2	0.02	0.42	0.97	1.37	1.02	1.04	20.32	17.42	9.08	4.97	2.33	1.04
Grasp	ENSMUSG00000000531.4	ENSMUST00000000543.4	3.96	3.66	2.65	1.12	0.61	0.15	0.17	0	0	0	0	0.29	0.67	0.63	0.51	0.19	4.11	4.85	0.33	0.37
Acvr1b	ENSMUSG00000000532.10	ENSMUST00000000544.10	9.79	13.98	6.17	6.9	3.95	5.89	1.64	0.63	0.42	0.44	1.09	1.07	6.28	4.02	8.88	10.58	6.42	7.3	8.55	8.99
Tom1l2	ENSMUSG00000000538.14	ENSMUST00000064019.10,ENSMUST00000093046.8,ENSMUST00000093048.8,ENSMUST00000095254.7,ENSMUST00000102682.4,ENSMUST00000102683.6,ENSMUST00000133420.3,ENSMUST00000142225.1,ENSMUST00000143124.3,ENSMUST00000151284.1,ENSMUST00000153920.1	6.52	7.44	1.8	3.64	1.89	2.96	3.21	2.38	1.24	1.23	3.94	0.72	2.66	3.01	3.56	2.63	4.17	1.84	6.33	6.31
Gpa33	ENSMUSG00000000544.10	ENSMUST00000027847.6,ENSMUST00000060833.9,ENSMUST00000166159.1,ENSMUST00000166860.1	0	0	0	0	0	0	0	0	0	0	0	0	0	0	0	0	0	0	0	0
Zfp385a	ENSMUSG00000000552.9	ENSMUST00000168828.1	1.98	1.46	3.39	2	1.03	1.59	1.01	1.28	0.11	0.24	0.28	0.29	1.18	1.95	5.51	4.25	0.78	0.39	0.74	1.14
Itga5	ENSMUSG00000000555.6	ENSMUST00000023128.6	3.9	3.16	6.29	4.95	4.1	2.97	4.16	6.47	0.05	0.12	0.79	0.39	3.93	3.53	4.08	3.89	1.71	1.37	1.97	2.36
Gabra2	ENSMUSG00000000560.5	ENSMUST00000000572.5	0	0	0	0	0	0	0	0	0	0	0	0	0	0	0	0	0	0	0	0
Wdr77	ENSMUSG00000000561.10	ENSMUST00000010278.7,ENSMUST00000127464.3,ENSMUST00000128005.1,ENSMUST00000130994.3,ENSMUST00000137168.2,ENSMUST00000151263.1,ENSMUST00000167642.3	22.72	22.26	20.94	27.09	28.95	21.86	24.72	23.86	3.47	3.13	5.12	4.7	23.69	25.04	9.61	8.24	6.01	5.96	17.43	18.4
Adora3	ENSMUSG00000000562.4	ENSMUST00000000574.1,ENSMUST00000164730.1	0.25	0	0.83	0.15	0.14	1.16	0	0	0	0	0	0.4	0.65	0.1	4.16	5.11	3.23	2.06	0.65	0.95
Atp5f1	ENSMUSG00000000563.13	ENSMUST00000118209.3,ENSMUST00000123959.1,ENSMUST00000133320.1,ENSMUST00000143022.1,ENSMUST00000153666.1	174.32	222.35	255.7	211.94	296.17	302.38	356.82	320.41	69.5	77.75	72.21	68.32	300.21	326.18	290.62	323.03	155.66	127.37	88.82	89.88
Sox9	ENSMUSG00000000567.5	ENSMUST00000000579.2	0.02	0	0	0	0	0	0	0	0	0	0	0	0	0	0	0	0	0	0	0
Hnrnpd	ENSMUSG00000000568.11	ENSMUST00000019128.10,ENSMUST00000072750.8,ENSMUST00000112939.5,ENSMUST00000164833.1,ENSMUST00000167035.1,ENSMUST00000168396.1,ENSMUST00000170654.1,ENSMUST00000170912.1,ENSMUST00000171106.3,ENSMUST00000171640.3,ENSMUST00000171786.3,ENSMUST00000172361.3	56.09	71.62	113.63	143.98	109.69	97.32	123.94	105.84	40.94	68.75	33.31	35.03	94.27	58.52	118.4	62.36	59	32.06	44.96	43.9
Dynlt1c	ENSMUSG00000000579.10	ENSMUST00000092966.4,ENSMUST00000124894.1,ENSMUST00000138598.3,ENSMUST00000149027.3	11.31	3.67	6.86	4.26	3.54	4.51	2.58	4.06	7.53	5.61	2.29	3.46	3.78	6.72	5.62	9.73	11.44	7.8	32.55	41.94
C1d	ENSMUSG00000000581.4	ENSMUST00000000594.4,ENSMUST00000130330.1,ENSMUST00000131227.1,ENSMUST00000135568.1,ENSMUST00000156784.1	46.27	48.38	49.7	48.72	52.74	63.9	41.01	33.23	7.35	14.12	11.88	4.5	33.43	44.01	30.29	27.25	44.04	29.52	12.84	19.59
Gm2a	ENSMUSG00000000594.7	ENSMUST00000000608.7	40.01	38.4	40.55	37.18	35.14	43.07	10.2	5.45	4.81	3.49	7.4	4.94	33.09	33.87	111.52	110.89	100.75	121.01	62.08	60.14
Krit1	ENSMUSG00000000600.11	ENSMUST00000080085.4,ENSMUST00000171023.3	14.26	17.22	14.03	12.78	10.06	12.2	15.16	12.3	6.24	6.61	5.2	3.95	12.08	9.17	10.59	11.13	11.02	10.37	9.49	11.46
Clcn4	ENSMUSG00000000605.8	ENSMUST00000000619.6	19.5	16.11	20.23	13.56	10.71	13.5	17.1	14.05	2.71	3.76	4.14	2.98	13.93	14.01	18.34	21.91	22.35	19.82	16.48	14.35
Vmn2r88	ENSMUSG00000000606.11	ENSMUST00000022438.7,ENSMUST00000159674.1,ENSMUST00000163019.3	0	0	0	0	0	0	0	0	0	0	0	0	0	0	0	0	0	0	0	0
Grm6	ENSMUSG00000000617.10	ENSMUST00000000631.7,ENSMUST00000126890.1,ENSMUST00000156890.3,ENSMUST00000171427.3	0	0.15	0	0	0	0	0	0	0	0	0	0	0	0	0.53	0.06	0.18	0	0.09	0.17
Sema4f	ENSMUSG00000000627.11	ENSMUST00000000641.11,ENSMUST00000113982.1,ENSMUST00000125579.1	0.06	0.3	0	0	0	0	0	0	0	0.1	0	0.03	0.1	0.02	0.96	0.19	0	0	0.21	0.62
Hk2	ENSMUSG00000000628.6	ENSMUST00000000642.6,ENSMUST00000168725.1,ENSMUST00000169270.1,ENSMUST00000170833.1	16.25	19.44	11.97	14.95	43.8	36.72	6.43	3.94	1.85	2.71	2.27	3.82	32.92	25.02	41.37	43.28	35.68	33.46	12.04	12.63
Myo18a	ENSMUSG00000000631.15	ENSMUST00000000645.8,ENSMUST00000092884.6,ENSMUST00000092887.6,ENSMUST00000100443.2,ENSMUST00000100794.5,ENSMUST00000100795.3,ENSMUST00000102488.3,ENSMUST00000108375.4,ENSMUST00000108376.4,ENSMUST00000130305.4,ENSMUST00000130627.4,ENSMUST00000130956.1,ENSMUST00000133740.2,ENSMUST00000134196.1,ENSMUST00000135045.1,ENSMUST00000135375.2,ENSMUST00000142571.2,ENSMUST00000151373.2,ENSMUST00000154892.1,…	48.5	72.2	66.91	72.97	38.36	37.3	66.28	51.01	16.91	7.79	6.22	7.87	60.68	45.23	49.39	43.23	64.44	62.63	41.6	40.49
Sez6	ENSMUSG00000000632.9	ENSMUST00000000646.9,ENSMUST00000093995.5,ENSMUST00000126866.1,ENSMUST00000138346.1,ENSMUST00000138749.3,ENSMUST00000140630.1,ENSMUST00000142542.3,ENSMUST00000151982.3,ENSMUST00000155087.3	0	0	0	0	0	0	0	0	0	0	0	0	0	0	0	0	0	0	0	0
Haao	ENSMUSG00000000673.8	ENSMUST00000000687.7	9.57	6.16	10.44	6.51	13.91	8.13	1.63	2.24	0.99	0.42	1.66	0.17	8.65	13.28	19.84	24.06	11.47	14.3	37.26	34.69
Cd52	ENSMUSG00000000682.7	ENSMUST00000000696.6,ENSMUST00000137445.1,ENSMUST00000145122.1	186.44	187.17	121.27	120.31	148.43	196.23	22.52	27.46	73.43	33.14	139.36	52.96	205.09	318.9	1885.43	2181.67	577.69	724.98	901.69	898.43
Abhd15	ENSMUSG00000000686.11	ENSMUST00000094004.4,ENSMUST00000145676.1,ENSMUST00000147386.1	9.61	6.71	3.36	4.84	1.49	2.13	2.48	0.42	0.25	0.31	1.07	0.05	2.22	2.89	9.91	8.55	3.5	6.13	5.37	6.28
Hoxb6	ENSMUSG00000000690.5	ENSMUST00000000704.5,ENSMUST00000173432.2	0.2	0.67	0	0	0	0	0.45	0	0	0	0	0	0.18	0	0	0	0	0	0	0
Loxl3	ENSMUSG00000000693.6	ENSMUST00000000707.4,ENSMUST00000101257.3,ENSMUST00000152679.3,ENSMUST00000155502.1	1.11	0.72	1.19	0.72	0.26	1.08	0.54	0.37	0.14	1.03	0.27	1.15	0.67	0.65	0.8	0.27	1.89	4.58	0.16	0.29
Tcl1b5	ENSMUSG00000000701.7	ENSMUST00000000717.7	0	0	0	0	0	0	0	0	0	0	0	0	0	0	0	0	0	0	0	0
Btn1a1	ENSMUSG00000000706.11	ENSMUST00000041674.9,ENSMUST00000110434.1	0	0.12	0	0	0.01	0	0	0	0.5	0.28	2.79	5.6	0	0	0	0.01	0	0	0	0
Kat2b	ENSMUSG00000000708.10	ENSMUST00000000724.10,ENSMUST00000163648.1,ENSMUST00000164390.1,ENSMUST00000166525.1,ENSMUST00000167092.3,ENSMUST00000171072.1,ENSMUST00000172160.1	24.62	53.46	16.36	19.45	17.5	21.37	14.99	32.43	10.21	20.29	18.26	11.04	22.42	14.95	42.49	36.21	40.36	32	32.62	22.22
Rab5b	ENSMUSG00000000711.2	ENSMUST00000000727.2	24.89	20.02	13.57	14.92	33.44	25.97	10.19	11.57	15.26	9.22	24.48	18.3	28.53	28.75	47.27	46.42	32.13	28.05	47.67	47.5
Cryba1	ENSMUSG00000000724.10	ENSMUST00000078623.4,ENSMUST00000124178.1	0	0	0	0	0	0	0	0	0	0	0	0	0	0.01	0	0	0	0	0	0.08
Dnmt3l	ENSMUSG00000000730.9	ENSMUST00000000746.7,ENSMUST00000123940.1,ENSMUST00000131825.3,ENSMUST00000135316.1,ENSMUST00000138785.3,ENSMUST00000139539.3,ENSMUST00000144446.3,ENSMUST00000151242.3	0.37	0.51	0	0.44	0.39	0.98	0	0	0.39	0	0.17	0.14	0.78	2.05	0	0.24	0	0	0	0
Aire	ENSMUSG00000000731.11	ENSMUST00000019257.10,ENSMUST00000105395.4,ENSMUST00000105396.4,ENSMUST00000128241.3,ENSMUST00000130972.3,ENSMUST00000131028.3,ENSMUST00000140636.3,ENSMUST00000141255.1,ENSMUST00000143452.1,ENSMUST00000143548.3,ENSMUST00000143735.3,ENSMUST00000145975.3,ENSMUST00000148469.3,ENSMUST00000154374.1,ENSMUST00000155021.3,ENSMUST00000156417.3	0.49	0.88	0	0	0	0	0	0	0	0	0.27	0	0	0	0.03	0	0	0	0.05	0.18
Icosl	ENSMUSG00000000732.8	ENSMUST00000105393.1	2.13	1.5	0.15	0.39	0.32	1.64	0.24	0.75	0.16	0	1.79	0.65	1.55	1.6	11.07	9.69	3.51	4.23	35.68	36.39
Spg7	ENSMUSG00000000738.13	ENSMUST00000108868.5,ENSMUST00000125975.3,ENSMUST00000128234.3,ENSMUST00000128803.3,ENSMUST00000130787.3,ENSMUST00000135991.1,ENSMUST00000142150.1,ENSMUST00000142541.3,ENSMUST00000149248.3,ENSMUST00000152972.1,ENSMUST00000153285.3,ENSMUST00000153492.3	31.47	40.23	28.76	29.28	27.48	40.78	42.67	41.67	17.53	20.25	6.49	14.31	45.45	37.98	20.08	32.67	26.15	16.91	23.38	16.12
Sult5a1	ENSMUSG00000000739.9	ENSMUST00000000755.9,ENSMUST00000122819.3,ENSMUST00000126951.1,ENSMUST00000137998.1,ENSMUST00000146007.1,ENSMUST00000152722.1	0	0	0	0	0	0	0	0	0	0	0	0	0	0	0	0	0	0	0	0
Rpl13	ENSMUSG00000000740.7	ENSMUST00000000756.5,ENSMUST00000129311.1,ENSMUST00000132275.3,ENSMUST00000152444.3	1496.08	2128.94	1847.92	1776.05	1236.62	1593.87	2146.1	2012.1	240.92	196	202.52	167.5	1852.28	2205.5	1109.12	1375.55	821.72	865.78	393	424.23
Chmp1a	ENSMUSG00000000743.8	ENSMUST00000000759.8,ENSMUST00000167655.1,ENSMUST00000172336.1	18.32	9.9	13.3	13.76	20.32	16.81	15.76	20.51	6.86	8.25	7.32	8.71	16.18	15.5	24.94	22.33	29.22	23.84	25.14	23.71
Rpa1	ENSMUSG00000000751.9	ENSMUST00000000767.5,ENSMUST00000092907.7,ENSMUST00000135770.3,ENSMUST00000149365.1,ENSMUST00000154894.1	71.77	87.16	77.96	81.07	114.57	123.04	101.97	106.84	38.46	31.56	27.43	16.96	105.94	112.41	73.31	79.14	38.42	35.86	30.07	31.49
Serpinf1	ENSMUSG00000000753.11	ENSMUST00000000769.9,ENSMUST00000125982.1,ENSMUST00000137103.3,ENSMUST00000138661.3,ENSMUST00000139403.1,ENSMUST00000155009.1,ENSMUST00000167281.3,ENSMUST00000168902.3	35.24	32.94	43.05	40.1	48.8	46.31	3.92	0.29	0	0.7	1.57	1.75	43.03	58.62	22.88	22.44	0	0	0.06	0
Tubgcp3	ENSMUSG00000000759.10	ENSMUST00000000776.10,ENSMUST00000164611.3,ENSMUST00000164774.3,ENSMUST00000164861.1,ENSMUST00000164971.3,ENSMUST00000165321.1,ENSMUST00000167547.3,ENSMUST00000168657.3,ENSMUST00000172056.1	31.01	30.87	25.47	25.76	30.74	30.49	25.97	36.08	20.52	26.68	10.35	9.78	33.24	34.1	21.93	21.39	24.2	20.54	22.56	23.59
Oprm1	ENSMUSG00000000766.14	ENSMUST00000000783.8,ENSMUST00000052751.9,ENSMUST00000056385.9,ENSMUST00000063036.9,ENSMUST00000078634.7,ENSMUST00000092729.6,ENSMUST00000092731.6,ENSMUST00000092734.6,ENSMUST00000105597.3,ENSMUST00000105601.4,ENSMUST00000105602.3,ENSMUST00000105603.1,ENSMUST00000105604.3,ENSMUST00000105605.3,ENSMUST00000105607.3,ENSMUST00000105611.3,ENSMUST00000105615.4,ENSMUST00000123861.3,ENSMUST00000129221.3,…	0	0	0	0	0	0	0	0	0	0	0	0	0	0	0.02	0	0	0	0.04	0
Polr3d	ENSMUSG00000000776.8	ENSMUST00000000793.7,ENSMUST00000180358.1	11.74	13.15	9.32	15.03	8.73	9.5	19.64	24.19	0.17	0.38	0.59	1.17	11.35	12.62	2.87	3.96	9.11	8.62	4.42	4.46
Tcf7	ENSMUSG00000000782.11	ENSMUST00000086844.5,ENSMUST00000109071.1	0.71	0.58	0.68	0.64	0.48	0.17	2.19	6.03	0.46	1.09	0.31	0.08	0.39	0	1.06	0.77	1.55	1.76	13.49	12.47
Ddx3x	ENSMUSG00000000787.8	ENSMUST00000000804.6,ENSMUST00000123096.3,ENSMUST00000149639.1,ENSMUST00000153611.1,ENSMUST00000153851.3	291.49	482.76	329.66	287.81	258.98	291.64	534.65	459.06	33.32	42.21	38.8	31.67	310.35	241.51	249.18	231.23	386.06	324	205.08	193.95
Il12rb1	ENSMUSG00000000791.8	ENSMUST00000000808.7	4.57	3.19	1.43	0.81	0.29	0.81	0.96	0.72	0.19	0.04	0.2	0.07	0.61	0.38	0.72	0.04	1.09	1.37	0.22	0.32
Slc5a5	ENSMUSG00000000792.2	ENSMUST00000000809.2	0	0	0.07	0.07	0.08	0	0	0	0	0.06	0.09	0	0	0	0	0	0	0	0	0
Kcnn3	ENSMUSG00000000794.8	ENSMUST00000000811.7,ENSMUST00000124584.2	0	0	0	0	0	0	0	0	0	0	0.12	0	0.02	0	0	0	0	0	0	0.02
Usp32	ENSMUSG00000000804.10	ENSMUST00000000821.10,ENSMUST00000108075.4,ENSMUST00000172515.1,ENSMUST00000172595.1,ENSMUST00000172950.1,ENSMUST00000173156.1,ENSMUST00000173271.3,ENSMUST00000174602.1,ENSMUST00000174809.1	11.86	10.16	8.45	13.57	4.42	7.28	10.63	19.38	124.06	188.07	223.28	260.41	14.33	7.09	26.7	13.88	53.15	36.81	45.98	49.64
Car4	ENSMUSG00000000805.14	ENSMUST00000103194.5,ENSMUST00000108076.2,ENSMUST00000127827.1,ENSMUST00000138331.1,ENSMUST00000139416.1,ENSMUST00000150596.3	0	0	0	0	0	0	0	0	0	0	0	0	0	0	0	0	0	0	0	0
Txnrd3	ENSMUSG00000000811.9	ENSMUST00000000828.8,ENSMUST00000101171.1	8.06	14.51	8.19	7.1	4.37	5.4	13.23	13.75	0	0.5	0.33	0.66	5.65	6.08	0.28	0.94	1.18	1.6	1.35	2.14
Fasl	ENSMUSG00000000817.10	ENSMUST00000000834.3,ENSMUST00000193648.1	0.35	0.28	0	0	0	0	0	1.92	0	0	0.28	0	0	0.16	1.04	0.95	74.34	71.69	1.78	0.57
Zfp512b	ENSMUSG00000000823.12	ENSMUST00000108789.4,ENSMUST00000128553.3,ENSMUST00000131866.1,ENSMUST00000132538.1,ENSMUST00000133598.1,ENSMUST00000135561.1,ENSMUST00000140103.1,ENSMUST00000150552.1,ENSMUST00000153998.1,ENSMUST00000155947.1	20.21	9.39	9.2	13.62	6.66	9.32	4.34	13.24	1.46	0.12	2.19	0.55	9.96	4.8	5.17	6.13	3	4.58	9.51	10.31
Dnajc5	ENSMUSG00000000826.12	ENSMUST00000072334.7,ENSMUST00000108796.1,ENSMUST00000108797.3,ENSMUST00000116365.4,ENSMUST00000141523.1,ENSMUST00000152578.3	21.54	20.22	17.69	15.5	26.34	32.16	21.01	22.86	8.12	6.88	6.29	4.59	22.38	24.93	25.79	24.11	21.38	23.37	33.08	31.52
Tpd52l2	ENSMUSG00000000827.14	ENSMUST00000000844.10,ENSMUST00000069712.4,ENSMUST00000108799.5,ENSMUST00000108800.3,ENSMUST00000129390.1,ENSMUST00000130261.1,ENSMUST00000141825.1,ENSMUST00000149163.3,ENSMUST00000155589.1,ENSMUST00000183956.3,ENSMUST00000184588.3,ENSMUST00000184849.3	64.37	64.54	87.29	76.18	65.55	76.55	92.08	63.57	15.84	28.98	10.67	14.84	59.68	74.73	35.62	62.45	60.33	46.63	20.73	23.65
Fmr1	ENSMUSG00000000838.13	ENSMUST00000088546.7,ENSMUST00000114653.1,ENSMUST00000114654.3,ENSMUST00000114655.3,ENSMUST00000114656.3,ENSMUST00000114657.4,ENSMUST00000127954.3,ENSMUST00000127993.1,ENSMUST00000133327.1,ENSMUST00000141728.1,ENSMUST00000142584.1,ENSMUST00000146177.3,ENSMUST00000148348.3	43.62	50.03	53.07	57.04	41.62	52.88	81.89	57.58	37.49	47.28	27.16	29.06	52.31	42.74	49.35	42.1	48.54	34.57	43.2	37.5
Bcl11a	ENSMUSG00000000861.11	ENSMUST00000000881.8,ENSMUST00000109514.3,ENSMUST00000109516.3,ENSMUST00000118955.1,ENSMUST00000124148.1,ENSMUST00000127494.1	39.4	37.77	37.39	47.49	9.19	5.95	42.35	44.72	4.52	2.41	2.08	3.66	17.66	15.36	20.1	10.01	5.47	6.19	39.42	40.72
Il4	ENSMUSG00000000869.8	ENSMUST00000000889.6,ENSMUST00000127858.1,ENSMUST00000140684.3,ENSMUST00000150568.3	0.17	1.6	0.09	0.38	0	0	2.11	3.01	0	0	0	0.39	0	0	4.66	5.41	8.84	13.32	0.74	0.13
Pxmp4	ENSMUSG00000000876.7	ENSMUST00000000896.6,ENSMUST00000109703.2	8.61	6.88	8.03	9.41	6.58	9.06	5.55	7.45	5.94	4.61	4.83	2.75	5.58	6.76	14.22	16.75	4.35	4.69	2.91	4.27
Dlg3	ENSMUSG00000000881.8	ENSMUST00000000901.8,ENSMUST00000087984.6,ENSMUST00000113735.2,ENSMUST00000113736.4,ENSMUST00000146772.1,ENSMUST00000147863.3,ENSMUST00000148076.1,ENSMUST00000151020.3	9.17	11.41	7.58	8.77	1.56	2.46	7.33	6.87	0.17	0.24	0.13	0.51	3.04	1.87	0.8	1.31	2.06	2	2.24	1.82
Gnb1l	ENSMUSG00000000884.12	ENSMUST00000000904.9,ENSMUST00000090086.6,ENSMUST00000115600.3,ENSMUST00000115601.3,ENSMUST00000124924.3,ENSMUST00000129952.3,ENSMUST00000139625.3,ENSMUST00000147739.3,ENSMUST00000149035.3,ENSMUST00000151253.1,ENSMUST00000167778.3	1.41	1.53	2.55	1.8	1.36	1.27	2.95	2.81	0	0.38	0.41	0.26	0.81	1.27	0.11	0.31	0.57	0.29	0.18	0.25
Dbh	ENSMUSG00000000889.8	ENSMUST00000000910.6,ENSMUST00000155290.1	0	0	0	0	0	0	0	0	0	0	0	0	0	0	0	0	0	0	0	0
Mmp11	ENSMUSG00000000901.11	ENSMUST00000000924.8,ENSMUST00000120281.3,ENSMUST00000132869.1,ENSMUST00000133897.1,ENSMUST00000152222.1	9.03	0.44	0.02	0.65	0	0	0	0	0.24	0	0	0	0	6.39	0	0	0	0	0.57	0.75
Smarcb1	ENSMUSG00000000902.9	ENSMUST00000000925.5,ENSMUST00000121304.1,ENSMUST00000133189.3,ENSMUST00000140388.1,ENSMUST00000140408.1,ENSMUST00000146555.1	34.46	55.17	43.18	45.42	45.54	34.48	33.29	41.82	11.17	12.62	6.76	6.11	46.82	54.64	23.7	29.95	8.82	7.26	17.78	21.25
Vpreb3	ENSMUSG00000000903.3	ENSMUST00000000926.2,ENSMUST00000121151.1	0	0	0	0	0	0	0	0	10.96	12.73	0	0.09	0	0	0	0	2.3	0.51	29.64	30.78
Hip1r	ENSMUSG00000000915.11	ENSMUST00000000939.10,ENSMUST00000166258.1,ENSMUST00000166684.1,ENSMUST00000167325.3,ENSMUST00000167879.1,ENSMUST00000171407.3	22.64	20.36	7.07	7.51	10.9	8.88	7.03	8.34	6.13	3.24	3.05	3.79	10.15	7.13	10.04	8.02	28.79	25.96	60.95	70.14
Nsun5	ENSMUSG00000000916.11	ENSMUST00000000940.10,ENSMUST00000124453.1,ENSMUST00000126454.1,ENSMUST00000127746.1,ENSMUST00000131863.3,ENSMUST00000141867.1,ENSMUST00000170342.1	9.71	14.27	12.07	8.42	12.49	12.74	18.54	16.37	2.34	1.2	0.85	0.63	13.49	12.61	6.66	5.97	4.75	3.06	5.23	4.07
Top1mt	ENSMUSG00000000934.8	ENSMUST00000000958.8	5.53	7.76	8.48	9.84	13.64	11.55	10.34	10.56	0.07	0	0.56	0.48	13.3	8.73	2.19	1.27	3.71	0.99	2.58	1.51
Hoxa10	ENSMUSG00000000938.11	ENSMUST00000121043.1,ENSMUST00000125581.1,ENSMUST00000126402.1,ENSMUST00000142611.1	8.65	6.7	0.92	1.19	0.33	0.03	0.21	0.01	0.06	0	0	0.06	0.18	0	0	0.07	0	1.11	0	0
Hoxa4	ENSMUSG00000000942.10	ENSMUST00000101395.2	0.41	0.87	0.85	0.14	0.24	0.11	0.27	0.4	0	0	0.15	0	0.43	0.82	0.17	0	0	0	0	0
Gm38393	ENSMUSG00000000948.12	ENSMUST00000179360.2,ENSMUST00000189432.2,ENSMUST00000191456.1,ENSMUST00000191491.1	0	0.23	0	0	0	0.01	0	0	0	0	0.05	0	0	0	0	0	0	0	0.1	0.05
Mmp14	ENSMUSG00000000957.8	ENSMUST00000089688.4	2.1	3.97	6.86	8.01	0.01	0.02	13.41	22.28	0.65	0.43	0.86	0.29	2.37	1.89	0.37	0	0	0.43	0.21	0.2
Slc7a7	ENSMUSG00000000958.5	ENSMUST00000000984.4	0.9	1.38	1.01	2.11	1.67	1.76	3.55	5.6	0.47	0.55	1.59	1.23	2.59	3.23	9.25	9.69	5.89	5.24	1.82	1.03
Oxa1l	ENSMUSG00000000959.5	ENSMUST00000000985.5	12.37	13.49	11.14	15.44	14.28	11.15	11.72	18.55	1.8	2.13	3.12	1.4	15.39	13.34	12.15	14.79	4.54	3.93	9.72	9.26
Heatr6	ENSMUSG00000000976.9	ENSMUST00000001002.7,ENSMUST00000125602.1,ENSMUST00000125831.3,ENSMUST00000127428.1,ENSMUST00000136572.1	7.36	8.78	10.21	7.43	10.21	5.28	12.59	6.14	0.53	1.08	2.92	0.72	8.28	10.26	11.53	8.14	5.84	7.45	15.46	16.2
Ccl3	ENSMUSG00000000982.5	ENSMUST00000001008.5	223.21	182.33	103.54	109.34	49.48	46.75	8.31	10.29	6.68	5.25	11.77	4.86	22.97	75.5	107	137.3	247.56	270.25	9.92	11.38
Wfdc18	ENSMUSG00000000983.9	ENSMUST00000001009.9,ENSMUST00000135654.1,ENSMUST00000139762.1	7.74	3.63	0	0	0	0	0	0	0	0	0	0	0	0	2.28	0.82	0	2.07	0.57	0.93
Icam4	ENSMUSG00000001014.5	ENSMUST00000001040.5	1.05	4.04	5.75	12.89	0.19	0.78	9.23	24.39	37.16	30.88	8.41	12.5	1.97	1.64	1.51	0.32	1.47	0	0	0
Ilf2	ENSMUSG00000001016.8	ENSMUST00000001042.8	81.49	110.42	101.89	102.42	94.25	112.65	129.61	136.08	33.24	21.92	13.08	11.76	121.78	117.97	58.51	58.32	19.7	21.69	14.55	17.25
Chtop	ENSMUSG00000001017.11	ENSMUST00000001043.9,ENSMUST00000049937.8,ENSMUST00000076639.6,ENSMUST00000107342.1,ENSMUST00000107343.3,ENSMUST00000107344.3,ENSMUST00000107346.3,ENSMUST00000131868.1,ENSMUST00000146740.3	54.42	77.77	49.87	58.33	61.06	55.35	73.16	71.04	16.53	21.39	19.5	13.73	69.07	60.57	51.39	52.88	29.46	35.78	39.08	41.23
Snapin	ENSMUSG00000001018.11	ENSMUST00000107351.1,ENSMUST00000107352.1,ENSMUST00000149884.1,ENSMUST00000184877.3,ENSMUST00000185005.1	30.14	28.57	24.41	19.18	20.11	26.21	29.7	11.71	5.71	4.21	5.71	3.86	27.26	20.4	28.81	25.35	28.11	42.04	17.56	16.19
S100a4	ENSMUSG00000001020.7	ENSMUST00000001046.5,ENSMUST00000107330.1,ENSMUST00000142476.1	40.4	16.14	20.18	7.76	12.03	24.83	4.09	14.26	13.04	10.63	44.63	33.68	13.02	33.88	1955.34	2241.88	548.32	616.27	37.19	34.41
S100a3	ENSMUSG00000001021.8	ENSMUST00000001047.7	0.48	0	0	0	0	0	0	0	0	0	0	0	0	0	0	0	0	0	0.68	0.44
S100a5	ENSMUSG00000001023.6	ENSMUST00000001049.4,ENSMUST00000107329.3	0	0	0	0	0	0	0	0	0	0	0	0	0	0	1.98	0	0	0	0	0
S100a6	ENSMUSG00000001025.4	ENSMUST00000001051.4	51.98	16.15	7.26	1.93	6.42	9.03	0	0.59	14.2	8.58	36.78	27.08	6.65	12.68	613.74	647.9	178.49	181.82	270.06	341.18
Scn4a	ENSMUSG00000001027.7	ENSMUST00000021056.7,ENSMUST00000174877.1	0	0	0	0.02	0	0	0	0	0	0.11	0	0	0.02	0	0	0	0.19	0.03	3.13	2.28
Icam2	ENSMUSG00000001029.11	ENSMUST00000001055.10,ENSMUST00000106809.2,ENSMUST00000106813.4,ENSMUST00000141146.1,ENSMUST00000173795.1	24.79	48.21	30.92	36.54	62.46	47.31	50.31	31	5.25	3.06	1.73	4.95	52.86	77.94	36.34	30.72	14.63	25.16	49.7	44.33
Mapk7	ENSMUSG00000001034.13	ENSMUST00000079080.8,ENSMUST00000101085.4,ENSMUST00000108714.1,ENSMUST00000123360.3,ENSMUST00000125840.3,ENSMUST00000126495.3,ENSMUST00000128478.1,ENSMUST00000129272.3,ENSMUST00000135521.1,ENSMUST00000139663.3,ENSMUST00000139932.3,ENSMUST00000140779.1,ENSMUST00000152755.3,ENSMUST00000153441.1	2.11	2.28	11.46	8.65	7.49	3.57	3.15	5.82	0.68	0.41	1.55	1.03	6.23	7.58	12.59	9.45	6.67	14.05	5.94	6.07
Epn2	ENSMUSG00000001036.13	ENSMUST00000001063.10,ENSMUST00000108711.3,ENSMUST00000108712.3,ENSMUST00000108713.3,ENSMUST00000137525.1,ENSMUST00000141335.1,ENSMUST00000146455.3,ENSMUST00000147501.3,ENSMUST00000148956.3,ENSMUST00000151545.1,ENSMUST00000153984.1,ENSMUST00000178202.3,ENSMUST00000179936.3	0.86	0	0.01	1.06	0	0.01	2.5	0.23	0	0.01	0.85	0	0.21	0	1.88	0.18	0	1.12	0.26	0.25
B9d1	ENSMUSG00000001039.8	ENSMUST00000102657.5,ENSMUST00000127889.1,ENSMUST00000138057.3,ENSMUST00000140548.3,ENSMUST00000146562.1,ENSMUST00000155176.3	0.79	2.41	0.74	1.57	0	0	2.07	6.28	0	0	0	0	0	0.58	0	0.17	0	0	0	0.5
Sec24b	ENSMUSG00000001052.11	ENSMUST00000001079.10,ENSMUST00000164758.1,ENSMUST00000165873.3,ENSMUST00000165889.3,ENSMUST00000168644.1,ENSMUST00000168675.1,ENSMUST00000168908.1,ENSMUST00000170163.1,ENSMUST00000172324.1	31.68	23.6	11.37	25.08	19.85	12.55	17.19	20.78	13.68	2.63	4.11	1.97	17.66	15.69	36.79	33.2	17.59	27.73	36.33	40.04
N4bp3	ENSMUSG00000001053.11	ENSMUST00000001080.11,ENSMUST00000142721.1,ENSMUST00000156835.3	4.19	3.1	2.59	2.22	1.51	0.9	0.7	0.53	0	0.66	0	0	0.48	0.29	0.25	1.78	1.49	0.64	4.81	4.89
Rmnd5b	ENSMUSG00000001054.5	ENSMUST00000001081.5,ENSMUST00000132854.1,ENSMUST00000136020.3,ENSMUST00000147009.1	13.94	8.57	8.95	7.98	7.32	8.38	5.82	10.61	0.74	4.68	1.53	1.42	6.92	12.92	20.74	11.88	6.13	4.62	12.36	11.22
Nhp2	ENSMUSG00000001056.3	ENSMUST00000001083.3,ENSMUST00000127405.1	41.74	35.48	65.23	87.55	80.95	100.63	107.69	85.18	5.17	3.97	10.04	6.95	71.09	105.4	22.19	32.62	16.84	11.14	7.2	7.3
Vps9d1	ENSMUSG00000001062.13	ENSMUST00000117643.3,ENSMUST00000118279.1,ENSMUST00000122363.3,ENSMUST00000124508.1,ENSMUST00000127978.1,ENSMUST00000129591.1,ENSMUST00000130275.3,ENSMUST00000130965.1,ENSMUST00000137569.1,ENSMUST00000146136.3,ENSMUST00000149490.3,ENSMUST00000155853.1,ENSMUST00000155869.3	12.45	10.36	3.78	7.57	11.9	7.07	3.7	2.72	3.19	5.18	2.85	3.53	9.74	6.53	16.45	14.67	24.86	26.53	20.57	16.79
Zfp276	ENSMUSG00000001065.10	ENSMUST00000001092.10,ENSMUST00000130333.1,ENSMUST00000146158.3,ENSMUST00000147312.1,ENSMUST00000150356.3,ENSMUST00000154450.1,ENSMUST00000156896.3	6.42	5.76	5.16	4.21	4.45	5.87	4.98	3.46	1.96	2.54	5.32	3.36	3.54	8.34	17.86	9.7	7.82	11.3	22.21	21.42
C1ql4	ENSMUSG00000001076.6	ENSMUST00000064462.3	0	0	0	0	0	0	0	0	0	0	0	0	0	0	0	0	0	0	0	0
Mfsd10	ENSMUSG00000001082.8	ENSMUST00000001109.6,ENSMUST00000114329.3,ENSMUST00000114331.5,ENSMUST00000124668.1,ENSMUST00000126257.3,ENSMUST00000128670.1,ENSMUST00000130347.3,ENSMUST00000134156.3,ENSMUST00000136010.3,ENSMUST00000137150.3,ENSMUST00000137506.3,ENSMUST00000137744.1,ENSMUST00000138212.1,ENSMUST00000148270.3,ENSMUST00000149657.1,ENSMUST00000151247.3,ENSMUST00000155577.3	31.51	42.11	37.59	37.85	72.11	61.21	32.14	20.66	2.49	4.42	10.64	10.85	54.79	76.24	44.04	37.43	8.8	5.91	10.53	12.67
Luzp1	ENSMUSG00000001089.10	ENSMUST00000001116.4,ENSMUST00000063021.6,ENSMUST00000105849.4,ENSMUST00000129230.2,ENSMUST00000142248.1,ENSMUST00000168936.1,ENSMUST00000170102.3	4.46	4.15	3.63	5.7	2.37	2.34	1.42	2.24	0.54	0.45	0.41	3.86	1.99	1.44	2.76	2.2	4.3	5.03	0.37	0.27
Slc13a2	ENSMUSG00000001095.5	ENSMUST00000001122.5	0.06	0	0	0	0	0	0	0	0.23	0	0	0	0.26	0.03	0	0	0	0	0.16	0.09
Kctd10	ENSMUSG00000001098.11	ENSMUST00000001125.5,ENSMUST00000102581.6,ENSMUST00000123538.1,ENSMUST00000132646.1,ENSMUST00000134173.3,ENSMUST00000134532.4,ENSMUST00000135170.3	35.22	39.45	32.45	26.41	28.39	22.66	27.45	23.36	4.42	3.66	6.6	3.83	21.61	24.33	61.67	55.53	39.53	40.08	34.37	30.75
Poldip2	ENSMUSG00000001100.6	ENSMUST00000001127.6,ENSMUST00000133601.1,ENSMUST00000136284.1,ENSMUST00000147930.3,ENSMUST00000151499.1,ENSMUST00000156754.1	29.88	33.23	34.66	36.47	48.9	38.39	48.81	49.27	2.82	1.29	3.39	4.83	47.21	37.4	9.29	14.31	12.43	8.05	13.86	13.56
Sebox	ENSMUSG00000001103.7	ENSMUST00000001130.7,ENSMUST00000125670.2	0	0	0.46	0	0	0	0	0	0	0	0	0	0	0	0	0	0	0	0	0
Ift20	ENSMUSG00000001105.11	ENSMUST00000050366.10,ENSMUST00000108275.1,ENSMUST00000128788.3,ENSMUST00000137120.3,ENSMUST00000152016.1	77.57	86.83	98.09	77.07	78.92	115.31	95.62	85.36	6.98	23.15	21.18	22.68	95.55	101.31	56.01	73.53	74.01	59.33	34.05	29.45
Col6a1	ENSMUSG00000001119.7	ENSMUST00000001147.4,ENSMUST00000137599.1	0	0	0	0	0	0	0	0	0	0.04	0.29	0.01	0.17	0	0.24	0.25	0	0	0	0
Pcbp3	ENSMUSG00000001120.11	ENSMUST00000001148.6,ENSMUST00000092393.5,ENSMUST00000105411.4,ENSMUST00000165571.1,ENSMUST00000168240.1,ENSMUST00000168465.4,ENSMUST00000168505.3,ENSMUST00000171437.3,ENSMUST00000173854.3	5.18	6.46	4.41	7.14	5.58	2.5	9.46	6.7	0	0	0.49	0.31	4.2	4.65	2.74	3.82	1.16	1.08	1.22	1.56
Lgals9	ENSMUSG00000001123.11	ENSMUST00000073001.4,ENSMUST00000108268.5,ENSMUST00000108269.5,ENSMUST00000140073.1	33.38	56.92	97.45	75.15	48.66	40.8	82.53	139.48	9.75	4.58	20.94	14.31	50.18	46.51	28.05	25.03	13.72	10.56	25.71	24.46
Araf	ENSMUSG00000001127.8	ENSMUST00000001155.6,ENSMUST00000120356.3,ENSMUST00000122312.3,ENSMUST00000122850.1,ENSMUST00000123219.1,ENSMUST00000128250.2,ENSMUST00000136451.3,ENSMUST00000148032.3,ENSMUST00000150190.1,ENSMUST00000152955.3	25.95	21.29	26.28	17.09	23.47	25.73	20.44	24.53	5.75	4.48	4.26	3.41	26.21	20.75	24.08	16.03	29.48	23.38	35.98	39.17
Cfp	ENSMUSG00000001128.7	ENSMUST00000001156.7,ENSMUST00000122862.1	8.78	5.49	1.65	2.66	19.01	18.31	2.53	1.09	4.59	6.37	6.93	6.36	11.84	20.76	70.12	71.87	6.64	6.88	25	25.83
Timp1	ENSMUSG00000001131.7	ENSMUST00000009530.4,ENSMUST00000115342.5	0	0	0	0	0	0	0	0	0	0	0	0	0	0	0	0.33	0	0	0	0
Uxt	ENSMUSG00000001134.5	ENSMUST00000001162.5,ENSMUST00000123836.1,ENSMUST00000129899.3,ENSMUST00000142341.1,ENSMUST00000147205.1,ENSMUST00000150719.3	19.73	11.12	20.98	9.05	21.44	28.22	18.01	25.55	1.98	5.4	6.73	2.36	21.49	15.62	9.29	12.03	11.94	10.5	8.83	9.53
Cnnm3	ENSMUSG00000001138.9	ENSMUST00000001166.9,ENSMUST00000097776.3,ENSMUST00000135100.1,ENSMUST00000154225.1,ENSMUST00000195264.1	4.8	7.83	3.13	8.01	8.27	5.57	5.05	5.32	3.26	1.23	3.18	2.05	4.87	8.25	6.54	4.19	2.79	1.78	8.11	6.32
Lman2l	ENSMUSG00000001143.9	ENSMUST00000001171.8,ENSMUST00000115011.3,ENSMUST00000123583.1,ENSMUST00000125304.3,ENSMUST00000134594.3,ENSMUST00000152088.1,ENSMUST00000192969.1,ENSMUST00000193502.1	3.57	3.04	4.13	3.18	3.38	3.76	4.54	1.1	0.59	1.31	0.73	1.16	4.27	4.14	8.41	9.75	5	3.56	5.8	5.05
Mcm3ap	ENSMUSG00000001150.6	ENSMUST00000170795.1	9.37	9.42	12.06	13.64	13.11	11.47	10.61	9.44	2.82	4.04	5.14	5.99	13.12	11.64	8.02	7.37	7.24	6.08	11.01	10.6
Pcnt	ENSMUSG00000001151.9	ENSMUST00000001179.5	20.44	22.63	22.65	25.49	16.86	18.05	21.84	21.45	27.15	31.69	8.27	11.39	21.64	19.51	15.52	15.7	12.47	12.66	14.45	13.22
Ftcd	ENSMUSG00000001155.9	ENSMUST00000001183.7,ENSMUST00000137347.3,ENSMUST00000146344.1	0	0	0	0	0	0	0	0	0	0	0	0	0	0	0	0	0	0	0	0
Mxd1	ENSMUSG00000001156.7	ENSMUST00000001184.7	14.67	12.87	5.35	5.86	5.05	6.04	6.08	5.49	41.97	40.93	165.68	165.87	6.47	6.5	47.31	34.22	30.33	31	248.89	240.23
Gmcl1	ENSMUSG00000001157.9	ENSMUST00000001185.9,ENSMUST00000113679.1,ENSMUST00000135880.1	15.31	13.59	13.02	16.47	19.23	18.44	13.08	13.68	1.85	5.49	2.11	1.68	15.14	15.68	12.87	10.01	7	8	11.22	8.98
Snrnp27	ENSMUSG00000001158.9	ENSMUST00000001186.6,ENSMUST00000113683.1,ENSMUST00000131674.1,ENSMUST00000133404.1	46.68	55.71	60.54	77.04	83.05	74.18	93.9	85.93	41.67	28.01	31.43	36.07	83.6	60.87	64.72	69.5	34.78	33.17	24.57	27.44
Oas1c	ENSMUSG00000001166.13	ENSMUST00000117193.3,ENSMUST00000125547.1,ENSMUST00000130045.1	5.21	1.13	1.75	0.4	0.11	1.48	1.88	15.91	4.03	2.15	0.98	1.23	3.82	1.48	0.67	0.27	4.8	2.24	3.98	7.81
Oas1h	ENSMUSG00000001168.12	ENSMUST00000072476.8,ENSMUST00000171820.1	0	0	0	0	0	0	0	0	0	0	0	0	0	0	0	0	0	0	0	0
Ocrl	ENSMUSG00000001173.11	ENSMUST00000001202.10,ENSMUST00000115013.1,ENSMUST00000115020.3,ENSMUST00000142719.1,ENSMUST00000144664.1,ENSMUST00000146486.1,ENSMUST00000154732.1	24.8	25.49	19.57	19.96	17.51	22.8	17.94	9.34	0.27	0.68	1.72	1.13	20.97	16.24	7.08	6.05	3.03	2.91	1.47	1.39
Calm1	ENSMUSG00000001175.9	ENSMUST00000001204.6,ENSMUST00000110082.5,ENSMUST00000127300.1,ENSMUST00000153524.1	354.22	208.33	358.71	311.89	314.07	337.51	308.12	310.43	35.25	33.43	51.17	25.7	330.82	337	580.56	762.98	1022.9	932.4	201.79	261.29
Agpat3	ENSMUSG00000001211.10	ENSMUST00000001240.7,ENSMUST00000105387.3,ENSMUST00000105388.3,ENSMUST00000105389.3,ENSMUST00000105390.3,ENSMUST00000138035.3,ENSMUST00000139282.3,ENSMUST00000146296.1,ENSMUST00000146899.1,ENSMUST00000150828.1,ENSMUST00000166360.3	6.49	5.77	5.56	3.11	0.49	0.3	5.7	14.15	4.88	3.36	1.1	1.18	2.5	1.13	1.33	1.53	18.2	20.35	12	9.82
Slc26a3	ENSMUSG00000001225.8	ENSMUST00000001254.5,ENSMUST00000109275.2,ENSMUST00000110854.4,ENSMUST00000165816.1,ENSMUST00000167432.3,ENSMUST00000168209.3,ENSMUST00000171616.3	0	0	0	0	0	0	0	0	0	0	0.15	0	0	0	0.17	1.42	0.01	1.76	0	0.18
Sema6b	ENSMUSG00000001227.7	ENSMUST00000001256.6,ENSMUST00000167545.1	0.95	0.48	1.34	1.25	4.02	3.04	0.21	0	0.29	0.01	0.5	0.2	1.73	2.59	1.45	1.01	0.45	0.23	4.02	3.99
Uhrf1	ENSMUSG00000001228.10	ENSMUST00000001258.10,ENSMUST00000113035.3,ENSMUST00000113038.3,ENSMUST00000113039.4,ENSMUST00000137876.1,ENSMUST00000139654.1,ENSMUST00000142387.1	58.11	80.63	79.99	84.73	98.15	100.16	91.85	97.19	62.12	57.53	28.55	37.38	97.01	95.43	59.05	51.85	1.46	0.53	0.93	0.92
Dpp9	ENSMUSG00000001229.7	ENSMUST00000038794.4	4.75	5.2	8.47	7.63	11.85	8.4	4.68	6.99	2.24	1.97	2.29	2.14	9.52	13.22	10.19	10.69	4.13	5.82	4.78	5.05
Ramp2	ENSMUSG00000001240.9	ENSMUST00000107282.3,ENSMUST00000122006.3,ENSMUST00000128260.4,ENSMUST00000129680.3,ENSMUST00000138229.1,ENSMUST00000149006.1,ENSMUST00000149585.3,ENSMUST00000151830.1	3.44	0	0.33	0	0.57	0.83	0	0	0	0	0	0	0	1.21	0.04	0	0	0	0	0
Lsr	ENSMUSG00000001247.12	ENSMUST00000001279.10,ENSMUST00000098553.6,ENSMUST00000108116.5,ENSMUST00000147431.1	1.21	0.66	0	0.57	0.07	0.13	0.07	0.59	0	0.35	0.33	0.24	0.42	0.21	2.77	3.84	1.03	1.99	0.56	0.57
Gramd1a	ENSMUSG00000001248.10	ENSMUST00000001280.9,ENSMUST00000085636.8,ENSMUST00000185514.2,ENSMUST00000185589.1,ENSMUST00000185985.2,ENSMUST00000186634.2,ENSMUST00000186723.1,ENSMUST00000187679.2,ENSMUST00000188032.2	37.01	41.5	17.21	15.33	16.35	12.58	10.09	13.09	3.46	1.81	2.1	1.06	16.5	13.57	16.79	17.15	25.76	30.45	71.8	75.54
Hpn	ENSMUSG00000001249.10	ENSMUST00000039435.10,ENSMUST00000108102.4,ENSMUST00000164340.1,ENSMUST00000164929.2,ENSMUST00000165124.3,ENSMUST00000165480.1,ENSMUST00000167719.3,ENSMUST00000168623.1,ENSMUST00000168884.3,ENSMUST00000171225.1,ENSMUST00000171259.1	2.13	7.1	11.27	6.9	0.05	0	19.61	17.09	0	0	0.33	2.41	2.99	0.68	0.2	1.08	0.24	0.83	0.46	0.06
Gabrg1	ENSMUSG00000001260.6	ENSMUST00000031119.1	0	0	0	0	0	0	0	0	0	0	0	0	0	0	0	0	0	0	0	0
Ckb	ENSMUSG00000001270.8	ENSMUST00000001304.7	2.51	2.07	1.24	0.35	0.14	0.46	0.9	1	1.81	3.14	3.06	1.17	1.11	2.59	12.71	12.09	16.72	15.07	1.69	1.62
Sp1	ENSMUSG00000001280.8	ENSMUST00000001326.6,ENSMUST00000163709.3,ENSMUST00000165837.3,ENSMUST00000165924.3,ENSMUST00000168802.1,ENSMUST00000169619.1,ENSMUST00000170042.1,ENSMUST00000170884.3	44.13	55.06	36.92	44.95	32.21	30.93	38.03	27.13	57.31	25.38	9.93	7.62	32.25	29.31	49.57	41.41	29.9	41.09	50.69	46.52
Itgb7	ENSMUSG00000001281.5	ENSMUST00000001327.5,ENSMUST00000127014.1	16.79	12.23	26.26	13.75	2.51	5.82	8.25	10.35	3.61	3.13	5.69	4.75	6.08	8.29	195.89	203.63	95.05	100.85	43.32	55.42
Myg1	ENSMUSG00000001285.8	ENSMUST00000001331.8,ENSMUST00000113682.4,ENSMUST00000164019.1,ENSMUST00000164961.3,ENSMUST00000168547.1,ENSMUST00000170078.3,ENSMUST00000170281.1,ENSMUST00000170713.1,ENSMUST00000171244.1,ENSMUST00000171733.3	17.88	41.66	29.19	20.59	34.25	32.77	44.98	36.57	10.35	5.2	6.05	5.38	35.37	35.57	30.65	29.69	9.05	12.15	21.68	17.16
Rarg	ENSMUSG00000001288.10	ENSMUST00000043172.10,ENSMUST00000063339.9,ENSMUST00000124224.3,ENSMUST00000130204.1,ENSMUST00000135466.1,ENSMUST00000155563.1	1.79	3.04	0.7	2.02	1.95	1.18	1.02	4.02	1.24	0.82	2.23	0.29	2.34	2.66	18.6	19.08	12.05	8.38	14.84	10.99
Pfdn5	ENSMUSG00000001289.8	ENSMUST00000001335.6,ENSMUST00000062492.6,ENSMUST00000165671.3,ENSMUST00000165717.2,ENSMUST00000166658.3,ENSMUST00000168805.3,ENSMUST00000169637.3,ENSMUST00000170627.3	134.65	254.59	162.15	112.45	228.96	216.14	194.46	128.83	39.87	21.68	51.14	46.05	229.84	216.39	200.51	271.51	288.44	349.53	215.83	190.97
Efnb2	ENSMUSG00000001300.11	ENSMUST00000001319.9,ENSMUST00000152698.1	0.13	0.37	0	0.06	2.42	0	0	0.05	0	1.04	0	0	0.05	0.1	0.28	0.13	0.1	3.08	0.39	0.44
Rrp15	ENSMUSG00000001305.5	ENSMUST00000001339.5,ENSMUST00000162336.1	50.18	78.73	83.3	75.39	77.25	84.67	116.41	112.64	5.37	4.37	5.02	5.45	102.2	79	15.23	23.44	14.99	13.98	9.21	8.75
Rnd2	ENSMUSG00000001313.8	ENSMUST00000001347.6,ENSMUST00000134980.1,ENSMUST00000153185.3	2.56	3.16	1.57	1.6	0.3	1.32	2.14	2.26	0	0	0	0.51	2.37	0.63	0.12	0.03	0	0	0.28	0
Srr	ENSMUSG00000001323.13	ENSMUST00000065211.4,ENSMUST00000108447.3,ENSMUST00000108448.3,ENSMUST00000121738.3,ENSMUST00000123855.3,ENSMUST00000127499.1,ENSMUST00000128556.3,ENSMUST00000135587.3,ENSMUST00000138612.1,ENSMUST00000147817.3	4.43	5.01	5.74	5.34	5.85	1.91	2.87	4.45	2.21	1.51	3.02	1.98	2.69	3.86	5	2.16	1.8	0.33	2.04	2.14
Sync	ENSMUSG00000001333.9	ENSMUST00000102599.3,ENSMUST00000146448.1	0	0.03	0.04	0	0.01	0	0	0	0	0	0	0.2	0	0.05	0.77	0	0	0.35	0.06	0.04
Fndc5	ENSMUSG00000001334.9	ENSMUST00000102600.3	0	0.14	0	0	0	0	0.4	0.46	0.14	0.11	0	0	0	0	0.01	0	0	0.14	0	0
Acp5	ENSMUSG00000001348.10	ENSMUST00000069330.8,ENSMUST00000115315.2,ENSMUST00000165735.3	1.39	0.11	2.13	0.72	0.91	2.57	1.35	3.91	21.98	19.23	4.21	4.08	1.77	3.2	3.87	2.39	10.58	11.25	23.8	26.67
Cnn1	ENSMUSG00000001349.4	ENSMUST00000001384.4	0	0	0	0	0	0	0.12	0	0	0	0	0	0	0	0	0	0	0	0	0
Fbxo9	ENSMUSG00000001366.10	ENSMUST00000001402.9,ENSMUST00000085311.8,ENSMUST00000159099.3,ENSMUST00000159453.1,ENSMUST00000162310.1,ENSMUST00000162451.1,ENSMUST00000162625.1	42.54	34.22	35.4	35.5	31.42	25.09	68.38	41.69	59.08	83.06	318.46	323.78	37.38	30.42	28.72	27.1	30.95	19.46	28.04	31.31
Vps50	ENSMUSG00000001376.13	ENSMUST00000001412.12,ENSMUST00000164052.3,ENSMUST00000170873.5,ENSMUST00000183532.3,ENSMUST00000183935.1,ENSMUST00000184411.1,ENSMUST00000184461.3,ENSMUST00000184752.3,ENSMUST00000184780.3,ENSMUST00000184959.1,ENSMUST00000185153.3	26.57	28.06	16.93	25.29	24.44	25.11	41.96	32.26	11.61	3.28	4.02	1.81	35.61	22.3	25.29	30.65	19.61	10.11	9.18	7.36
Hars	ENSMUSG00000001380.6	ENSMUST00000001416.6	25.27	36.45	50.32	42.11	40.84	40.91	75.78	100.13	26.32	34.05	11.05	14.02	48.22	50.26	27.53	21.97	15.86	17.9	11.95	11.95
Zmat2	ENSMUSG00000001383.8	ENSMUST00000001419.8	54.23	55.47	51.48	57.6	51.78	57.19	71.62	59.39	13.8	10.97	17.38	17.15	59.65	45.75	30.99	35	37.13	30.14	23.46	21.08
Ube2c	ENSMUSG00000001403.9	ENSMUST00000001439.6,ENSMUST00000088248.8	30.21	72.03	86.22	81.69	64.13	82	55.39	95.58	355.62	208.23	92.34	44.4	86.18	116.15	143.99	141.15	1.21	2.29	1.44	1.08
Smg5	ENSMUSG00000001415.6	ENSMUST00000001451.6,ENSMUST00000192009.1,ENSMUST00000192057.1,ENSMUST00000192377.1,ENSMUST00000193007.1,ENSMUST00000193097.1,ENSMUST00000193224.1,ENSMUST00000194359.1,ENSMUST00000194942.1	26.93	29.04	27.64	31.52	45.68	38.24	23.86	24.64	29.85	28.36	19.37	21.05	37.9	37.74	27.91	21.46	21.88	18.06	25.31	25.66
Cct3	ENSMUSG00000001416.9	ENSMUST00000001452.9,ENSMUST00000163735.1,ENSMUST00000164122.1,ENSMUST00000164166.3,ENSMUST00000164783.3,ENSMUST00000167000.3,ENSMUST00000167718.1,ENSMUST00000168062.3,ENSMUST00000168971.1,ENSMUST00000193666.1	178.97	204.04	187.2	193.12	218.64	227.04	299.03	292.24	18.84	13.81	20.88	24.22	232.09	224.19	52.65	56.55	46.26	42	28.59	40.21
Glmp	ENSMUSG00000001418.9	ENSMUST00000001454.9,ENSMUST00000131666.1,ENSMUST00000140039.1,ENSMUST00000152801.1,ENSMUST00000153716.1,ENSMUST00000154381.1,ENSMUST00000176425.1,ENSMUST00000176519.3,ENSMUST00000177005.3,ENSMUST00000193646.1	14.23	5.65	4.86	9.91	16.62	15.82	11.93	4.21	1.73	3.34	2.49	4.65	12.12	14.99	25.99	24.84	5.45	7.83	12.31	10.7
Mef2d	ENSMUSG00000001419.13	ENSMUST00000001455.8,ENSMUST00000107558.4,ENSMUST00000107559.2,ENSMUST00000119251.3,ENSMUST00000139153.1,ENSMUST00000140927.1,ENSMUST00000152861.1	16.74	17.03	26.32	16.55	30.03	25.22	11.94	30.4	5.9	4.87	8.49	4.07	30.17	33.38	24.52	18.15	42.69	44.1	62.76	46.86
Tmem79	ENSMUSG00000001420.9	ENSMUST00000001456.6,ENSMUST00000107552.1,ENSMUST00000107553.3,ENSMUST00000193872.1	0.48	0.65	0	3.46	0.99	0.45	0.88	1.18	0.41	0.59	0.04	0	0.79	1.48	0.01	0.75	0.81	0	0.15	0.21
Snd1	ENSMUSG00000001424.10	ENSMUST00000001460.9,ENSMUST00000163772.1,ENSMUST00000164915.3,ENSMUST00000165151.1,ENSMUST00000166136.1,ENSMUST00000167201.1,ENSMUST00000168362.1,ENSMUST00000169321.1,ENSMUST00000169579.3,ENSMUST00000171195.3,ENSMUST00000171532.3,ENSMUST00000183161.1	92.83	125.16	84.17	91.46	107.66	138.5	49.04	113.12	6.96	13.08	11.24	12.13	112.19	112.12	50.27	47.13	49.44	54.59	17.31	18.78
Col18a1	ENSMUSG00000001435.10	ENSMUST00000072755.6,ENSMUST00000081654.8,ENSMUST00000105409.3,ENSMUST00000149744.1,ENSMUST00000156009.1	0.15	0.84	0	0.11	0.02	0	0.08	0	0	0.07	0.02	0.02	0	0	0	0	0	0	0	0
Slc19a1	ENSMUSG00000001436.11	ENSMUST00000105410.5,ENSMUST00000127249.1,ENSMUST00000130703.3,ENSMUST00000131031.1,ENSMUST00000132984.1,ENSMUST00000133059.3,ENSMUST00000136150.3,ENSMUST00000136925.3,ENSMUST00000144234.3	8.24	19.3	8.42	14.37	14.61	16.2	16.58	17.87	2.78	1.04	0.41	0.99	16.2	13.92	2.45	1.6	0.16	0.68	1.41	0.86
Kpnb1	ENSMUSG00000001440.5	ENSMUST00000001479.4,ENSMUST00000132633.1,ENSMUST00000153727.2	165.24	197.46	229.06	180.45	219.58	179.01	266.68	269.5	135.33	84.91	43.23	42.69	234.72	197.65	136.46	121.83	86.65	125.52	57.59	69.53
Npepps	ENSMUSG00000001441.9	ENSMUST00000001480.9,ENSMUST00000107608.2,ENSMUST00000109294.2,ENSMUST00000133907.2,ENSMUST00000146833.1,ENSMUST00000147287.2,ENSMUST00000152546.2,ENSMUST00000152820.3,ENSMUST00000154372.4,ENSMUST00000154917.3,ENSMUST00000163164.1,ENSMUST00000163950.1,ENSMUST00000165216.3,ENSMUST00000165489.3,ENSMUST00000167806.3,ENSMUST00000168743.3,ENSMUST00000170506.1,ENSMUST00000171320.1,ENSMUST00000172108.3	29.64	18.23	17.31	12.76	17.91	12.85	15.24	11.93	3.27	10.32	3.08	7.83	17.01	15.52	24.27	20.12	10.82	10.9	20.25	19.91
Tbx21	ENSMUSG00000001444.2	ENSMUST00000001484.2	0.55	0.25	0	0.3	0	0.16	0.19	0.36	0	0	0	0	0	0	0.74	0.67	11.44	13.81	0.5	0.52
Mrpl10	ENSMUSG00000001445.6	ENSMUST00000001485.5,ENSMUST00000054252.4	6.98	9.38	8.59	8.75	13.29	13.64	15.16	14.23	1.83	1.47	2.61	2.03	11.96	15.48	10.92	12.22	6.06	5.45	6.17	9.29
Cyp51	ENSMUSG00000001467.4	ENSMUST00000001507.4,ENSMUST00000129448.1,ENSMUST00000151539.1	12.16	21.26	10.6	11.81	11.65	10.01	16.05	10.49	0.65	1.73	1.95	1.8	8.82	7.03	9.73	12.27	17.02	9.85	5.28	4.6
Tcf25	ENSMUSG00000001472.12	ENSMUST00000057934.5,ENSMUST00000108840.2	65.33	57.77	51.14	46.31	53.76	57.17	59.5	53.07	6.61	8.75	8.11	6.19	51.38	49.32	52.48	55.83	68.2	67.31	77.47	80.11
Tubb6	ENSMUSG00000001473.6	ENSMUST00000001513.6	4.97	2.9	3	1.85	6.71	4.88	0.47	0.03	0	0	0.07	0.55	4.23	4.06	3.7	2.95	43.34	46.14	2.7	2.62
Def8	ENSMUSG00000001482.10	ENSMUST00000001522.5,ENSMUST00000065534.5,ENSMUST00000093049.5,ENSMUST00000108830.1,ENSMUST00000108832.3,ENSMUST00000124741.3,ENSMUST00000128424.3,ENSMUST00000132063.3	31.98	46.33	23.37	22.58	43.04	33.98	27.77	20.18	1.22	2.88	7.12	4.67	37.9	29	14.42	16.73	4.41	4.03	2.42	1.96
Meox1	ENSMUSG00000001493.9	ENSMUST00000057054.7	0	0	0	0	0	0	0	0	0	0	0	0	0	0	0	0.09	0	0	0	0
Sost	ENSMUSG00000001494.6	ENSMUST00000001534.6	0	0	0	0	0	0	0	0	0	0	0	0	0	0	0	0	0	0	0	0
Nkx2-1	ENSMUSG00000001496.11	ENSMUST00000001536.8,ENSMUST00000178477.4	0	0	0	0	0	0	0	0	0	0	0	0	0	0	0	0	0	0	0	0
Pax9	ENSMUSG00000001497.14	ENSMUST00000001538.9,ENSMUST00000152848.1,ENSMUST00000153250.4	0.05	0	0	0	0	0	0	0.07	0	0.15	0	0.28	0	0	0	0	0	0	0	0
Irx2	ENSMUSG00000001504.10	ENSMUST00000074372.5,ENSMUST00000163393.1,ENSMUST00000167067.1,ENSMUST00000169028.1,ENSMUST00000172353.2	0	0	0	0	0	0	0	0	0	0	0	0	0	0	0	0	0	1.59	0	0
Col1a1	ENSMUSG00000001506.10	ENSMUST00000001547.7,ENSMUST00000139974.1,ENSMUST00000148046.1,ENSMUST00000148593.1	0.01	0	0	0	0	0	0	0	0.67	0.27	0.28	0	0.04	0	0.3	2.96	0	0	0	0
Itga3	ENSMUSG00000001507.12	ENSMUST00000001548.9,ENSMUST00000107739.3,ENSMUST00000120375.3,ENSMUST00000140342.1,ENSMUST00000141693.1,ENSMUST00000145671.1	2.26	1.37	0	0.03	0	0	0	0.17	0	0.03	0	0	0.02	0	0.15	0	0.55	0.36	0.09	0.44
Sgca	ENSMUSG00000001508.11	ENSMUST00000100551.6,ENSMUST00000103162.3,ENSMUST00000139855.3,ENSMUST00000152042.1,ENSMUST00000166320.3	0	0	0	0	0	0	0	0	0	0	0	0	0	0	0	0	0	0	0	0
Dlx3	ENSMUSG00000001510.8	ENSMUST00000092768.6	0.13	0	0	0	0	0	0	0	0	0	0	0	0	0	0	0	0	0	0	0
Foxm1	ENSMUSG00000001517.10	ENSMUST00000073316.8,ENSMUST00000112148.1,ENSMUST00000123988.3,ENSMUST00000125456.1,ENSMUST00000136395.1,ENSMUST00000153423.1	5.79	7.35	4.94	7.84	8.68	7.96	3.58	4.28	29.94	30.71	5.76	9.62	7.47	9.24	22.85	16.38	0.54	0.27	3.04	0.84
Itfg2	ENSMUSG00000001518.10	ENSMUST00000001559.8,ENSMUST00000133994.1,ENSMUST00000142615.1	7.11	5.55	4.04	5.32	6.96	5.14	7.06	7.35	1.77	0.97	0.98	0.46	4.39	5.36	3.39	3.53	4	2.94	5.7	5.47
Nrip2	ENSMUSG00000001520.8	ENSMUST00000001561.7,ENSMUST00000120405.1,ENSMUST00000123867.3,ENSMUST00000136631.1,ENSMUST00000147155.3	0.06	0	0	0.01	0	0	0.01	0	0	0	0	0	0	0	0	0.08	0	0	0.06	0.02
Tulp3	ENSMUSG00000001521.8	ENSMUST00000001562.6,ENSMUST00000128708.1,ENSMUST00000133134.1,ENSMUST00000138313.3,ENSMUST00000157005.1	0.28	0.82	0	0.14	0.26	0	5.04	0.29	0.92	0.73	0	0	0.12	0.18	1.4	0.89	0.23	0.31	1.12	0.71
Gtf2h4	ENSMUSG00000001524.10	ENSMUST00000001565.10,ENSMUST00000159671.3,ENSMUST00000159852.1,ENSMUST00000160039.3,ENSMUST00000160535.3,ENSMUST00000160711.1,ENSMUST00000160734.3,ENSMUST00000160752.4,ENSMUST00000162266.3,ENSMUST00000162604.1,ENSMUST00000162894.3,ENSMUST00000162927.1	7.07	9.48	13.12	8.51	23.12	19.34	24.84	21.19	1.26	2	1.15	3.53	15.09	18.62	6.17	9.25	10.32	4.82	2.73	6.05
Tubb5	ENSMUSG00000001525.10	ENSMUST00000001566.9,ENSMUST00000134978.2,ENSMUST00000156050.1,ENSMUST00000173253.1	437.93	541.38	520.96	549.76	585.96	519.94	414.65	508.78	318.67	243.87	143.95	78.18	600.66	598.33	472.74	465.08	62.89	61.73	74.19	71.11
Ell2	ENSMUSG00000001542.6	ENSMUST00000001583.6	7.94	12.72	12.95	12.41	2.95	2.45	36.3	44.68	13.69	10.03	22.45	18.94	8.18	3.12	4.92	5.52	11.3	9.51	11.69	12.26
Jup	ENSMUSG00000001552.10	ENSMUST00000001592.10,ENSMUST00000107403.1,ENSMUST00000123903.1,ENSMUST00000124659.1,ENSMUST00000128268.3,ENSMUST00000149798.1,ENSMUST00000151476.1,ENSMUST00000152774.1,ENSMUST00000155746.3	4.95	1.15	1.05	1.27	2.39	0.85	0.48	0.31	1.91	0.63	0.76	0.12	1.49	0.89	2.98	0.91	13.25	9.27	1.19	0.77
Fkbp10	ENSMUSG00000001555.6	ENSMUST00000001595.5,ENSMUST00000107400.2,ENSMUST00000125616.1,ENSMUST00000134815.1,ENSMUST00000139084.1	0.18	0.4	0	0	0	0	0.32	0	0	0	0	0	0	0	0	0	0.25	1.94	0	0
Klhl10	ENSMUSG00000001558.5	ENSMUST00000001599.3,ENSMUST00000107395.2	1.07	0.31	0	0	0	0	0.99	0	0	0	0	0	0.05	0.21	0	0	0	0	0.42	0.06
Mnx1	ENSMUSG00000001566.9	ENSMUST00000001608.7,ENSMUST00000165512.3	0	0	0	0	0	0	0	0	0	0	0	0	0	0	0	0	0	0	0	0
Nom1	ENSMUSG00000001569.9	ENSMUST00000001611.9,ENSMUST00000146347.1	9.15	12.63	12.75	18.27	14.8	15.29	21.56	23.86	1.26	2.25	2.26	3.26	17.19	12.79	7	8.28	8.3	7.97	7.78	7.04
Ergic1	ENSMUSG00000001576.10	ENSMUST00000001619.10,ENSMUST00000163213.3,ENSMUST00000165021.1,ENSMUST00000165802.1,ENSMUST00000167070.1,ENSMUST00000167662.3,ENSMUST00000170640.1	21.81	35.24	25.65	22.7	27.11	29.39	23.09	17.82	0.77	1.19	4.54	0.75	25.34	29.67	8.82	5.49	11.09	6.05	10.24	7.7
Tnk1	ENSMUSG00000001583.9	ENSMUST00000001626.5,ENSMUST00000108626.3,ENSMUST00000108628.3,ENSMUST00000125571.1,ENSMUST00000156507.1	2.19	0.27	0	0.01	0	0	0.2	0	2.83	2.39	3.57	5	0.33	0	0	0.03	0	0	0	0
Acap1	ENSMUSG00000001588.8	ENSMUST00000001631.6,ENSMUST00000108622.3,ENSMUST00000127238.1,ENSMUST00000148037.1	85.66	74.25	41.27	42.03	26.95	30.15	33.66	24.33	4.08	2.74	6.89	4.41	35.82	42.6	31.12	27.49	37.76	37.38	95.14	96.17
Tcea3	ENSMUSG00000001604.10	ENSMUST00000102533.6,ENSMUST00000136812.1,ENSMUST00000143942.1	0.41	0	0	0	0	0	0	0	0	0	0	0	0.24	0.22	4.22	2.14	13.09	16.8	0.64	0.49
Csn3	ENSMUSG00000001622.11	ENSMUST00000001667.8,ENSMUST00000113267.3,ENSMUST00000113271.2,ENSMUST00000140690.1,ENSMUST00000144929.1,ENSMUST00000148793.1	0	0	0	0	0	0	0	0	0	0	0	0	0	0	0	0	0	0	0	0
Ifrd1	ENSMUSG00000001627.7	ENSMUST00000001672.7,ENSMUST00000164047.1,ENSMUST00000164354.1,ENSMUST00000165027.3,ENSMUST00000169319.3,ENSMUST00000169926.3,ENSMUST00000170119.3,ENSMUST00000170752.1,ENSMUST00000171530.3,ENSMUST00000171553.1	78.44	67.24	60.71	80.22	56.42	59.18	90.43	58.48	15.91	9.25	9.44	5.43	53.81	48.8	45.73	46.62	225.36	219.6	29.6	36.21
Stk38l	ENSMUSG00000001630.9	ENSMUST00000001675.9,ENSMUST00000111644.1	2.13	2.82	0.74	1.53	0.69	1.68	4.05	2.07	1.1	1.02	0.37	0.48	1.47	1.44	1.82	1.72	4.44	8.47	4.83	4.59
Brpf1	ENSMUSG00000001632.12	ENSMUST00000113117.1,ENSMUST00000113119.3,ENSMUST00000113121.3,ENSMUST00000113122.3,ENSMUST00000124530.1,ENSMUST00000131594.1,ENSMUST00000138737.1	17.3	13.27	14.94	17.73	24.65	23.42	11.94	12.53	11.04	13.15	6.18	5.67	23.28	22.68	36.42	33	34.85	40.65	24.05	24.32
Akr1b3	ENSMUSG00000001642.14	ENSMUST00000102980.6,ENSMUST00000126991.1,ENSMUST00000136559.3,ENSMUST00000142761.1,ENSMUST00000154655.1	65.93	54.3	76.26	70.35	87.67	98.75	44.53	46.63	4.24	5.4	11.6	6.63	85.15	90.39	59.42	71.92	60.34	52.47	24.23	24.44
Hoxc13	ENSMUSG00000001655.6	ENSMUST00000001700.6	0	0	0	0	0	0	0	0	0	0	0	0	0	0	0	0	0	0	0	0
Hoxc11	ENSMUSG00000001656.3	ENSMUST00000001701.3	0	0	0	0	0	0	0	0	0	0	0	0	0	0	0	0	0	0	0	0
Hoxc8	ENSMUSG00000001657.7	ENSMUST00000001703.7,ENSMUST00000189484.1	0	0	0	0	0	0	0	0	0	0	0	0	0	0	0	0	0	0	0	0
Hoxc6	ENSMUSG00000001661.5	ENSMUST00000001711.5,ENSMUST00000173210.1,ENSMUST00000173421.1	0	0	0	0	0	0	0	0	0	0	0	0	0	0	0	0	0	0	0	0.07
Gstt1	ENSMUSG00000001663.6	ENSMUST00000001713.5,ENSMUST00000120177.3,ENSMUST00000139724.1	2.78	2.57	0.35	0.49	0	0	0.89	1.28	8.96	5.78	1.75	2.46	0	1.45	0	0	0	0	0.05	0
Gstt3	ENSMUSG00000001665.6	ENSMUST00000001715.5,ENSMUST00000133869.1,ENSMUST00000173537.1,ENSMUST00000174187.1,ENSMUST00000174649.1	6.33	6.66	1.32	3.87	2.69	2.5	0	1.78	0	0.05	0.21	0	1.95	2.93	0.98	0.87	0.63	0.93	0.05	0.16
Ddt	ENSMUSG00000001666.8	ENSMUST00000001716.7,ENSMUST00000172820.1	22.15	24.43	20.62	32.78	34.92	26.77	30.36	23.57	0	0	2.16	1.69	32.98	37.97	14.39	17.57	6.12	8.41	9.74	6.45
Tat	ENSMUSG00000001670.9	ENSMUST00000001720.9,ENSMUST00000143741.1	0	0	0	0	0	0	0	0	0	0	0	0	0	0	0	0	0	0	0	0
Marveld3	ENSMUSG00000001672.10	ENSMUST00000001722.9,ENSMUST00000051430.6,ENSMUST00000155052.1	0	0	0	0	0	0	0	0	0	0	0	0	0	0	0	0	0	0	0	0.17
Ddx18	ENSMUSG00000001674.7	ENSMUST00000001724.7,ENSMUST00000131471.1,ENSMUST00000134417.1,ENSMUST00000148809.1	29.18	49.28	67.1	57.01	51	56.91	74.19	108.14	2.57	4.45	4.19	1.17	58.18	60.61	12.42	11.83	11.47	8.46	17.79	12.58
Ubl3	ENSMUSG00000001687.11	ENSMUST00000079324.9,ENSMUST00000164904.1	16.35	21.36	11.64	11.2	16.14	18.69	7.58	10.86	3.9	3.69	5.85	4.39	18.51	22	61.63	68.47	96.82	108.98	52.92	55.58
Gramd3	ENSMUSG00000001700.9	ENSMUST00000070166.5	3.75	3.23	1.53	0.94	3.71	3.81	0.16	0.46	1.17	0.76	0.65	0.33	1.94	3.63	1.76	3.25	5.59	6.67	21.44	15.38
Eef1e1	ENSMUSG00000001707.7	ENSMUST00000001757.7	26.38	47.22	78.98	60.07	60.46	69.05	113.83	133.9	4.09	15.24	6.37	3.74	60.17	57.99	16.02	18.44	12.05	5.76	11.25	11.26
Akt1	ENSMUSG00000001729.10	ENSMUST00000001780.5,ENSMUST00000123563.4,ENSMUST00000127588.2,ENSMUST00000127902.1,ENSMUST00000128300.4,ENSMUST00000130342.1,ENSMUST00000139388.2,ENSMUST00000144550.4,ENSMUST00000159815.1	46.12	46.09	44.6	49.04	58.08	43.89	26.38	43.32	14.08	7.81	10.86	9.43	58.6	47.29	64.74	72.1	86.75	78.94	84.62	76.91
Cldn15	ENSMUSG00000001739.10	ENSMUST00000001790.5,ENSMUST00000111093.3,ENSMUST00000128391.1	4.59	0.22	0.74	0.91	33.18	38.34	0	0	1.58	1.35	8.19	3.97	30.53	30.64	4.13	9.85	2.31	0.79	1.14	0.49
Il16	ENSMUSG00000001741.7	ENSMUST00000001792.6,ENSMUST00000131916.1,ENSMUST00000145610.3,ENSMUST00000151047.1,ENSMUST00000153560.1,ENSMUST00000156553.3	62.24	51.43	39.22	35.43	40.97	39.53	7.87	6.62	5.6	3.99	11.7	8.76	43.39	41.94	74.75	79.41	87.29	98.25	184.13	177.1
Tcirg1	ENSMUSG00000001750.11	ENSMUST00000001801.6,ENSMUST00000122885.3,ENSMUST00000125792.4,ENSMUST00000126070.4,ENSMUST00000126643.2,ENSMUST00000127308.1,ENSMUST00000131327.3,ENSMUST00000132164.1,ENSMUST00000134698.1,ENSMUST00000135070.3,ENSMUST00000145791.3,ENSMUST00000159824.3,ENSMUST00000162688.1	60.97	60.08	20.92	25.38	91.44	105.71	26.87	4.13	15.36	6.86	9.6	13.49	126.3	133.37	184.39	194.05	117.25	80.97	61.45	64.88
Naglu	ENSMUSG00000001751.9	ENSMUST00000001802.9,ENSMUST00000138409.2,ENSMUST00000140735.2	10.32	9.03	2.52	4.25	7.76	7.56	2.72	1.86	1.56	3.15	0.84	1	6.02	7.58	5.19	5.65	2.52	4.42	4.29	5.3
Ppat	ENSMUSG00000001755.8	ENSMUST00000001806.5,ENSMUST00000107308.3,ENSMUST00000151056.3,ENSMUST00000151686.1	10.87	10.96	7.55	11.94	18.46	18.19	9.26	10.36	0.6	2.17	4.13	1.35	16.97	20.12	6.64	9.81	5.17	7.54	4.47	7.28
Smo	ENSMUSG00000001761.6	ENSMUST00000001812.4	17.71	16.06	17.26	14.78	10.39	9.34	17.36	13.93	0.01	0.25	0.27	0.97	11.52	10.33	1.45	1.4	0	0	0	0.05
Tspan33	ENSMUSG00000001763.10	ENSMUST00000046750.9,ENSMUST00000115250.3,ENSMUST00000137925.1	2.36	3.57	10.01	11.37	0.88	0.03	22.14	36.34	254.39	254.91	210.28	176.58	3.53	2.35	2.92	1.65	0.12	0.7	0.84	0.77
Crnkl1	ENSMUSG00000001767.5	ENSMUST00000001818.4,ENSMUST00000145425.1,ENSMUST00000147904.1	29.37	46.55	31.8	40.53	40.05	37.09	53.09	55.07	23.89	18.58	30.32	34.01	40.85	38.38	43.06	43.1	28.69	44.26	23.15	21.06
Rin2	ENSMUSG00000001768.11	ENSMUST00000094480.6,ENSMUST00000110005.3,ENSMUST00000142847.3,ENSMUST00000144278.1,ENSMUST00000145874.1,ENSMUST00000147976.3,ENSMUST00000149269.1,ENSMUST00000150449.1	3.1	6.62	2.62	1.22	1.5	4.33	0.03	0	0.37	0.52	1.88	2.17	1.63	1.84	31.79	33.23	21.06	18.09	8.23	7
Folh1	ENSMUSG00000001773.9	ENSMUST00000001824.5,ENSMUST00000107271.5	0	0	0	0	0	0	0	0	0	0	0	0	0	0	0	0	0	0	0	0
Chordc1	ENSMUSG00000001774.7	ENSMUST00000001825.7	38.96	49.43	45.01	38.58	56.18	49.49	63.02	61.81	5.6	5.21	7.1	7.11	50.75	49.97	20.62	21.41	28.54	25.46	20.19	17.79
Rtcb	ENSMUSG00000001783.3	ENSMUST00000001834.3,ENSMUST00000139413.1	111.99	114.82	107.8	90.38	98.15	111.35	106.79	107.29	7.03	13.17	7.84	9.79	107.48	112.49	46.3	56.52	42.55	44.29	44.73	41.76
Pwp1	ENSMUSG00000001785.7	ENSMUST00000001836.4,ENSMUST00000164053.3,ENSMUST00000164562.1,ENSMUST00000168509.3	32.1	34.16	39.95	36.97	46.71	46.87	49.93	45.89	2.14	3.44	4.93	5.7	48.41	45.05	18.97	17.05	12.36	9.31	8.1	9.8
Fbxo7	ENSMUSG00000001786.10	ENSMUST00000001837.9,ENSMUST00000117597.1,ENSMUST00000120344.3,ENSMUST00000130320.3,ENSMUST00000130383.1,ENSMUST00000134490.3,ENSMUST00000147168.1	12.3	14.91	14.66	19.68	13.69	10.01	22.57	18.25	41.86	58.88	66.44	44.72	18.98	9.1	6.47	7.47	5.74	9.1	8.45	7.91
Capns1	ENSMUSG00000001794.8	ENSMUST00000001845.7,ENSMUST00000108196.3,ENSMUST00000126116.1,ENSMUST00000129761.3,ENSMUST00000141851.1,ENSMUST00000146852.1,ENSMUST00000148973.3	116.52	119.3	65.41	71.54	114.37	106.22	73.15	78.21	21.25	15.2	39.69	22.27	100.44	132.53	185.01	192.26	96.4	98.52	65.64	54.03
Lrp3	ENSMUSG00000001802.12	ENSMUST00000118444.1,ENSMUST00000122409.3,ENSMUST00000153163.1,ENSMUST00000155404.1	0	0	0	0.1	0	0	0	0	0	0	0	0	0	0	0	0	0	0	0	0
Dsg4	ENSMUSG00000001804.9	ENSMUST00000019426.4	0	0	0	0	0	0	0	0	0	0	0	0	0	0	0	0	0	0	0	0
Evx2	ENSMUSG00000001815.11	ENSMUST00000001867.8,ENSMUST00000173623.1	0	0	0	0	0	0	0	0	0	0	0	0	0	0	0	0	0	0	0	0
Hoxd13	ENSMUSG00000001819.4	ENSMUST00000001872.4	0	0	0	0	0	0	0	0	0	0	0	0	0	0	0	0	0	0	0	0.04
Hoxd12	ENSMUSG00000001823.5	ENSMUST00000001878.5	0	0	0	0	0	0	0	0	0	0	0	0	0	0	0	0	0	0	0	0
Folr1	ENSMUSG00000001827.7	ENSMUST00000001882.6,ENSMUST00000106981.3,ENSMUST00000106982.3,ENSMUST00000106983.3,ENSMUST00000106985.3,ENSMUST00000106986.4,ENSMUST00000123321.3,ENSMUST00000123630.3,ENSMUST00000124026.3,ENSMUST00000125298.1,ENSMUST00000126204.3,ENSMUST00000134145.3,ENSMUST00000140068.3,ENSMUST00000140584.1,ENSMUST00000150184.1,ENSMUST00000151706.3,ENSMUST00000155311.1	0	0	0	0	0	0	0	0	0	0	0	0	0.23	0	0	0.36	0	0	0.41	0
Clpb	ENSMUSG00000001829.12	ENSMUST00000001884.9,ENSMUST00000106998.3,ENSMUST00000123870.3,ENSMUST00000136193.1,ENSMUST00000137214.3,ENSMUST00000142803.3,ENSMUST00000147439.3,ENSMUST00000150355.3,ENSMUST00000150832.1,ENSMUST00000153473.1	11.16	10.53	18.4	14.54	35.18	25.29	16.06	16.15	0.45	2.99	4.43	1.35	28.54	22.95	7.43	11.72	7.77	1.49	3.51	3.38
2018-09-07	ENSMUSG00000001833.12	ENSMUST00000115272.4,ENSMUST00000165594.2	148.45	192.45	171.54	154.92	152.98	173.21	207.94	165.07	48.09	51.35	38.21	30.48	168.05	159.29	180.44	199.38	181.05	169.2	83.21	80.45
Zdhhc4	ENSMUSG00000001844.6	ENSMUST00000001900.4,ENSMUST00000159718.1,ENSMUST00000159813.3,ENSMUST00000159941.3,ENSMUST00000160061.1,ENSMUST00000161199.1,ENSMUST00000161333.3,ENSMUST00000161915.3,ENSMUST00000162066.3,ENSMUST00000162284.3,ENSMUST00000162287.3,ENSMUST00000162358.3,ENSMUST00000162941.3	17.2	21.68	20.24	18.68	22.02	29.25	14.16	24.57	4.03	9.6	4.59	2.16	21.95	24.46	14.35	13.84	10.17	17.81	18.53	17.94
Rac1	ENSMUSG00000001847.10	ENSMUST00000080537.9,ENSMUST00000100489.3,ENSMUST00000131513.1,ENSMUST00000145709.3	49.05	48.25	44.46	47.3	45.86	54.22	29.57	43.12	24.68	15.14	16.02	12.8	41.25	50.38	106.1	95.78	58.44	66.54	56.37	46.51
Nup214	ENSMUSG00000001855.11	ENSMUST00000065398.8,ENSMUST00000123062.1,ENSMUST00000124455.1,ENSMUST00000126301.2,ENSMUST00000129496.1,ENSMUST00000130185.1,ENSMUST00000130975.1,ENSMUST00000138012.1,ENSMUST00000146138.2,ENSMUST00000152791.3,ENSMUST00000153096.1	17.58	41.63	17.68	31.94	29.92	32.92	26.38	44.22	13.76	10.03	6.33	2.78	36.14	19.26	18.78	23.15	19.78	17.38	19.77	22.5
Aif1l	ENSMUSG00000001864.9	ENSMUST00000001920.8,ENSMUST00000125457.3,ENSMUST00000128271.3,ENSMUST00000138833.3,ENSMUST00000140649.3,ENSMUST00000145137.1,ENSMUST00000148056.3,ENSMUST00000151276.2,ENSMUST00000156564.1,ENSMUST00000156743.3	0.51	0.61	0.17	0.47	0	0.18	0.31	0	0	0	0	0	0.3	0	1.2	0	0	0	0.16	0.42
Cpa3	ENSMUSG00000001865.2	ENSMUST00000001921.2,ENSMUST00000191659.1	23.31	13.86	83.11	73.84	51.3	66.83	15.58	4.29	9.88	5.82	12.6	7.69	27.82	29.94	47.81	47.12	12.53	12.78	1.4	0.49
Ltbp1	ENSMUSG00000001870.11	ENSMUST00000001927.7,ENSMUST00000112514.1,ENSMUST00000112516.3,ENSMUST00000127458.1,ENSMUST00000135447.3,ENSMUST00000135750.1,ENSMUST00000146839.1	0.33	0.57	1.24	1.3	0	0.01	1.88	1.61	0	0.53	0.22	0.14	0.12	0.07	0.07	0.3	0.49	0	1.28	1.73
Ugp2	ENSMUSG00000001891.12	ENSMUST00000060895.5,ENSMUST00000102875.6,ENSMUST00000133343.1,ENSMUST00000143890.1	33.54	28.72	24.47	19.52	28.32	39.89	15.85	8.54	5.67	4.34	11.83	5.8	33.35	45.69	65.91	74.73	53.42	45.61	37.43	36.34
Kcnh6	ENSMUSG00000001901.11	ENSMUST00000001965.9,ENSMUST00000106903.3,ENSMUST00000140695.1,ENSMUST00000145539.1	0	0.27	0	0	0	0	0	0	0	0.01	0.3	0	0	0	0	0	0	0	0.2	0.52
Trmt1	ENSMUSG00000001909.11	ENSMUST00000001974.6,ENSMUST00000077990.6,ENSMUST00000109767.4,ENSMUST00000109768.4,ENSMUST00000125370.5,ENSMUST00000127915.3,ENSMUST00000128022.4,ENSMUST00000128537.4,ENSMUST00000131700.3,ENSMUST00000136423.2,ENSMUST00000137953.3,ENSMUST00000138300.1,ENSMUST00000143427.3,ENSMUST00000148118.2,ENSMUST00000150085.4,ENSMUST00000152301.4,ENSMUST00000175704.1,ENSMUST00000175767.1,ENSMUST00000175784.1,…	29.4	39.3	57.68	43.78	42.2	56.42	57.97	75.75	8.07	5.93	9.22	6.56	51.06	51.68	23.37	23.23	20.24	17.92	32.42	34.73
Nacc1	ENSMUSG00000001910.4	ENSMUST00000001975.4	23.66	27.95	26.21	28.33	33.88	27.66	21.86	31.07	5.89	3.8	5.63	3.01	30.85	33.76	21.42	19.68	13.09	16.17	13.16	11.74
Nfix	ENSMUSG00000001911.12	ENSMUST00000076715.8,ENSMUST00000099070.5,ENSMUST00000109762.3,ENSMUST00000109764.3,ENSMUST00000126806.1,ENSMUST00000132236.1,ENSMUST00000148644.1,ENSMUST00000148746.1	10.71	14.36	6.48	7.96	7.34	5.64	8.13	15.7	12.88	10.79	6.06	2.85	9.5	7.52	9.87	4.74	7.56	3.62	0.68	1.33
Slc1a5	ENSMUSG00000001918.13	ENSMUST00000108496.4,ENSMUST00000127401.3,ENSMUST00000131664.1,ENSMUST00000134407.1,ENSMUST00000135817.1,ENSMUST00000141349.1,ENSMUST00000147814.1	23.69	22.79	16.38	25.47	22.61	27.69	19.01	21.8	128.38	139.59	272.95	240.2	23.75	28.85	16.6	16.08	10.84	12.8	38	33.88
Uba1	ENSMUSG00000001924.11	ENSMUST00000001989.8,ENSMUST00000089217.6,ENSMUST00000130694.1,ENSMUST00000136915.1,ENSMUST00000137892.3,ENSMUST00000152235.3	87.95	80.98	95.35	108.45	129.75	113.29	106.75	143.61	21.83	20.33	26.29	17.15	96.02	96.83	87.05	88.63	66.8	61.18	69.12	59.47
Vwf	ENSMUSG00000001930.13	ENSMUST00000001995.9,ENSMUST00000100941.4,ENSMUST00000112253.3,ENSMUST00000112254.3,ENSMUST00000126709.1,ENSMUST00000129436.1,ENSMUST00000134073.1,ENSMUST00000139678.1,ENSMUST00000141521.1,ENSMUST00000146264.1,ENSMUST00000147101.1,ENSMUST00000150548.3	3.15	3.61	9.32	7.96	0.07	0.22	3.29	5.62	11.81	6.37	8.97	9.8	0.29	0.06	0.28	0.17	4.49	2.85	2.21	3.34
Siae	ENSMUSG00000001942.7	ENSMUST00000002007.3	13.08	13.92	6.54	7.2	7.35	6.94	6.2	5.66	1.38	0.88	0.86	0.37	8.15	7.71	6.17	7	2.56	1.88	2.73	1.89
Vsig2	ENSMUSG00000001943.7	ENSMUST00000002008.5	0.51	0.78	0	0	0	0	0	0	0	0	0	0	0.05	0	0	0	0	0	0	0.1
Esam	ENSMUSG00000001946.9	ENSMUST00000002011.9,ENSMUST00000123198.1,ENSMUST00000131832.1,ENSMUST00000144596.1,ENSMUST00000146860.3	6.17	8.61	1.64	1.28	0	0	1.27	2.68	0	0	0	0.13	0.36	0.18	0	0	0	0.05	0.73	0.78
Spa17	ENSMUSG00000001948.9	ENSMUST00000002013.9	12.19	3.43	8.77	3.08	1.26	0.76	3.82	0	0	3.15	0.59	0	3.15	1.07	0	1.79	0.07	0.59	0.88	0.73
Fam50a	ENSMUSG00000001962.8	ENSMUST00000114160.1,ENSMUST00000138242.1,ENSMUST00000149312.1	18.08	29.53	23.55	28.01	28.86	35.4	46.08	37.42	10.5	13.8	2.63	13.09	38.08	35.93	36.78	26.49	39.7	53.43	33.26	37.8
Emd	ENSMUSG00000001964.10	ENSMUST00000002029.8,ENSMUST00000088313.4,ENSMUST00000096424.6,ENSMUST00000119197.3,ENSMUST00000129516.1,ENSMUST00000152288.1	41.73	54.32	58.67	46.26	43.15	42.25	45.29	67.65	10.28	7.46	10.93	2.04	55.4	54.54	57.98	45.13	38.69	43.78	24.28	23.8
Taco1	ENSMUSG00000001983.7	ENSMUST00000002048.7	5.12	7.03	11.9	7.45	6.36	11.42	9.29	17.92	2.38	1.33	0.09	3.07	10.83	6.93	5.39	6.33	4.03	4.59	3.79	4.69
Grik3	ENSMUSG00000001985.9	ENSMUST00000030676.7	0	0	0	0	0	0	0	0	0	0	0	0	0	0	0	0	0	0	0	0
Gria3	ENSMUSG00000001986.12	ENSMUST00000076349.7,ENSMUST00000115103.4,ENSMUST00000124169.1,ENSMUST00000126843.1,ENSMUST00000128197.3,ENSMUST00000139965.3,ENSMUST00000148212.1,ENSMUST00000156721.3,ENSMUST00000165288.1	13.75	13.28	37.46	26.94	34.88	45.69	1.19	0.47	0.67	1.02	1.85	0.94	31.64	28.17	25.48	22.9	0.02	0	0.42	0.42
Npas1	ENSMUSG00000001988.8	ENSMUST00000002053.8	0	0	0	0	0	0	0	0	0	0	0	0	0	0	0	0	0	0	0	0
Sipa1l2	ENSMUSG00000001995.8	ENSMUST00000108775.1	1.23	0.48	0.31	0.53	0.87	1.4	0.26	0.65	0.27	0.26	0.51	0.79	1.37	1.27	5.95	6.97	5.12	5.7	13.9	12.92
Ap4e1	ENSMUSG00000001998.11	ENSMUST00000002063.10,ENSMUST00000110393.1,ENSMUST00000110394.3,ENSMUST00000129859.1,ENSMUST00000142740.1,ENSMUST00000149254.4,ENSMUST00000175663.3,ENSMUST00000177372.3	9.45	12.51	11.21	7.08	11.17	10.58	16.39	12.69	3.21	5.58	2.81	2.76	12.45	10.77	11.04	13.05	10.87	7.43	14.3	11.54
Blvra	ENSMUSG00000001999.11	ENSMUST00000002064.10,ENSMUST00000110389.5,ENSMUST00000135529.3,ENSMUST00000142737.1,ENSMUST00000142861.1	13.92	15.52	23.73	18.4	17.5	20.69	29.27	24.43	10.17	14.1	11.48	6.64	18.71	26.68	26.85	29.32	20.94	25.42	5.67	3.59
Pdzd4	ENSMUSG00000002006.8	ENSMUST00000002080.7,ENSMUST00000114438.2	3.24	1.57	2.87	1.89	0.81	0.54	0.19	0	0	0	0	0.09	0.74	1.31	3.36	3.14	0.88	1.3	0.34	0.26
Srpk3	ENSMUSG00000002007.5	ENSMUST00000002081.5,ENSMUST00000136664.1,ENSMUST00000137045.1,ENSMUST00000139630.1	0	0	0	0	0	0	0	0	0.89	0.6	0	0	0.13	0	0.25	0	8.67	9.14	46.68	45.69
Idh3g	ENSMUSG00000002010.13	ENSMUST00000052761.8,ENSMUST00000129070.3,ENSMUST00000129367.3,ENSMUST00000130119.1,ENSMUST00000140944.3,ENSMUST00000142707.3,ENSMUST00000145341.1,ENSMUST00000148419.3,ENSMUST00000156299.3	86.11	109.46	126.81	112.15	137.48	126.45	165.2	144.24	23.83	25.76	27.12	22.7	144.02	145.98	89.64	106.65	43.17	56.92	53.66	59.76
Pnck	ENSMUSG00000002012.9	ENSMUST00000002087.9,ENSMUST00000114472.3,ENSMUST00000114473.3,ENSMUST00000129106.1,ENSMUST00000144187.1	2.57	3.33	1.13	0.1	0	0	0	0	0	0	0	0	0	0.14	0	0	0	0	0	0
Ssr4	ENSMUSG00000002014.8	ENSMUST00000002090.2,ENSMUST00000129239.1,ENSMUST00000130738.3,ENSMUST00000136544.1,ENSMUST00000141721.1,ENSMUST00000142829.1,ENSMUST00000155552.3,ENSMUST00000166518.3	76.98	58.6	84.92	85.53	197.87	219.91	83.6	83.01	16.58	24.28	18.9	22.46	179.23	212.86	83.19	78.68	62.39	68.36	32.96	28.44
Bcap31	ENSMUSG00000002015.5	ENSMUST00000002091.5	101.57	93.69	95.38	112.05	167.22	151.38	107.91	129.83	23.77	18.09	22.01	19.15	136.94	137.39	91.39	107.07	100.72	112.64	73.94	67.55
Fam98a	ENSMUSG00000002017.9	ENSMUST00000112507.3,ENSMUST00000140729.1,ENSMUST00000141969.1	11.21	11.7	8.84	15.76	13.98	16.57	20.73	18.6	0.86	2.76	2.3	2.08	19.14	15.57	7.03	5.75	6.05	8.18	9.58	8.2
Ltbp2	ENSMUSG00000002020.11	ENSMUST00000002073.8,ENSMUST00000110254.4,ENSMUST00000163189.3,ENSMUST00000163214.1,ENSMUST00000165141.1,ENSMUST00000166383.1,ENSMUST00000168699.1	0.12	0	0	0	0	0	0	0	1.15	0.25	1.04	0.04	0	0.73	0	0.01	0	0	0.04	0.04
Kmt2a	ENSMUSG00000002028.8	ENSMUST00000002095.5,ENSMUST00000114689.3,ENSMUST00000128768.1,ENSMUST00000138119.1,ENSMUST00000152241.3	12.81	12.57	11.95	10.28	6.24	4.4	5.06	5.46	8.04	5.83	3.38	2.18	6.83	4.4	5.89	3.45	6.17	5.15	23.77	20.21
Ift46	ENSMUSG00000002031.7	ENSMUST00000002099.5,ENSMUST00000118186.1,ENSMUST00000124534.3,ENSMUST00000125877.3,ENSMUST00000128150.3,ENSMUST00000133167.1,ENSMUST00000142586.1,ENSMUST00000143654.3,ENSMUST00000147559.3,ENSMUST00000149020.1,ENSMUST00000151905.3,ENSMUST00000154090.3	25.26	20.81	15.86	10.92	16.71	22.84	17.25	13.34	6.24	1.5	16.17	19.3	14.1	21.18	12.88	23.35	27.65	6.67	17.28	18.02
Tmem25	ENSMUSG00000002032.12	ENSMUST00000002100.7,ENSMUST00000114705.3,ENSMUST00000132020.1	0.08	0.27	0.23	0.27	0	0.2	0	0.18	0	0	0	0	0	0	0.09	0.25	0.19	0	0	0
Cd3g	ENSMUSG00000002033.9	ENSMUST00000002101.7,ENSMUST00000159019.1,ENSMUST00000160886.1	4.63	4.26	0	0.74	0	0	1.57	8.9	5.26	4.77	2.83	0.9	0.18	1.94	23.15	16.17	6.43	11.56	33.85	36.08
Trappc6a	ENSMUSG00000002043.12	ENSMUST00000002112.10,ENSMUST00000108455.3,ENSMUST00000129808.1,ENSMUST00000135972.1,ENSMUST00000136873.3,ENSMUST00000147114.1	14.54	13.26	23.07	15.28	14.17	14.62	9.82	14.22	1.2	1.87	1.18	2.85	14.91	24.05	8.97	10.9	9	7.04	3.67	3.42
Supt6	ENSMUSG00000002052.6	ENSMUST00000002121.4,ENSMUST00000108314.2	22.86	28.11	26.97	25.54	20.17	24.44	28.09	31.65	7.44	8.92	7.52	8.25	24.2	22.71	21.23	16.83	27.08	24.31	23.77	20.87
Spag5	ENSMUSG00000002055.5	ENSMUST00000045026.3,ENSMUST00000125477.1,ENSMUST00000128359.1,ENSMUST00000133579.3,ENSMUST00000141026.1,ENSMUST00000146068.3,ENSMUST00000149711.1,ENSMUST00000150016.3	20.01	26.91	25.94	27.12	29.17	34.3	38.19	25.37	161.91	157.49	17.39	21.84	31.88	34.14	36.9	37.6	0.63	0.27	0.35	0.15
Foxn1	ENSMUSG00000002057.4	ENSMUST00000108294.1	0	0	0	0	0	0	0	0	0	0	0	0	0	0	0	0	0	0	0	0
Unc119	ENSMUSG00000002058.9	ENSMUST00000002127.9,ENSMUST00000100755.3,ENSMUST00000108295.3,ENSMUST00000125720.1,ENSMUST00000149161.1,ENSMUST00000154700.1,ENSMUST00000155471.1	15.01	9.56	7.62	17.31	10.54	7.07	12.27	16.41	2.74	2.68	6.45	3.47	17.7	16.22	33.22	33.68	55.37	44.59	29.77	24.51
Rab34	ENSMUSG00000002059.13	ENSMUST00000002128.9,ENSMUST00000056241.7,ENSMUST00000108322.4,ENSMUST00000126864.1,ENSMUST00000148603.1,ENSMUST00000150941.3,ENSMUST00000154542.1,ENSMUST00000156435.1	0.55	1.05	1.59	1.03	1.7	0.73	0	0.06	2.48	0.84	4.11	0.44	0.31	0.35	0.23	0	0	0	0	0
Sdf2	ENSMUSG00000002064.10	ENSMUST00000002133.8,ENSMUST00000133020.1,ENSMUST00000154080.1	27.21	20.88	32.62	21.71	28.1	24.75	27.43	27.57	7.48	5.08	7.19	9.15	21.81	24.24	25.69	31.02	19.53	21.58	15.58	18.95
Ccne1	ENSMUSG00000002068.12	ENSMUST00000108023.5,ENSMUST00000124979.1,ENSMUST00000128785.1,ENSMUST00000130329.1,ENSMUST00000137097.1	4.12	17.13	22.66	18.62	11.99	15.17	60.43	99.15	63.16	60.59	28.2	18.06	17.67	20.46	21.51	19.91	0.55	0.77	2.16	3.33
Hsf2bp	ENSMUSG00000002076.7	ENSMUST00000002145.7,ENSMUST00000133308.1,ENSMUST00000138172.1	1.15	0	0.04	0	0	0	0.1	0	0	0	0	0	0	0	0	0	0	0	0	0.07
Bbc3	ENSMUSG00000002083.8	ENSMUST00000002152.8,ENSMUST00000136781.1,ENSMUST00000147267.1	0.91	2.26	0.78	1.29	0.78	1.34	1.91	2.62	0.27	0.82	0.68	2.72	0.5	0.78	1.78	0.66	13.61	13.75	2.71	3.03
Mybpc3	ENSMUSG00000002100.11	ENSMUST00000111430.5,ENSMUST00000137942.3,ENSMUST00000169776.1	0	0.39	0.09	0.05	0.36	0	0	0.27	0	0	0	0.18	0.13	0	0.04	0.26	2.39	1.67	0.48	0.8
Psmc3	ENSMUSG00000002102.11	ENSMUST00000002171.9,ENSMUST00000067663.9,ENSMUST00000111441.5,ENSMUST00000131473.3,ENSMUST00000141462.3,ENSMUST00000145317.1,ENSMUST00000146506.1,ENSMUST00000151419.1,ENSMUST00000152269.3,ENSMUST00000185715.2	119.29	135.69	128.72	127.11	162.14	168.6	182.51	214.52	35.08	79.67	32.9	47.89	188.64	202.5	131.82	140.56	107.27	111.09	56.06	51.45
Acp2	ENSMUSG00000002103.11	ENSMUST00000002172.9,ENSMUST00000124131.1,ENSMUST00000127643.1,ENSMUST00000150403.3,ENSMUST00000155418.1	5.7	4.34	3.65	7.85	9.2	10.07	5.32	13.23	0.62	1.78	1.92	1.17	15.82	9.62	5.26	4.88	7.24	7.66	3.17	3.54
Rapsn	ENSMUSG00000002104.7	ENSMUST00000050323.5,ENSMUST00000111445.5,ENSMUST00000111446.5,ENSMUST00000128008.1	0.43	1.45	2.85	1.99	0	0.22	0.49	0	0.6	0	0	0	2.08	1.72	0.76	0.32	1.95	0	0.19	0
Slc39a13	ENSMUSG00000002105.11	ENSMUST00000073575.7,ENSMUST00000079976.5,ENSMUST00000111436.2,ENSMUST00000123685.3,ENSMUST00000130252.3,ENSMUST00000133047.1,ENSMUST00000141328.1,ENSMUST00000142943.1,ENSMUST00000149430.3,ENSMUST00000150348.1,ENSMUST00000153367.1	6.07	9.19	6.03	4.6	2.75	5.6	3.92	6.39	0.28	0.06	1.78	0.36	5.17	4.4	3.81	6.72	7.09	12.14	6.58	7.96
Celf2	ENSMUSG00000002107.14	ENSMUST00000002176.8,ENSMUST00000100429.6,ENSMUST00000114923.2,ENSMUST00000114924.5,ENSMUST00000114927.4,ENSMUST00000114934.6,ENSMUST00000123142.2,ENSMUST00000126742.1,ENSMUST00000137733.4,ENSMUST00000138347.4,ENSMUST00000142941.3,ENSMUST00000148321.4,ENSMUST00000150624.4,ENSMUST00000170438.3,ENSMUST00000182037.1,ENSMUST00000182355.1,ENSMUST00000182404.3,ENSMUST00000182523.1,ENSMUST00000182560.3,…	76.89	97.15	65.43	72.6	52.98	58.81	27.91	9.76	4.21	4.53	8.16	4.95	71.86	52.34	87.24	101.15	47.57	42.08	71.76	60.7
Nr1h3	ENSMUSG00000002108.6	ENSMUST00000002177.4,ENSMUST00000111354.1,ENSMUST00000111355.3,ENSMUST00000111356.3,ENSMUST00000130031.1,ENSMUST00000133261.1,ENSMUST00000136234.1,ENSMUST00000150654.3	0.11	0	0.05	0.12	0.09	0.66	0	0	0	0.45	0.14	2.3	0.58	0.01	1.29	0.94	5.94	4.16	0.24	0.28
Ddb2	ENSMUSG00000002109.10	ENSMUST00000028696.4,ENSMUST00000111352.3,ENSMUST00000135927.1,ENSMUST00000150427.3,ENSMUST00000152277.3	15.42	18.61	10.17	5.92	5.69	6.69	4.76	6.25	1.62	2.43	0.74	0.58	6.41	4.89	4.25	4.53	3.98	3.82	16.34	17.17
Spi1	ENSMUSG00000002111.8	ENSMUST00000002180.7,ENSMUST00000131400.1,ENSMUST00000132741.2,ENSMUST00000169852.1	31.75	31.99	36.42	38.24	80.03	67.79	2.25	5.32	11.15	7.03	20.73	7.81	50.01	61.53	148.02	182.6	279.05	225.51	150.66	151.52
Sf3a1	ENSMUSG00000002129.7	ENSMUST00000002198.3,ENSMUST00000129583.3,ENSMUST00000132666.1,ENSMUST00000133095.1	17.07	26.39	30.85	24.27	20.45	18.54	26.05	39.37	8.33	7.92	4.66	6.67	24.23	22.3	16.82	15.34	6.94	6.34	10.21	10.14
Stat6	ENSMUSG00000002147.14	ENSMUST00000092074.7,ENSMUST00000120279.1,ENSMUST00000128072.1,ENSMUST00000145470.1,ENSMUST00000156231.1	25.52	27.28	18.7	24.98	26.67	39.87	19.71	21.08	3.92	5.31	11.76	5.74	25.9	24.58	70.01	77.09	77.16	94.03	100.33	106.6
Clgn	ENSMUSG00000002190.9	ENSMUST00000002259.8,ENSMUST00000109831.2	0.12	0.02	0.67	0.11	0	0	0.59	0.12	3.74	1.55	1.82	0.44	0	0	0	0	0	0	0.02	0
Napsa	ENSMUSG00000002204.8	ENSMUST00000002274.8,ENSMUST00000153124.1	38.22	31.13	24.12	25.76	62.57	66.49	6.95	1.27	4.61	4.05	11.62	6.44	56.47	76.97	138.75	131.14	88.05	98.22	41.47	41.06
Vrk3	ENSMUSG00000002205.11	ENSMUST00000002275.10,ENSMUST00000125705.3,ENSMUST00000134750.3,ENSMUST00000135783.1,ENSMUST00000136069.3,ENSMUST00000144515.4,ENSMUST00000147952.4,ENSMUST00000165957.3,ENSMUST00000171821.3	34.39	35.85	21.34	22.74	19.79	16.21	31.09	47.27	13.99	7.58	9.59	3.54	21.21	31.76	30.25	31.03	14.41	18.71	18.71	19.45
Smg9	ENSMUSG00000002210.7	ENSMUST00000002280.6,ENSMUST00000108434.1,ENSMUST00000123188.1,ENSMUST00000139481.1,ENSMUST00000146381.3,ENSMUST00000146686.1,ENSMUST00000148288.1	10.71	8.56	18.76	12.96	11.32	13.05	6.85	15.85	14.88	8.08	5.72	5.79	12.66	10.09	17.53	10.32	9.12	10.01	11.91	13.12
Paxip1	ENSMUSG00000002221.7	ENSMUST00000002291.7	10.2	13.56	13.43	14.55	13.73	11.43	13.51	17.64	14.74	13.43	4.44	4.93	15.66	15.52	12.14	12.24	6.59	4.78	4.79	4.93
Rmnd5a	ENSMUSG00000002222.10	ENSMUST00000002292.10,ENSMUST00000123947.1,ENSMUST00000140696.1,ENSMUST00000144081.3,ENSMUST00000149415.1	45.45	53.06	45.64	51.13	31.14	32.33	60.33	25.5	29.09	24.28	55.44	49.71	28.24	23.86	28.82	32.08	22.66	25.28	31.59	25.43
Mov10	ENSMUSG00000002227.11	ENSMUST00000002297.7,ENSMUST00000106774.3,ENSMUST00000106775.3,ENSMUST00000136148.1,ENSMUST00000145414.1,ENSMUST00000166979.3,ENSMUST00000168015.3	4.93	5.03	2.25	3.86	1.11	1.41	1.15	1.24	0.67	0.19	0.01	0.52	1.93	1.27	2.11	1.5	1.18	0.54	6.8	8.95
Ppm1j	ENSMUSG00000002228.6	ENSMUST00000002298.6	0	0	0	0.4	0	0	0	0.03	0	0	0	0	0	0	0.14	0.28	7.47	6.76	0.06	0.09
Rhoc	ENSMUSG00000002233.9	ENSMUST00000002303.7,ENSMUST00000106787.3,ENSMUST00000132721.1,ENSMUST00000176347.1	0.49	0.27	0	0.66	0	0	0	0	1.53	0	0.55	0.77	0	0	1.77	1.46	5.84	5.3	7.89	4.55
Prr27	ENSMUSG00000002240.8	ENSMUST00000002310.6,ENSMUST00000101056.3	0	0	0	0	0	0	0	0	0	0	0	0	0	0	0	0	0	0	0	0
Tead3	ENSMUSG00000002249.13	ENSMUST00000080572.9,ENSMUST00000114799.3,ENSMUST00000127212.3,ENSMUST00000146668.3,ENSMUST00000151557.1,ENSMUST00000154873.3,ENSMUST00000156862.1	0.33	0.36	0	0	0	0	0.19	0	0	0	0	0	0	0.01	0	0	0	0	0	0
Ppard	ENSMUSG00000002250.11	ENSMUST00000002320.10,ENSMUST00000123020.3,ENSMUST00000142226.1,ENSMUST00000144200.1,ENSMUST00000166744.3,ENSMUST00000169040.1	1.93	1.18	1.17	1.56	1.62	0.17	0.81	1.4	0.58	0	0.42	0.01	1.57	1.2	4.62	2.32	1.31	2.92	6.69	4.87
Def6	ENSMUSG00000002257.7	ENSMUST00000002327.5,ENSMUST00000146724.1	61.24	52.37	50.69	53.44	66.64	60.05	36.17	24.34	5.14	3.62	9.5	5.61	70.49	76.71	42.83	48.79	38.44	32.18	36.23	39.15
Peg3	ENSMUSG00000002265.11	ENSMUST00000051209.6,ENSMUST00000143703.1,ENSMUST00000150182.3,ENSMUST00000155910.1	0	0	0	0	0.11	0	0.01	0	0	0	0	0	0	0	0	0.01	0	0	0	0.01
Zim1	ENSMUSG00000002266.11	ENSMUST00000002336.10,ENSMUST00000122432.1	0	0	0	0	0	0	0	0	0	0	0	0	0	0	0	0	0	0	0	0
Metrn	ENSMUSG00000002274.8	ENSMUST00000002344.6,ENSMUST00000165838.3	10.7	12.2	13.72	13.56	32.43	17.76	6.41	7	1.63	1.61	1.38	1.69	13.98	15.22	4.75	6.51	3	0.47	0.96	1.54
Lmf1	ENSMUSG00000002279.14	ENSMUST00000063344.10,ENSMUST00000116641.4,ENSMUST00000126164.3,ENSMUST00000127280.3,ENSMUST00000128146.3,ENSMUST00000137201.3,ENSMUST00000141606.1,ENSMUST00000142264.3,ENSMUST00000154842.1,ENSMUST00000156868.1	7.21	3.7	6.58	5.9	6.48	4.13	2.96	1.96	0.17	1.57	0.65	0.66	8.94	7.42	10.33	10.14	4.7	5.27	4.93	5.03
Narfl	ENSMUSG00000002280.6	ENSMUST00000002350.6,ENSMUST00000130861.1,ENSMUST00000131458.3,ENSMUST00000134108.3,ENSMUST00000149645.3,ENSMUST00000154711.1	6.24	11.55	4.92	16.61	7.64	9.16	5.51	14.23	3.75	1.84	2.41	2.57	14.24	18.65	6.02	16.82	6.92	11.61	14.18	12.91
Angptl4	ENSMUSG00000002289.11	ENSMUST00000002360.11,ENSMUST00000173869.3,ENSMUST00000174858.1,ENSMUST00000174872.1	2.78	3.33	3.39	7.12	6.17	5.87	7.69	9.83	0	0.15	1.83	0.39	5.53	5.47	0.36	0.21	0.16	0	0	0.9
Dbf4	ENSMUSG00000002297.11	ENSMUST00000002368.11,ENSMUST00000163141.1,ENSMUST00000166364.3,ENSMUST00000168500.3,ENSMUST00000168637.1,ENSMUST00000170927.1,ENSMUST00000171808.3	33.13	40.2	31.4	53.58	51.42	45.21	47.22	42.96	74.77	94.99	17.41	15.13	44.95	40.67	39.68	42.13	29.13	30.6	8.27	5.38
Daxx	ENSMUSG00000002307.11	ENSMUST00000079421.9,ENSMUST00000170075.4,ENSMUST00000172859.1,ENSMUST00000173028.3,ENSMUST00000173279.1,ENSMUST00000173626.3,ENSMUST00000174146.1,ENSMUST00000174541.3,ENSMUST00000174646.1	12.41	14.64	13.09	22.48	22.85	13.3	25.25	28.49	6.83	7.33	8.56	5.85	19.22	18.13	33.81	24.78	28.2	16.49	29.65	25.79
Cd320	ENSMUSG00000002308.11	ENSMUST00000002379.10,ENSMUST00000087559.7,ENSMUST00000173418.1	9.43	6.16	4.65	10.31	17.88	11.22	8.62	11.89	0	0.11	0.05	0	10.18	20.08	0.51	0.91	0.43	0	0.46	1.14
Ipo4	ENSMUSG00000002319.11	ENSMUST00000047131.11,ENSMUST00000125133.1,ENSMUST00000126064.1,ENSMUST00000127773.1,ENSMUST00000135221.3,ENSMUST00000141499.1,ENSMUST00000141848.1,ENSMUST00000146528.3,ENSMUST00000148351.3,ENSMUST00000148942.3,ENSMUST00000150951.1,ENSMUST00000155464.3,ENSMUST00000156420.3	12.96	9.02	25.71	10.14	16.34	8.46	16.27	11.3	10.76	5.66	2.8	4.59	9.38	7.72	2.29	2.68	1.26	3.47	3.8	1.83
Tm9sf1	ENSMUSG00000002320.11	ENSMUST00000002391.10,ENSMUST00000120041.3,ENSMUST00000121791.3,ENSMUST00000121937.3,ENSMUST00000122358.3,ENSMUST00000127473.1,ENSMUST00000130167.3,ENSMUST00000132338.3,ENSMUST00000133707.1,ENSMUST00000138085.1,ENSMUST00000139313.1,ENSMUST00000146588.1,ENSMUST00000149726.3	23.77	29.91	24.75	34.35	27.49	31.98	47.37	38.53	16.67	20.64	8.79	4.31	33.99	29.99	30.78	31.59	22.49	24.8	15.8	16.62
Rec8	ENSMUSG00000002324.7	ENSMUST00000002395.7,ENSMUST00000140335.1,ENSMUST00000141425.1,ENSMUST00000155193.1	9	6.39	3.72	4.16	0	0.12	9.75	12.8	0.51	1.23	0.65	0.28	3.71	0.56	0.76	0.09	1.57	2.08	0.07	0
Irf9	ENSMUSG00000002325.10	ENSMUST00000126269.1,ENSMUST00000130697.3,ENSMUST00000134863.3,ENSMUST00000136109.1,ENSMUST00000138037.1,ENSMUST00000145680.1	46.02	33.59	22.53	19.84	12.55	16.29	25.42	25.12	36.86	27.45	45.74	37.69	17.76	17.77	57.59	57.04	34.94	34.12	63.24	64.07
Gmpr2	ENSMUSG00000002326.5	ENSMUST00000002397.5	22	18.96	22.96	29.41	39.84	33.2	16.61	14.94	4.56	1.59	3.49	1.98	28.4	31.69	21.14	21.25	11.08	10.21	7.78	6.54
Mdp1	ENSMUSG00000002329.6	ENSMUST00000002400.6	13.45	15.08	13.51	13.23	12.11	11.42	18.33	16.92	0.78	4.14	2.8	2.7	11.6	12.11	14.6	15.31	17.76	15.48	13.97	14.53
Dhrs1	ENSMUSG00000002332.11	ENSMUST00000002403.8,ENSMUST00000128802.3,ENSMUST00000142043.1,ENSMUST00000155969.3	12.68	13.88	4.74	12.33	10.36	18.29	6.11	6.23	0.25	3.33	6.42	1.49	7.01	19.06	32	27.22	10.71	13.52	10.99	8
Ncan	ENSMUSG00000002341.8	ENSMUST00000002412.8	0	0	0	0	0	0	0	0	0	0	0	0	0	0	0	0	0	0	0	0
Tmem161a	ENSMUSG00000002342.13	ENSMUST00000002413.10,ENSMUST00000123923.1,ENSMUST00000125755.3,ENSMUST00000125906.3,ENSMUST00000126268.1,ENSMUST00000133084.3,ENSMUST00000133339.3,ENSMUST00000143543.1,ENSMUST00000147656.3,ENSMUST00000149105.1,ENSMUST00000182365.3,ENSMUST00000182715.3,ENSMUST00000182942.1,ENSMUST00000182980.3	5.42	9.3	8.63	5.66	12.28	5.64	7.43	10.71	1.72	2.1	2.07	1.63	6.87	7.09	2.31	5.29	4.01	1.75	5.91	2.64
Armc6	ENSMUSG00000002343.7	ENSMUST00000019679.7,ENSMUST00000130319.1,ENSMUST00000135931.1,ENSMUST00000136666.1,ENSMUST00000139765.1,ENSMUST00000147387.1	2.15	1.86	7.02	4.91	5.24	4.73	2.69	5.23	0	1.65	2.63	1.47	3.23	1.85	3.26	1.6	0.75	1.29	2.25	2.65
Borcs8	ENSMUSG00000002345.13	ENSMUST00000002418.10,ENSMUST00000110139.1,ENSMUST00000123760.3,ENSMUST00000123976.1,ENSMUST00000129668.3,ENSMUST00000163756.1	21.57	21.39	20.88	20.26	19.64	23.77	27.44	17.23	8.61	5.57	13.18	5.62	21.38	20.35	20.88	19.97	28.6	26.99	21.63	24.69
Slc25a42	ENSMUSG00000002346.12	ENSMUST00000063788.7,ENSMUST00000110127.3,ENSMUST00000134596.1,ENSMUST00000139333.3,ENSMUST00000150706.3	0.98	2.32	2.7	2.13	0.36	0.75	3.39	1.95	8.51	5.21	6.94	8.66	1.47	0.86	0.26	0.18	0.02	0.13	1.95	1.24
Snx9	ENSMUSG00000002365.9	ENSMUST00000002436.9	17.26	21.1	19.03	22.57	18.54	21.32	16.15	13.78	2.17	2.53	5.8	3.69	26.27	25.32	27.4	28.79	9.45	9.73	35.13	28.39
Ranbp3	ENSMUSG00000002372.8	ENSMUST00000002445.8	22.19	24.25	25.09	25.09	35.9	29.53	28.29	29.14	18.22	18.61	9.92	5.43	31.09	37.87	27.42	30.12	18.84	21.21	21.16	18.87
Ndufa11	ENSMUSG00000002379.6	ENSMUST00000002452.6	3.53	4.87	6.65	4.95	9.05	7.92	6.16	12.96	1.59	2.93	1.31	1.65	7.46	11.03	7.39	5.95	5.4	4.33	1.83	2.1
Bmp8b	ENSMUSG00000002384.2	ENSMUST00000002457.1,ENSMUST00000151850.1	0	0	0	0	0	0.04	0	0	0	0.26	0	0.11	0	0.01	0	0	0	0	0	0
Nr2f6	ENSMUSG00000002393.10	ENSMUST00000002466.8,ENSMUST00000124732.1,ENSMUST00000127443.1,ENSMUST00000132630.1,ENSMUST00000137058.1,ENSMUST00000137734.3,ENSMUST00000155463.1,ENSMUST00000156270.1	7.52	0.94	2.45	1.52	2.34	1.95	1.06	0	2.35	0.46	0.39	0.13	2.63	3.56	5.29	4.25	4.29	1.54	3.59	3.33
Use1	ENSMUSG00000002395.10	ENSMUST00000019169.7,ENSMUST00000110053.4,ENSMUST00000110054.3,ENSMUST00000127517.1,ENSMUST00000136368.3,ENSMUST00000137137.1,ENSMUST00000139541.3,ENSMUST00000140236.1,ENSMUST00000142685.3,ENSMUST00000143657.3,ENSMUST00000146221.3,ENSMUST00000154550.3	95.14	97.19	87.78	70.47	80.11	92.83	84.95	77.92	20.62	15.43	14.93	13.82	92.62	104.2	97.32	111.32	124.54	118.58	62.02	67.14
Ocel1	ENSMUSG00000002396.8	ENSMUST00000002469.8,ENSMUST00000110051.1,ENSMUST00000110052.1,ENSMUST00000126049.1	8.28	7.99	10.53	5.53	5.09	5.28	4.97	8.34	3.72	3.33	1.38	0.99	6.72	7.36	10.81	10.02	7.39	5.34	18.1	12.2
Dyrk1b	ENSMUSG00000002409.13	ENSMUST00000085901.8,ENSMUST00000172467.3,ENSMUST00000172761.3,ENSMUST00000173223.1	3.07	2.57	1.91	1.24	1.31	1.89	1.58	1.88	2.88	4.11	2.82	2.66	0.66	0.93	3.13	1.66	1.28	1.42	5.07	4.47
Braf	ENSMUSG00000002413.11	ENSMUST00000002487.10,ENSMUST00000101497.3,ENSMUST00000167073.1,ENSMUST00000167169.1,ENSMUST00000169647.1	10.8	9.55	10.12	10.09	16.27	14.26	14.74	6.96	2.87	3.05	3.34	2.9	11.42	9.22	15.14	11.38	8.24	8.88	19.49	19.26
Ndufb2	ENSMUSG00000002416.9	ENSMUST00000002490.6,ENSMUST00000119379.1,ENSMUST00000128064.1,ENSMUST00000135239.1,ENSMUST00000135671.3,ENSMUST00000146793.1	30.18	30.24	41.97	23.36	53.5	63.36	43.73	39.74	3.66	7.96	12.19	12.3	47.73	67.39	44.84	36.55	37.2	12.58	8.71	10.96
Hltf	ENSMUSG00000002428.8	ENSMUST00000002502.7,ENSMUST00000128127.3,ENSMUST00000143005.3,ENSMUST00000145853.3,ENSMUST00000154233.1,ENSMUST00000155635.1	27.74	41.87	25.01	20.22	28.48	26.28	29.98	27.93	6.01	4.49	4.1	3.41	29.45	25.14	34.12	32.1	26.44	21.03	31.91	25.14
Prpf6	ENSMUSG00000002455.10	ENSMUST00000002529.6,ENSMUST00000132714.1,ENSMUST00000136481.3,ENSMUST00000139955.1	37.26	65.68	44.63	48.86	41.08	40.93	58.2	75.56	9.82	10.62	9.02	10.89	56.5	50.1	39.67	42.18	43.7	29.28	39.97	41.45
Rgs19	ENSMUSG00000002458.9	ENSMUST00000002532.4,ENSMUST00000108769.3,ENSMUST00000108771.1,ENSMUST00000108772.3,ENSMUST00000108776.3,ENSMUST00000108778.3,ENSMUST00000108779.3,ENSMUST00000124776.1,ENSMUST00000130712.1,ENSMUST00000143510.3,ENSMUST00000144476.1,ENSMUST00000165416.3	45.16	49.16	38.11	57.82	45.06	57.27	12.51	14.27	11.55	5.46	12.68	15.06	48.96	63.32	103.35	100.18	60.89	46.66	76.26	68.23
Rgs20	ENSMUSG00000002459.13	ENSMUST00000002533.10,ENSMUST00000118000.3,ENSMUST00000119256.3,ENSMUST00000133521.1,ENSMUST00000147158.1,ENSMUST00000156289.1,ENSMUST00000170566.1	0	0	0	0	0	0	0	0	0	0	0	0	0	0	0	0	0	0	0	0
Abhd3	ENSMUSG00000002475.11	ENSMUST00000002549.7,ENSMUST00000117726.3,ENSMUST00000117828.3,ENSMUST00000144150.3	0	0	0	0	0	0	0	0	0	0	0	0.44	0.22	0	0	0	0	0.27	0	0
Snrpd1	ENSMUSG00000002477.4	ENSMUST00000002551.3	160.91	243.86	290.6	262.55	262.95	324.22	433.44	323.41	45.5	36.46	30.45	31.25	275.28	292.17	139.13	163.22	59.9	67.3	15.27	11.98
Tchp	ENSMUSG00000002486.11	ENSMUST00000094441.6,ENSMUST00000112199.1,ENSMUST00000124242.1,ENSMUST00000128625.1,ENSMUST00000131679.3,ENSMUST00000152999.3	8.02	11.32	5.24	6.23	5.56	7.24	9.52	7.14	8.24	3.38	0.43	1.58	5.78	5.84	4.02	4.08	4.15	5.71	6.48	7.33
Tiam1	ENSMUSG00000002489.11	ENSMUST00000002588.5,ENSMUST00000089084.7,ENSMUST00000114122.3,ENSMUST00000114124.3,ENSMUST00000124433.3,ENSMUST00000130951.3,ENSMUST00000134021.1,ENSMUST00000136760.1,ENSMUST00000139544.1,ENSMUST00000144691.4,ENSMUST00000151655.3,ENSMUST00000155915.1,ENSMUST00000163370.3,ENSMUST00000164263.4,ENSMUST00000178095.1	14.59	10.17	16.3	15.97	37.23	38.69	8.56	6.33	10.6	2.56	6.47	5.21	30.23	34.88	41.88	35.51	12.64	10.99	3.43	2.7
Tsc2	ENSMUSG00000002496.9	ENSMUST00000097373.1	6.12	4.89	4.75	6.47	6.56	3.87	4.61	8.37	1.33	2.13	1.63	1.4	5.76	8.03	5.29	4.73	3.99	4.33	5.59	5.05
Rpl3l	ENSMUSG00000002500.11	ENSMUST00000045186.10,ENSMUST00000170239.4,ENSMUST00000183214.1	0	0	0	0.27	0.28	0	0	1.19	0	0	0	0	0.18	0	0.87	0.1	6.58	4.59	1.54	0.56
Slc9a3r2	ENSMUSG00000002504.10	ENSMUST00000002572.4,ENSMUST00000019684.7	1.87	1.24	0.67	0.74	1.02	1.63	0.21	0.67	0	0	0.28	0.17	0.66	0.89	0.57	0.9	0.2	0	0.21	0.1
Puf60	ENSMUSG00000002524.11	ENSMUST00000002599.9,ENSMUST00000100527.6	62.68	62.8	67.7	64.15	73.19	59.85	66.82	71.6	13.01	20.51	12.01	10.3	70.91	76.84	47.31	56.75	58	53.33	44.2	42.53
Golga2	ENSMUSG00000002546.12	ENSMUST00000081670.8,ENSMUST00000100194.4,ENSMUST00000113377.3,ENSMUST00000126276.3,ENSMUST00000127276.1,ENSMUST00000129193.1,ENSMUST00000131712.3,ENSMUST00000139494.3,ENSMUST00000146544.1,ENSMUST00000147707.3,ENSMUST00000149141.1	18.69	25.97	27.23	22.03	28.46	30.22	25.34	26.79	13.41	19.73	14.82	15.93	30.57	32.07	32.19	31.52	25	26.81	34.29	27.3
Uck1	ENSMUSG00000002550.12	ENSMUST00000002625.10,ENSMUST00000133804.1,ENSMUST00000134351.1,ENSMUST00000138133.1,ENSMUST00000142797.1	16.24	18.46	12.25	14.18	19.42	17.23	13.64	12.99	7.52	6.56	5.01	1.49	16.45	15.97	11.29	12.17	10.51	11.98	11.78	10.17
Scin	ENSMUSG00000002565.12	ENSMUST00000002640.5,ENSMUST00000078481.9	1.2	2.01	8.81	7.45	0.86	0.85	38.2	19.21	0	0	0.41	0.37	2.8	2.03	0.83	0.72	0.26	0.21	0	0
Ikzf4	ENSMUSG00000002578.11	ENSMUST00000065334.5,ENSMUST00000105233.4,ENSMUST00000119614.1,ENSMUST00000133342.3,ENSMUST00000139442.3,ENSMUST00000149762.1,ENSMUST00000153650.1,ENSMUST00000156052.1	0.04	0.28	0	0	0	0	0	0.12	0	0	0.04	0	0.01	0.04	0	0	0	0	0.13	0.02
Mien1	ENSMUSG00000002580.7	ENSMUST00000002655.7	21.19	9.96	9.08	12.56	14.3	14.06	9.61	19.5	2.19	1.68	0.58	1.42	15.03	19.91	18.38	23.53	34.37	16.8	11.67	14.47
Pon1	ENSMUSG00000002588.8	ENSMUST00000002663.7,ENSMUST00000176933.1,ENSMUST00000176945.1,ENSMUST00000177159.3	0	0.02	0	0	0	0	0	0	0	0	0.26	0	0	0	0	0	0	0	0	0
Axl	ENSMUSG00000002602.12	ENSMUST00000002677.6,ENSMUST00000085948.6,ENSMUST00000124442.3,ENSMUST00000132038.1,ENSMUST00000132989.3,ENSMUST00000137211.1,ENSMUST00000137383.1,ENSMUST00000147680.1	3.14	9.21	2.27	0.5	3.15	0.27	0.85	0.41	9.34	18.91	9.38	7.39	1.13	0.96	3.31	4.7	2.88	2.56	0.85	0.44
Tgfb1	ENSMUSG00000002603.11	ENSMUST00000002678.9,ENSMUST00000169009.3,ENSMUST00000171757.1	13.12	20.78	25.95	37.16	15.9	13.76	12.55	9.4	4.48	4.99	4.15	3.97	17.24	21.24	25.43	22.88	22	23.43	19.67	19.7
Ccdc97	ENSMUSG00000002608.4	ENSMUST00000002683.2,ENSMUST00000125699.1,ENSMUST00000129429.1,ENSMUST00000129519.1,ENSMUST00000134201.1,ENSMUST00000137046.3,ENSMUST00000140847.1,ENSMUST00000154143.3,ENSMUST00000156365.3	9.43	9.12	9.83	6.1	5.1	8.78	4.3	11.2	4.85	11.17	6.37	6.4	11.07	6.62	13.34	11.33	15.36	16.21	11.9	12.39
Zfp40	ENSMUSG00000002617.10	ENSMUST00000037057.9,ENSMUST00000135840.1,ENSMUST00000140313.3,ENSMUST00000142999.1,ENSMUST00000151447.1,ENSMUST00000172177.1	16.55	6.39	9.62	9.01	3.27	10.14	6.12	7.06	0.22	0	0.48	0.86	6.31	6.76	3.24	3.87	1.81	6.47	4.21	1.82
Akap8l	ENSMUSG00000002625.9	ENSMUST00000050214.7	38.66	36.39	24.69	27.14	15.41	15.62	47.49	41.61	24.18	19.25	22.01	26.16	21.46	22.42	21.73	20.25	47.39	33.06	52.32	54.95
Shh	ENSMUSG00000002633.3	ENSMUST00000002708.3	0	0	0	0	0	0	0	0	0	0	0	0	0	0	0	0	0	0	0	0
Pdcd2l	ENSMUSG00000002635.7	ENSMUST00000002710.5,ENSMUST00000125803.1,ENSMUST00000148381.1	9.18	10.69	24.65	20.8	10.6	21.9	16.82	24.12	0.74	4.87	2.16	0.58	18.37	26.61	19.54	20.28	14.37	7.15	8.39	9.25
Gtf2f1	ENSMUSG00000002658.9	ENSMUST00000002733.6	44.84	68.03	61.3	63.68	59.18	69.11	130.67	158.99	24.68	29.12	14.78	21.59	85.99	75.63	51.29	59.17	37.55	36.29	22.01	21.98
Clpp	ENSMUSG00000002660.7	ENSMUST00000002735.7	16.78	22.04	42.45	30.14	39.99	38.65	39.28	63.05	2.92	3.76	2.21	2.74	35.93	41.41	11.31	12.86	4.91	4.31	6.88	8.36
Alkbh7	ENSMUSG00000002661.10	ENSMUST00000002737.6,ENSMUST00000074141.9,ENSMUST00000149632.1	9.4	7.24	17.13	8.26	9.9	11.1	11.66	15.56	0	1.96	3.86	0.91	9	12.53	7.44	4.73	4.45	5.35	4.12	6.97
Pspn	ENSMUSG00000002664.2	ENSMUST00000002740.2	0	0	0	0	0	0	0	2.75	0	0	0.66	0	0	0	0	0	0	0	0	0
Dennd1c	ENSMUSG00000002668.7	ENSMUST00000011623.7	6.25	5.51	2.45	1.76	1.67	1.34	0.19	0.87	0.77	0.6	1.44	0.56	1.72	2.05	9.36	6.48	5.86	6.76	27.52	26.89
Med6	ENSMUSG00000002679.10	ENSMUST00000002756.9,ENSMUST00000159187.1,ENSMUST00000160739.1,ENSMUST00000161211.3,ENSMUST00000161598.3,ENSMUST00000161902.1	33.62	40.98	43.01	39.21	38.59	42.61	49.41	54.95	35.67	29.76	20.7	11.45	45.56	38.59	53	50.43	34.83	41.5	19.1	20.61
Prkd1	ENSMUSG00000002688.7	ENSMUST00000002765.7	0	0	0	0	0	0	0	0	0	0	0	0	0	0	0	0	0	0	0	0
Lcp2	ENSMUSG00000002699.8	ENSMUST00000052413.6,ENSMUST00000109329.3,ENSMUST00000133120.1,ENSMUST00000146318.1,ENSMUST00000169878.2	27.71	29.64	9.55	14.53	18.46	12.1	9.06	5.29	5.39	2.89	6.76	4.07	16.18	15.51	60.12	54.77	81.76	92.41	57.51	58.34
Cse1l	ENSMUSG00000002718.10	ENSMUST00000002790.9,ENSMUST00000129061.1,ENSMUST00000132402.3,ENSMUST00000135139.3,ENSMUST00000145819.3,ENSMUST00000163437.1,ENSMUST00000163917.1,ENSMUST00000164974.1,ENSMUST00000166871.1,ENSMUST00000168599.3,ENSMUST00000169290.3,ENSMUST00000171410.3	64.68	73.8	80.1	88.79	91.28	93.21	136.21	88	50.35	38.79	14.81	18.65	91.95	74.13	48.6	46.53	47.42	31.66	37.2	38.94
Naa20	ENSMUSG00000002728.10	ENSMUST00000002805.9,ENSMUST00000110000.3,ENSMUST00000129502.1,ENSMUST00000134759.2,ENSMUST00000136330.1,ENSMUST00000149461.2,ENSMUST00000150316.3,ENSMUST00000165635.1,ENSMUST00000169732.3	31.09	31.01	42.78	35.99	47.19	60.69	40.13	33.2	6.89	5.8	5.09	8.05	39.88	42.5	36.46	35.83	38.44	28.91	17.26	14.31
Prkra	ENSMUSG00000002731.6	ENSMUST00000002808.6,ENSMUST00000140493.1	8.84	6.53	11.84	11.57	9.88	10.54	12.33	9.18	0.61	0.55	0.02	0.79	9.23	7.16	10.1	8.99	7.47	3.45	1.21	1.91
Fkbp7	ENSMUSG00000002732.10	ENSMUST00000002809.9,ENSMUST00000147355.1,ENSMUST00000154097.1,ENSMUST00000176815.1	7.78	8.95	11.79	7.41	6.1	7.9	7.96	5.15	1.04	0.09	1.25	0.25	9.54	7.7	4.05	4.98	8.87	10.82	3.46	1.44
Plekha3	ENSMUSG00000002733.8	ENSMUST00000111920.1,ENSMUST00000125119.1	14.1	13.86	9.2	13.08	13.27	13.83	13.31	12.32	0.75	0.84	3.11	1.07	15.53	11.06	11.83	10.07	10.23	7.18	13.83	9.38
Ykt6	ENSMUSG00000002741.9	ENSMUST00000002818.8,ENSMUST00000143834.1	17.32	21.83	18.97	16.91	25.28	26.91	25.89	26.27	3.76	5.89	9.57	2.48	29.49	28.07	24.33	33.38	25.94	20.34	21.08	18.34
Baz1b	ENSMUSG00000002748.6	ENSMUST00000002825.5,ENSMUST00000136947.1,ENSMUST00000142307.1,ENSMUST00000176793.1	78.04	98.93	93.53	95.73	79.92	86.29	92.5	96.5	64.86	86.78	37.46	38.16	95.04	79.88	76.64	78.95	49.79	43.75	46.57	48.46
Pex6	ENSMUSG00000002763.12	ENSMUST00000002840.8,ENSMUST00000127897.1,ENSMUST00000144964.3,ENSMUST00000148872.1	8.09	8.89	5.84	9.12	7.6	6.72	4.56	7.07	0.62	1.35	1.7	1.01	6.85	7.15	4.72	5.99	4.67	2.43	6.86	6.41
Mrpl2	ENSMUSG00000002767.9	ENSMUST00000002844.9,ENSMUST00000113429.3,ENSMUST00000113430.1,ENSMUST00000146183.1,ENSMUST00000156464.1	30.98	36.21	57.48	58.23	58.81	79.21	50.27	58.7	4.35	4.28	17.8	7.12	45.75	53.52	24.88	33.34	12.97	14.91	14.69	10.59
Mea1	ENSMUSG00000002768.7	ENSMUST00000002845.6	36.91	27.92	49.74	33.01	46.4	43.35	40.95	48.01	1.14	3.58	9.57	5.63	47.69	47.55	36.16	49.54	44.1	34.31	24.72	25.21
Gnmt	ENSMUSG00000002769.8	ENSMUST00000002846.8,ENSMUST00000147112.1	0	0	0	0	0	0.61	0	0	0	0	0	0	0	0	0.52	0.67	0.98	1.08	0.23	0.47
Grin2d	ENSMUSG00000002771.10	ENSMUST00000002848.7,ENSMUST00000146672.1	0.17	0.04	0	0.11	0	0.04	0.14	0	0	0	0	0.08	0	0.01	0.02	0.04	0	0	0.01	0.04
Kdelr1	ENSMUSG00000002778.8	ENSMUST00000002855.7,ENSMUST00000107718.1,ENSMUST00000107719.3,ENSMUST00000133022.1,ENSMUST00000146932.1	32	30.7	29.26	38.86	41.55	39.03	30.75	26.76	13.67	10.01	8.66	6.55	44.38	43.15	42.29	43.37	13	20.23	17.33	22.5
Tmem143	ENSMUSG00000002781.13	ENSMUST00000069772.9,ENSMUST00000107716.3,ENSMUST00000125809.3,ENSMUST00000129600.1,ENSMUST00000135554.4,ENSMUST00000140243.1,ENSMUST00000140766.1,ENSMUST00000153045.1,ENSMUST00000155615.1	9.8	8.91	4.25	4.18	5.07	7.34	4.39	6.83	1.09	1.26	0.13	1.37	4.79	10.86	3.39	3.86	2.76	1.81	4.03	1.67
Pdxk-ps	ENSMUSG00000002791.12	ENSMUST00000159650.3,ENSMUST00000160550.3,ENSMUST00000183934.1	0.15	0.35	0.02	0.02	0.04	0.2	0.11	0.2	0	0	0	0	0.16	0	0	0	0	0	0.15	0.25
Ggct	ENSMUSG00000002797.7	ENSMUST00000002874.7,ENSMUST00000131475.1,ENSMUST00000136527.1	18.88	10.41	14.57	13.07	20.89	16.22	27.93	19.63	0.47	0.24	0.66	0.27	15	11.73	1.25	7.38	33.85	23.72	8.64	15.77
Jag2	ENSMUSG00000002799.5	ENSMUST00000075827.3	2.05	2.44	0.74	0.85	0.49	0.02	0.19	0.46	0	0	0	0	0.7	0.4	0	0	0.14	0.07	0.07	0.02
Btbd6	ENSMUSG00000002803.9	ENSMUST00000002880.6,ENSMUST00000165079.3	3.22	1.29	1.84	2.75	1.28	1.98	2.23	3.14	0.25	0.33	0.27	1.05	3.5	2.81	1.42	2.3	0.49	0.52	1.76	1.83
Nudt14	ENSMUSG00000002804.3	ENSMUST00000002881.3	11.63	15.74	17.52	10.35	15.6	12.79	7.48	2.09	0.78	1.24	0.04	0.35	11.88	12.52	6.04	9.62	3.04	6.02	1.84	1.53
Epdr1	ENSMUSG00000002808.6	ENSMUST00000002885.6	1.54	7.11	10.64	10.69	0.2	0.53	32.58	28.07	2.76	5.36	2	4.92	3.43	1.58	0.28	0.07	0	0.16	0	0
Flii	ENSMUSG00000002812.4	ENSMUST00000002889.4,ENSMUST00000137226.1,ENSMUST00000154141.1,ENSMUST00000154465.1	66.2	51.34	47.31	66.64	81.62	80.37	64.51	51.3	10.05	10.28	28.85	11.87	83.29	84.03	91.98	106.44	128	126.58	97.03	112.36
Top3a	ENSMUSG00000002814.11	ENSMUST00000002891.6,ENSMUST00000102668.5,ENSMUST00000117743.3,ENSMUST00000120417.3,ENSMUST00000124799.1,ENSMUST00000130068.1	10.67	15.25	10.87	15.38	13.6	17.17	15.23	11.93	5.26	2.81	5.1	1.61	13.96	13.37	8.65	7.68	7.12	6.07	7.94	8.12
Atg4d	ENSMUSG00000002820.5	ENSMUST00000065005.3	4.14	1.71	2.09	2.42	3.54	2.48	3.9	6.38	19.02	26.16	8.54	12.67	2.91	2.64	6.83	7.45	5.46	7.74	3.35	4.68
Qtrt1	ENSMUSG00000002825.6	ENSMUST00000002902.6	10.82	9.88	11.14	10.11	15.42	8.83	10.66	13.96	0.35	0.36	1.33	0.5	11.64	10.01	0.9	3.91	1.24	1.05	3.2	3.1
Plin4	ENSMUSG00000002831.9	ENSMUST00000002908.7,ENSMUST00000190703.2	0	0	0	0	0	0	0	0	0	0	0	0	0	0	0	0.11	0	0	0.45	0.43
Hdgfl2	ENSMUSG00000002833.10	ENSMUST00000002911.8	23.74	38.67	32.57	34.22	33.21	30.56	44.09	35.58	21.65	17.78	7.79	10.77	39.96	37.84	23.86	19.9	23.62	18.24	25.95	24.93
Chaf1a	ENSMUSG00000002835.8	ENSMUST00000002914.8	17.87	25.4	29.5	29.12	33.15	29.82	33.91	37.48	17.79	19.14	8.73	9.75	32.26	33.45	20.33	18.37	0.91	0.26	0.82	0.66
Adprh	ENSMUSG00000002844.8	ENSMUST00000002923.8	23.23	11.91	18.26	13.9	16.66	12.59	10.52	10.49	1.3	2.55	3.94	1.56	17.99	20.38	20.24	23.69	14.63	12.35	17.73	21.32
Tmem39a	ENSMUSG00000002845.10	ENSMUST00000002924.10,ENSMUST00000163133.1,ENSMUST00000163549.1,ENSMUST00000163884.3,ENSMUST00000163948.3,ENSMUST00000165140.1,ENSMUST00000165631.1,ENSMUST00000166235.1,ENSMUST00000166854.1,ENSMUST00000167033.1,ENSMUST00000169554.3,ENSMUST00000170097.1,ENSMUST00000171064.1,ENSMUST00000171687.3	22.24	42.04	43.01	15.31	40.29	62.6	31.79	14.36	5.85	1.68	11.24	5.7	51.01	67.41	19.04	19.88	14.41	16.46	15.26	18.04
Timmdc1	ENSMUSG00000002846.9	ENSMUST00000002925.5,ENSMUST00000147543.1	17.89	19.38	23.71	32.9	18.96	18.68	19.59	19.87	1.93	4.76	1.67	4.51	22.46	24.61	11.61	11.76	5.41	7.92	6.99	6.76
Pla1a	ENSMUSG00000002847.6	ENSMUST00000002926.6	0	0	0	0	0	0	0	0	0	0	0	0.1	0	0	0	0	0	0	0.18	0.03
Mcm2	ENSMUSG00000002870.7	ENSMUST00000058011.6	60.27	78.89	103.45	93.41	91.77	87.65	106.01	140.77	51.11	46.91	26.31	22.11	88.32	92.23	40.28	43.26	4.91	5.05	6.42	5.74
Tpra1	ENSMUSG00000002871.10	ENSMUST00000055022.10,ENSMUST00000123257.3,ENSMUST00000128171.1,ENSMUST00000128790.3,ENSMUST00000129979.3,ENSMUST00000135778.3,ENSMUST00000138415.1,ENSMUST00000141163.3,ENSMUST00000144405.1,ENSMUST00000148874.1,ENSMUST00000150236.3,ENSMUST00000151379.1,ENSMUST00000152045.1,ENSMUST00000152585.3,ENSMUST00000153874.3,ENSMUST00000153885.1	20.84	13.83	17.52	11.93	16.83	17.96	15.37	19.01	36.73	21.46	101.43	59.41	17.19	18.38	15.61	21.18	4.26	7.53	13.21	17.17
Nab1	ENSMUSG00000002881.10	ENSMUST00000069792.9,ENSMUST00000167732.1,ENSMUST00000168082.1,ENSMUST00000170269.1,ENSMUST00000186764.2	21.1	31.7	26.1	20.64	16.04	20.82	18.19	13.54	3.65	2.31	3.13	4.76	22.18	22.07	36.73	40.64	93.59	82.03	13.86	15.83
Adgre5	ENSMUSG00000002885.10	ENSMUST00000002964.9,ENSMUST00000075843.8,ENSMUST00000109802.2,ENSMUST00000139797.1,ENSMUST00000140606.1,ENSMUST00000149368.1,ENSMUST00000154075.1,ENSMUST00000166939.3	11.63	13.62	8.51	7.87	15.51	12.98	28.59	39.15	10.13	9.31	11.64	6.24	12.03	19.08	189.2	184.32	526.62	584.91	428.83	440.17
Il17ra	ENSMUSG00000002897.3	ENSMUST00000002976.3	33.9	36.5	28.02	28.43	16.38	15.63	31.06	22.19	7.98	5.9	5.88	5.99	16.51	18.67	75.74	76.57	132.11	144.19	103.07	101.13
Lamb1	ENSMUSG00000002900.11	ENSMUST00000002979.10,ENSMUST00000164009.1,ENSMUST00000164228.1,ENSMUST00000164919.1,ENSMUST00000169065.1,ENSMUST00000169088.3,ENSMUST00000170495.1,ENSMUST00000172134.1	0	0	0	1.71	0	0	0	0	0.38	0.22	0.28	0.39	0	0	5.6	1.55	0.61	0.47	0.08	0
Kcnn1	ENSMUSG00000002908.11	ENSMUST00000110078.3,ENSMUST00000110081.5	0.2	0.13	0.27	0.09	0.08	0.16	0.18	0	0	0.08	0	0.02	0.08	0.09	0	0.08	0	0	0	0
Arrdc2	ENSMUSG00000002910.10	ENSMUST00000002989.9	2.97	2.08	4.35	2.46	1.2	1.12	2.64	2.76	3.92	9.29	4.19	5.91	1.8	3.54	3.25	3.34	5.57	5.37	4.17	5.43
Ppp1r17	ENSMUSG00000002930.5	ENSMUST00000052827.4	0	0	0	0	0	0	0	0	0	0	0	0	0	0	0	0	0	0	0	0
Cd36	ENSMUSG00000002944.11	ENSMUST00000082367.8,ENSMUST00000165232.3,ENSMUST00000169095.1,ENSMUST00000170051.3	0.78	0.48	0.2	1.2	0	0.01	4.18	3.73	45.12	57.47	491.46	512.51	0.71	0.43	2.62	1.88	332.1	316.31	6.35	5.41
Map2k7	ENSMUSG00000002948.14	ENSMUST00000003027.9,ENSMUST00000062686.6,ENSMUST00000110994.3,ENSMUST00000110995.3,ENSMUST00000110996.1,ENSMUST00000110998.4,ENSMUST00000110999.3,ENSMUST00000129537.1,ENSMUST00000129866.3,ENSMUST00000145165.3	18.71	28.26	14.56	22.5	18.99	11.73	17.46	21.88	5.7	3.25	2.57	3.09	17.76	18.4	19.07	16.92	22.18	15.51	17.84	19.56
Timm44	ENSMUSG00000002949.10	ENSMUST00000003029.9,ENSMUST00000135755.1,ENSMUST00000141195.1,ENSMUST00000147831.1,ENSMUST00000148672.1,ENSMUST00000149827.3,ENSMUST00000160371.3,ENSMUST00000160549.1,ENSMUST00000161143.3	52.71	64	80.49	69.75	66.72	64.69	85.05	92.06	12.21	9.09	13.41	6.93	80.73	79.68	35.13	35.82	29.24	24.87	29.57	24.63
Ap2a2	ENSMUSG00000002957.8	ENSMUST00000003038.8	17.27	22.1	13.59	13.75	16.12	11.59	15.1	20.47	30.84	37.82	22.84	21.78	14.1	14.38	41.87	38.12	16.79	18.52	11.59	10.87
Pnkp	ENSMUSG00000002963.12	ENSMUST00000003044.9,ENSMUST00000098478.3,ENSMUST00000107876.3,ENSMUST00000123015.3,ENSMUST00000124168.3,ENSMUST00000126860.1,ENSMUST00000139003.3,ENSMUST00000144669.1,ENSMUST00000145850.3,ENSMUST00000152747.1,ENSMUST00000154968.1,ENSMUST00000155050.1	15.45	23.42	11.23	18.85	29.26	58.93	18.35	16.74	27	10	15.18	13.76	54.36	63.24	107.98	93.53	41.37	40.28	42.51	43.15
Med25	ENSMUSG00000002968.7	ENSMUST00000003049.6	2.3	5.71	5.74	5.88	7.53	4.34	4.36	9.68	1.11	2.1	0.97	1.22	6.85	8.41	4.8	4.07	2.26	2.35	4.66	5.14
Bcam	ENSMUSG00000002980.10	ENSMUST00000003061.9,ENSMUST00000133271.1,ENSMUST00000133427.1,ENSMUST00000135632.1,ENSMUST00000155244.1	1.14	2.27	0	0.16	0	0	0.05	0	0	0	0	0	0	0	0	0.18	0	0	0	0
Clptm1	ENSMUSG00000002981.9	ENSMUST00000055242.9	9.84	12.67	14.46	13.04	18.69	15.2	15.93	21.47	8.91	9.33	5.95	4.02	15.69	15.93	19.8	18.96	15.03	17.61	13.09	14.44
Relb	ENSMUSG00000002983.12	ENSMUST00000049912.10,ENSMUST00000094762.5,ENSMUST00000098754.4,ENSMUST00000130543.3,ENSMUST00000131759.3,ENSMUST00000137615.3,ENSMUST00000141586.1,ENSMUST00000148040.3,ENSMUST00000153309.3	6.25	4.08	1.55	1.33	1.07	0.68	0.28	0.29	0	1.27	0.2	0.8	0.46	1.58	5.91	5.06	11.88	13.35	15.96	14.3
Tomm40	ENSMUSG00000002984.12	ENSMUST00000032555.9,ENSMUST00000093552.7,ENSMUST00000172705.1,ENSMUST00000173966.1,ENSMUST00000174476.1	12.34	15.91	25.34	20.67	26.94	21.47	27.3	39.14	3.51	2.82	1.47	3.46	25.8	32.08	4.99	7.77	10.95	8.76	8.21	8.72
Apoe	ENSMUSG00000002985.11	ENSMUST00000003066.11,ENSMUST00000167646.4,ENSMUST00000172808.1,ENSMUST00000172983.3,ENSMUST00000173739.3,ENSMUST00000174064.3,ENSMUST00000174144.3,ENSMUST00000174191.1,ENSMUST00000174355.3,ENSMUST00000174710.1	81.23	171.66	361.09	344.58	51.84	35.51	527.16	332.92	90.07	90.91	96.16	80.04	78.15	69.12	351.95	394.79	2964.7	2951.87	154.32	165.96
Apoc2	ENSMUSG00000002992.12	ENSMUST00000003074.11,ENSMUST00000127648.1,ENSMUST00000134116.3,ENSMUST00000142352.3,ENSMUST00000150569.3	3.04	0	0	0	0	0.76	0	0	0	0.07	3.58	1.71	1.34	3.28	46.23	60.41	264.32	229.67	6.79	5.45
Hbp1	ENSMUSG00000002996.13	ENSMUST00000167458.4,ENSMUST00000172314.4,ENSMUST00000175666.1,ENSMUST00000175686.3,ENSMUST00000176084.1,ENSMUST00000176103.3,ENSMUST00000176138.1,ENSMUST00000176520.3,ENSMUST00000176643.3	63.21	51.45	50.61	32.23	23.18	31.53	24.37	30.47	25.4	23.01	149.26	120.4	26.33	29.56	37.15	38.89	110.69	128.48	72.07	81.79
Prkar2b	ENSMUSG00000002997.11	ENSMUST00000003079.7,ENSMUST00000036497.11,ENSMUST00000146865.1	34.29	47.94	69.95	56.72	54.41	56.35	105.04	95.22	53.65	60.49	52.08	70.79	53.09	48.84	26.31	22.47	6.23	3.27	15.53	16.04
Cdkn1b	ENSMUSG00000003031.10	ENSMUST00000003115.6,ENSMUST00000067327.6	36.05	53.63	37.42	30.69	21.6	22.15	30.12	21.04	41.05	30.71	166.09	113.09	22.31	24.07	60.17	57.02	119.44	115.99	130.47	113.97
Klf4	ENSMUSG00000003032.8	ENSMUST00000107619.2,ENSMUST00000129250.1,ENSMUST00000132746.1	6.14	9.43	1.19	2.83	6.39	3.21	0.87	2.72	1.1	1.48	1.71	1.11	2	5.55	67.98	59.91	52.59	59.94	4.44	4.63
Ap1m1	ENSMUSG00000003033.10	ENSMUST00000003117.10,ENSMUST00000126885.1,ENSMUST00000145213.3,ENSMUST00000151546.1,ENSMUST00000156735.1	35.09	43.06	48.95	45.48	34.23	29.22	39.61	38.38	16.71	8.87	6.73	8.18	39.61	32.86	44.37	32.85	34.96	26.44	63.41	60.87
Rab8a	ENSMUSG00000003037.12	ENSMUST00000003121.8,ENSMUST00000128203.1,ENSMUST00000135613.3	158.63	266.13	154.93	155.77	182.84	204.46	228.6	179.74	67.6	41.71	29.88	36.93	256.86	207.16	253	357.34	333.15	282.73	217.14	197.09
Hmgn2	ENSMUSG00000003038.11	ENSMUST00000100472.5,ENSMUST00000102552.3,ENSMUST00000102553.6,ENSMUST00000105893.3,ENSMUST00000123234.3,ENSMUST00000125266.3,ENSMUST00000130809.3,ENSMUST00000136327.1,ENSMUST00000136859.1,ENSMUST00000137456.3,ENSMUST00000138458.3,ENSMUST00000145025.3,ENSMUST00000153622.3	357.75	343.06	304.24	249.99	538.06	567.08	203.46	160.92	184.61	209.51	172.69	194.34	616.94	663.75	420.12	429.59	77.39	61.58	115.57	113.19
Fam32a	ENSMUSG00000003039.8	ENSMUST00000003123.8	45.73	43.14	26.48	33.8	29.09	32.08	40.74	33.44	7.73	11.45	12.05	14.76	28.75	28.53	41.52	46.84	76.64	71.23	116.23	106.95
Elf3	ENSMUSG00000003051.9	ENSMUST00000003135.9,ENSMUST00000185752.1,ENSMUST00000188895.1	0	0	0	0	0	0	0	0	0	0	0	0	0	0.1	0	0	0	0	1.34	1.67
Cyp2c29	ENSMUSG00000003053.13	ENSMUST00000003137.10,ENSMUST00000176624.3,ENSMUST00000177087.1	0	0	0	0	0	0	0	0	0	0	0	0	0	0	0	0	0	0	0	0
Stard3nl	ENSMUSG00000003062.8	ENSMUST00000039694.7	6.54	9.73	10.61	8.59	7.35	11.58	16.91	15.97	1.75	2.12	2.94	4.68	11.53	8.29	23.56	34.75	18.18	10.8	5.17	6.58
Stk11	ENSMUSG00000003068.11	ENSMUST00000003152.9,ENSMUST00000105370.3,ENSMUST00000105371.4,ENSMUST00000128992.1,ENSMUST00000129235.1,ENSMUST00000144108.1,ENSMUST00000144119.3,ENSMUST00000144883.3,ENSMUST00000152592.1	48.3	69.3	50.59	62.41	65.55	63.92	64.21	94.43	153.58	130.94	65.1	62.06	81.07	92.97	72.85	79.63	64.19	64.54	84.01	82.11
Efna2	ENSMUSG00000003070.6	ENSMUST00000003154.6	0	0	0	0	0.04	0	0	0.47	0	0	0	0	0	0.24	0.06	0.01	0.47	0	0	0.17
Atp5d	ENSMUSG00000003072.11	ENSMUST00000003156.10,ENSMUST00000105366.1,ENSMUST00000105367.3,ENSMUST00000150347.1	14.96	15.29	33.94	26.93	28.38	28.24	17.88	29.75	13.93	6.23	5.21	6.28	22.77	24.78	18.04	21.46	13.35	11.77	13.35	15
Ppp5c	ENSMUSG00000003099.7	ENSMUST00000003183.7,ENSMUST00000124573.3,ENSMUST00000127311.3,ENSMUST00000138353.3,ENSMUST00000142597.1,ENSMUST00000142831.1,ENSMUST00000145997.1,ENSMUST00000146920.1,ENSMUST00000153242.1,ENSMUST00000154880.1,ENSMUST00000156366.3	55.61	44.22	42.32	50.72	46.44	53.53	35.91	49.69	7.17	6.64	8.12	3.8	47.78	43.23	19.31	19.7	11.72	15.66	20.91	19.55
Cdk12	ENSMUSG00000003119.10	ENSMUST00000003203.9,ENSMUST00000107538.1,ENSMUST00000107539.3,ENSMUST00000125152.1,ENSMUST00000145113.1,ENSMUST00000147441.3	34.24	40.17	33.5	34.66	28.13	26.66	34.84	39.67	21.57	21.18	129.84	95.26	35.2	31.39	30.45	31.14	25.41	24.19	54.19	52.31
Lipe	ENSMUSG00000003123.11	ENSMUST00000003207.6,ENSMUST00000054301.9,ENSMUST00000105177.2,ENSMUST00000149349.1	4.7	2.92	3.82	5.13	3.48	3.64	2.27	2.59	0.08	1.3	1.22	1.32	4.3	4.42	9.83	9.01	8.99	7.61	9.57	10.65
Pafah1b2	ENSMUSG00000003131.6	ENSMUST00000172450.1	45.45	46.9	41.72	39.11	39.94	39.79	49.89	39.06	11	10.33	9.18	6.39	44.82	43.57	28.17	32.27	28.24	31.88	20.07	17.86
Tbc1d8	ENSMUSG00000003134.6	ENSMUST00000054462.6,ENSMUST00000192099.1,ENSMUST00000192531.1,ENSMUST00000193823.1,ENSMUST00000195854.1	7.38	4.71	2.32	3.42	5.49	8.14	2.99	7.87	1.13	2.22	5.21	3.47	7.91	10.05	27.04	21.98	18.98	35.25	5.16	5.69
Cnot11	ENSMUSG00000003135.11	ENSMUST00000003219.9,ENSMUST00000160145.1,ENSMUST00000161515.3,ENSMUST00000195567.1	18.06	25.26	17.55	12.44	14.85	16.86	15.36	17.49	6.02	3.17	1.76	3.41	15.44	18.41	10.68	12.57	10.83	10.74	8	8.78
Slc2a3	ENSMUSG00000003153.6	ENSMUST00000032476.6,ENSMUST00000165884.3,ENSMUST00000166135.3,ENSMUST00000168704.3,ENSMUST00000168801.1,ENSMUST00000169979.1,ENSMUST00000170724.3,ENSMUST00000171541.1	32.41	44.97	13.79	11.13	5.05	5.02	16.03	12.97	3.76	3.04	8.31	6.91	7.5	8.77	36.99	31.81	27.19	25.66	122.35	129.22
Foxj2	ENSMUSG00000003154.11	ENSMUST00000003238.9,ENSMUST00000177927.1	4.46	5.29	3.58	3.44	2.01	0.95	2.64	4.08	1.81	1.8	1.29	0.26	2.1	1.91	9.39	6.35	8.24	7.62	14.3	12.81
Sri	ENSMUSG00000003161.11	ENSMUST00000003245.9,ENSMUST00000088786.6,ENSMUST00000144265.1,ENSMUST00000145119.1,ENSMUST00000148633.3,ENSMUST00000149420.3	105.43	62.89	58.16	58.9	69.73	73.73	60.79	70.54	37.49	40.3	23.9	27.84	69.04	63.28	71.06	107.48	79.64	69.46	63.95	59.66
Dgcr2	ENSMUSG00000003166.15	ENSMUST00000012152.8,ENSMUST00000066127.8,ENSMUST00000117082.1,ENSMUST00000117945.3,ENSMUST00000126919.1,ENSMUST00000135229.3,ENSMUST00000155611.3,ENSMUST00000155943.3	18.18	18.29	16.62	18.1	17.37	14.76	15.97	20.15	12.16	8.51	4.53	2.74	17.13	15.67	15.77	14.95	6.27	8.54	10.47	12.17
	ENSMUSG00000003178.7	ENSMUST00000077159.5	1.43	2.32	5.77	6.43	1.91	2.16	8.15	9.59	23.9	30.01	29.48	31.02	2.23	1.82	1.31	0.79	0.34	0.37	1.3	1.14
Irf3	ENSMUSG00000003184.10	ENSMUST00000003284.10,ENSMUST00000107834.1,ENSMUST00000107835.3,ENSMUST00000124069.3,ENSMUST00000127011.1,ENSMUST00000130610.3,ENSMUST00000145233.1,ENSMUST00000145728.1,ENSMUST00000146355.1	53.28	41.54	38.02	50.75	33.2	43.23	41.32	44.34	19.4	8.41	14.07	5.41	39.43	37.23	44.76	52.09	29.02	35.09	68.87	69.01
Bcl2l12	ENSMUSG00000003190.7	ENSMUST00000003290.6,ENSMUST00000124232.1,ENSMUST00000124235.3,ENSMUST00000128816.3,ENSMUST00000149765.1,ENSMUST00000152341.1	17.63	10.86	19.01	15.19	18.78	10.93	9.52	15.39	1.33	2.81	1.07	0.46	16.98	16.53	10.31	8.82	3.48	1.2	6.89	8.14
Zfp959	ENSMUSG00000003198.9	ENSMUST00000054780.9	8.95	5.57	5.88	7.1	4.11	4.99	6.35	2.74	1.97	1.15	0.19	2.28	4.74	5.93	3.93	4.31	8.02	8.32	10.69	10.12
Mpnd	ENSMUSG00000003199.12	ENSMUST00000124302.3,ENSMUST00000133998.3,ENSMUST00000140926.1,ENSMUST00000149441.3,ENSMUST00000153197.1,ENSMUST00000159340.3,ENSMUST00000159420.1,ENSMUST00000159996.3,ENSMUST00000162883.3	37.21	53.12	18.82	36.53	35.79	27.37	3.76	1.26	12.28	0.72	3.25	2.22	46.49	58.5	65.5	59.24	48.23	14.15	25.3	33.94
Sh3gl1	ENSMUSG00000003200.9	ENSMUST00000003268.9	17.21	14.81	14.32	12.08	13.23	12.61	11.48	7.6	8.17	7.65	4.74	2.71	14.23	12.45	14.98	21.19	9.57	9.95	15.2	14.75
Ebi3	ENSMUSG00000003206.6	ENSMUST00000003274.6	11.15	6.86	4.35	4.54	7.09	6.38	0	0.26	5.62	1.26	2.05	1.92	8.19	10.97	19.5	10.34	11.8	14.14	7.27	11.64
Ccdc94	ENSMUSG00000003208.8	ENSMUST00000086869.4	11.6	14.07	15.5	12.12	17.44	9.47	15.71	10.02	0.76	1.63	2.85	3.88	14.4	16.65	10.81	10.01	4.19	5.35	6.09	7.18
Ranbp2	ENSMUSG00000003226.6	ENSMUST00000003310.5	96.87	111.37	134.02	127.76	103.8	128.49	187.65	158.69	53	54.23	61.91	55.47	127.04	102.74	55.36	54.04	54.11	65.2	51.03	45.96
Edar	ENSMUSG00000003227.4	ENSMUST00000003312.4	1.54	2.3	0	0.04	0	0	0	0	0	0	0	0	0.04	0	0.03	0	0	0	0	0
Grk5	ENSMUSG00000003228.8	ENSMUST00000003313.8	3.26	2.32	2.07	1.99	0.76	0.44	1.53	1.03	1.47	1.89	2.12	1.34	0.62	1.13	18.81	22.1	33.64	32.33	9.38	9.34
Dvl3	ENSMUSG00000003233.7	ENSMUST00000003318.7,ENSMUST00000169552.1,ENSMUST00000171572.3,ENSMUST00000171774.1	2.34	1.72	2.87	4.35	0.81	1.37	1.77	2.1	1.27	0.44	0.48	0.42	2.13	2.16	2.45	1.92	2.64	1.15	3.29	4.04
Abcf3	ENSMUSG00000003234.11	ENSMUST00000003319.5,ENSMUST00000135861.3,ENSMUST00000148679.1,ENSMUST00000152339.3,ENSMUST00000154660.1	20.83	18.01	15.51	18.29	28.13	25.29	18.76	24.79	6.21	7.77	1.91	6.81	18.65	12.76	10.45	11.93	21.56	13.7	31.94	32.08
Eif2b5	ENSMUSG00000003235.8	ENSMUST00000003320.8,ENSMUST00000148714.1	27.63	25.75	36.07	35.06	38.22	37.14	48.57	49.2	2.64	4.36	4.15	2.6	38.62	38.34	20.92	20.03	16.3	15.61	14.1	13.85
Cyth2	ENSMUSG00000003269.10	ENSMUST00000056820.8,ENSMUST00000107726.3,ENSMUST00000107728.3,ENSMUST00000107729.3,ENSMUST00000124476.1,ENSMUST00000129313.3,ENSMUST00000136213.1,ENSMUST00000139376.3	19.37	34.18	20.04	11.97	12.09	16.34	16.62	14.54	13.46	12.22	4.45	3.96	16.68	17.04	17.87	20.8	23.36	20.69	23.86	25.22
Sult2b1	ENSMUSG00000003271.11	ENSMUST00000075571.9,ENSMUST00000107735.3,ENSMUST00000123250.1,ENSMUST00000138525.1,ENSMUST00000140127.1	0	2.17	0	0.18	0	0.22	0	0	0	0	0	0	1.13	4.05	0	0	0	0	0	0
Car11	ENSMUSG00000003273.9	ENSMUST00000003360.7,ENSMUST00000126106.1,ENSMUST00000137294.3	0.54	0.17	0	0	0	0.05	0	0	0	0	0	0	0.04	0	0	0	0	0	0	0
Dlgap1	ENSMUSG00000003279.12	ENSMUST00000060072.7,ENSMUST00000097288.2,ENSMUST00000125691.3,ENSMUST00000126801.3,ENSMUST00000130971.1,ENSMUST00000133717.3,ENSMUST00000133983.3,ENSMUST00000135938.3,ENSMUST00000140728.3,ENSMUST00000146730.3,ENSMUST00000148486.3,ENSMUST00000150260.1,ENSMUST00000150798.3,ENSMUST00000155016.3,ENSMUST00000155823.3,ENSMUST00000156946.1	0	0	0	0	0	0	0	0	0	0.07	0	0	0	0	0	0	0	0	0	0.07
Plag1	ENSMUSG00000003282.5	ENSMUST00000003369.5,ENSMUST00000137439.3,ENSMUST00000147035.1,ENSMUST00000151543.1	12.49	5.12	1.19	1.65	0.16	1.68	4.23	1.28	1.07	0.28	0.3	0.14	2.22	2.72	1.18	1.1	0	0.8	0.37	0.6
Hck	ENSMUSG00000003283.9	ENSMUST00000003370.9,ENSMUST00000109799.3,ENSMUST00000189688.1,ENSMUST00000191431.2	10.35	4.13	1.27	2.37	8.31	6.74	0.09	1.44	9.9	5.64	16.41	9.46	9.55	14.67	137.3	148.58	217.27	214.23	95.03	84.25
Mrpl4	ENSMUSG00000003299.9	ENSMUST00000003386.5	15.88	12.46	17.24	17.78	25.41	24.81	13.69	25.99	5.4	3.47	4.16	2.48	29.28	24.48	27.42	26.29	11.41	8.13	9.66	8.51
Keap1	ENSMUSG00000003308.10	ENSMUST00000049567.5,ENSMUST00000164812.3,ENSMUST00000193247.1,ENSMUST00000193982.1,ENSMUST00000194542.1	19.44	20.51	20.04	19.74	18.29	19.94	24.31	19.68	12.9	14.33	3.86	2.49	23.04	21.96	19.83	22.85	9.84	9.86	9.71	11.49
Ap1m2	ENSMUSG00000003309.9	ENSMUST00000003397.7,ENSMUST00000115433.5	0.28	0	0.49	0.18	0.07	0.25	0	0	0	0	0	0.03	0.24	0.78	0.33	0.57	0.99	0.9	2.92	2.72
Glg1	ENSMUSG00000003316.10	ENSMUST00000003404.8,ENSMUST00000164283.3,ENSMUST00000168741.3,ENSMUST00000169020.3	25.01	28.68	36.81	28.26	25.84	24.96	25.74	25.93	21.78	15.89	14.26	10.07	28.25	25.85	32.8	34.51	17.11	17.1	26.12	19.95
Atp8b3	ENSMUSG00000003341.8	ENSMUST00000020383.4	0	0	0	0	0	0	0	0	0	0.09	0.17	0	0	0	0	0	0.42	0.69	0.09	0.06
Btbd2	ENSMUSG00000003344.10	ENSMUST00000003434.9,ENSMUST00000126980.3,ENSMUST00000131876.1,ENSMUST00000147162.1,ENSMUST00000151794.1	17.84	7.43	10.84	13.92	19.92	7.83	7.28	8.94	8.84	2.97	4.91	2.04	12.02	16.17	17.57	10.31	6.59	10.27	8.28	8.9
Csnk1g2	ENSMUSG00000003345.11	ENSMUST00000079773.8,ENSMUST00000085435.5	53.2	67.27	48.24	47.1	46.94	38.93	48.02	55.8	14.75	14.94	8.07	7.11	52.41	50.37	42.37	43.15	40.68	43.29	47.87	53.32
Abhd17a	ENSMUSG00000003346.10	ENSMUST00000003436.7,ENSMUST00000187646.1,ENSMUST00000189605.1,ENSMUST00000191440.2	10.44	8.89	16.62	7.84	18.99	14.38	8.35	11.63	1.94	9.81	0.86	2.77	12.41	18.5	12.58	19.55	6.8	7.47	10.25	12.87
Mob3a	ENSMUSG00000003348.9	ENSMUST00000003438.9	41.16	28.96	24.63	23.6	20.98	20.65	15.53	20.08	5.56	2.92	6.9	4.06	18.18	24.26	40.28	38.51	23.79	33	56.14	59.43
Cacnb3	ENSMUSG00000003352.9	ENSMUST00000003442.7,ENSMUST00000109150.3	0	0	0	0	0	0	0	0	0	0.25	0	0	0	0	0	0.07	0.58	0	0	0.04
Ccdc65	ENSMUSG00000003354.5	ENSMUST00000003444.4	0.08	0	0	0	0	0	0	0	0	0	0	0	0	0	0	0	0	0	0	0
Fkbp11	ENSMUSG00000003355.6	ENSMUST00000003445.6	2.59	6.22	12.18	8.73	36.07	39.03	3.55	3.87	0	0.44	0.45	0.15	21.27	39.06	0.18	0.88	0	0	3.59	1.96
Ddx23	ENSMUSG00000003360.10	ENSMUST00000003450.10,ENSMUST00000159170.1,ENSMUST00000159423.3,ENSMUST00000160506.3,ENSMUST00000161030.1,ENSMUST00000162384.1	45.26	56.17	46.82	56.47	56.55	46.3	90.88	104.25	17.39	28.61	15.82	11.7	70.76	54.84	46.15	62.67	46.59	42.87	41.45	40.3
Pld3	ENSMUSG00000003363.11	ENSMUST00000117095.3,ENSMUST00000117611.3,ENSMUST00000127240.3,ENSMUST00000131106.3,ENSMUST00000142981.1,ENSMUST00000143903.1,ENSMUST00000150964.1,ENSMUST00000155287.1	9.48	8.36	3.15	3.07	3.61	2.25	1.49	4.71	9.2	6.12	36.45	26.8	3.24	4.69	4.7	4.13	5.93	14.04	8.05	9.5
Grik5	ENSMUSG00000003378.8	ENSMUST00000003468.8	2.93	2.95	1.43	1.44	0.49	0.28	0.63	0.13	0.33	0.67	1.35	1.22	0.7	0.53	0.21	0.35	0.22	0	0.14	0.25
Cd79a	ENSMUSG00000003379.7	ENSMUST00000003469.7	0.23	0.02	0	0	0	0	0	2.66	5.13	4.08	0.19	0.07	0.48	0.05	0.15	0.11	15.83	20.84	187.03	180.88
Rabac1	ENSMUSG00000003380.10	ENSMUST00000076961.7	50.25	32.91	32.24	27.85	53.05	54.11	25.99	39.23	1.79	3.83	1.88	3.26	40.34	50.21	37.81	44.38	24.02	26.86	53.38	59.1
Etv3	ENSMUSG00000003382.14	ENSMUST00000117293.1,ENSMUST00000119109.3,ENSMUST00000136680.1,ENSMUST00000152010.1,ENSMUST00000170036.3	18.29	21.35	7.51	6.76	5.38	5.68	3.81	4.86	0.38	1.43	1.06	0.5	5.78	5.8	9.79	9.08	15.07	17.08	18.6	19.4
Prkcsh	ENSMUSG00000003402.9	ENSMUST00000003493.7,ENSMUST00000115331.4	40.86	54.66	59.78	55.96	78.62	70.35	61.41	56.72	18.96	11.82	8.98	6.91	80.57	78.04	39.06	39.94	24.91	19.54	12.59	14.02
Elavl3	ENSMUSG00000003410.7	ENSMUST00000003501.7	0	0	0	0	0.11	0	0	0	0	0	0.01	0	0	0	0	0	0	0	0	0
Rab3b	ENSMUSG00000003411.6	ENSMUST00000003502.3,ENSMUST00000106650.4,ENSMUST00000106651.4,ENSMUST00000157062.1	0	0	0	0	2.78	0	0	0	0	0	0	0	0	0	0	0.6	0	0	0.31	0
St8sia6	ENSMUSG00000003418.11	ENSMUST00000003509.9,ENSMUST00000150781.1	0.95	0.63	6.38	6.76	1.61	0.64	16.17	5.53	0.34	0.4	0.09	0.18	0.91	0.63	0.96	2.14	5.3	1.26	2.02	2.33
Fcgrt	ENSMUSG00000003420.7	ENSMUST00000003512.7	11.44	7.69	2.08	2.36	1.81	1.62	0.63	0.83	3.08	2.68	4.99	3.23	2.39	2.47	34.99	41	38.47	37.77	9.78	10.41
Nosip	ENSMUSG00000003421.8	ENSMUST00000003513.5,ENSMUST00000107829.3,ENSMUST00000107830.3,ENSMUST00000125189.1,ENSMUST00000132359.1,ENSMUST00000141908.3,ENSMUST00000143901.1,ENSMUST00000150609.1	38.34	24.17	25.76	33.52	29.44	28.27	21.38	16.92	11.46	11.73	6.17	4.38	20.64	21.88	36.18	31.85	30.91	20.68	19.86	21.11
Pih1d1	ENSMUSG00000003423.10	ENSMUST00000085375.7,ENSMUST00000107811.1,ENSMUST00000107813.3,ENSMUST00000125953.3,ENSMUST00000130957.1,ENSMUST00000144597.3,ENSMUST00000150732.1,ENSMUST00000153973.3,ENSMUST00000154073.1	30.25	20.78	20.5	30.82	27.82	34.67	37.5	23.46	3.02	2.21	1.14	5.8	21.19	39.04	25.58	32.08	10.57	16.8	15.22	13.23
Rps11	ENSMUSG00000003429.10	ENSMUST00000003521.8	785.13	974.04	1070.63	746.13	543.15	676.63	968.86	1033.66	58.09	93.52	87.75	81.63	728.15	987.12	751.38	803.49	618.92	649	215.15	220.26
Supt5	ENSMUSG00000003435.8	ENSMUST00000003527.8	30.61	37.38	35.68	30.77	33.79	34.06	36.17	41.55	10.97	8.75	8.2	6.66	35.98	38.87	30.66	35.72	36.02	36.69	36.85	38.11
Dll3	ENSMUSG00000003436.11	ENSMUST00000108315.3,ENSMUST00000138721.1,ENSMUST00000145512.1	0.13	0	0	0	0.06	0	0	0.01	0	0	0	0	0.2	0.15	0	0	0	0	0.17	0.06
Paf1	ENSMUSG00000003437.10	ENSMUST00000003529.8,ENSMUST00000122857.3,ENSMUST00000132910.1,ENSMUST00000143201.3,ENSMUST00000145339.1,ENSMUST00000146604.1,ENSMUST00000146886.1,ENSMUST00000146913.1,ENSMUST00000152512.1,ENSMUST00000154823.1	90.8	100.81	84.94	98.75	78.79	101.51	92.07	78.65	11.34	13.8	10.61	6.11	112.9	93.25	75.35	94.38	85.25	71.95	84.73	89.93
Timm50	ENSMUSG00000003438.13	ENSMUST00000081946.4,ENSMUST00000131849.3,ENSMUST00000134263.1,ENSMUST00000135220.1,ENSMUST00000136427.1,ENSMUST00000151990.1	21.51	15.26	36.28	25.67	26.27	28.36	19.25	40.78	4.43	2.51	4.03	2.44	31.55	23.72	11.36	13.65	16.76	8.98	3.87	3.3
Med29	ENSMUSG00000003444.8	ENSMUST00000003536.8	7.9	17.72	9.37	10.97	10.62	9.91	9.81	5.96	1.54	0.84	1.47	0	10.95	13.33	5.47	5.55	5.45	3.11	3.81	3.56
Bicd1	ENSMUSG00000003452.11	ENSMUST00000003544.9,ENSMUST00000086829.6,ENSMUST00000111513.4,ENSMUST00000130270.1,ENSMUST00000140759.1,ENSMUST00000172926.1,ENSMUST00000173408.3,ENSMUST00000174886.1	15.59	19.31	7.83	6.59	3.48	4.83	3.97	5.13	4.55	0.16	2.67	0.3	4.63	6.09	0.8	0.25	3.94	4.58	0.39	0.89
Ncstn	ENSMUSG00000003458.8	ENSMUST00000003550.6,ENSMUST00000122986.1,ENSMUST00000135928.1,ENSMUST00000140643.3,ENSMUST00000142825.1,ENSMUST00000146137.3	12.57	13.16	14.15	12.52	22.31	17.45	12.01	14.91	5.12	5.26	8.63	6.04	21.53	16.63	26.57	24.72	21.32	25.09	22.97	24.09
Pex19	ENSMUSG00000003464.9	ENSMUST00000075895.4,ENSMUST00000111252.3,ENSMUST00000127662.1,ENSMUST00000133081.1,ENSMUST00000133546.3,ENSMUST00000147799.3	26.53	24.44	20.9	21.76	27.22	21.3	27.58	29.12	7.49	4.94	17.75	8.23	23.28	19.89	21.19	20.9	25.86	23.15	16.06	20.29
Phyhip	ENSMUSG00000003469.5	ENSMUST00000003561.5,ENSMUST00000159180.1	0.18	0.65	0.39	0.98	0	0	0.75	1.32	6.23	8.58	4.37	4.43	0.18	0.56	0.37	0.02	0	0	0	0.09
Crhr2	ENSMUSG00000003476.11	ENSMUST00000003568.10,ENSMUST00000095898.5,ENSMUST00000114374.4,ENSMUST00000164012.1,ENSMUST00000166954.1,ENSMUST00000169777.1	0	0	0	0	0	0	0	0	0	0	0	0.09	0	0	0	0.02	0	0	0	0
Inmt	ENSMUSG00000003477.5	ENSMUST00000003569.5,ENSMUST00000152720.1	0	0	0	0	0	0	0	0	0	0	0	0	0	0	0	0	0	0	0	0
Cyp4f18	ENSMUSG00000003484.4	ENSMUST00000003574.4,ENSMUST00000125448.1,ENSMUST00000141975.1	0.65	1.89	0.95	0.32	3.71	4.22	0	0	2.41	0.87	4.5	2.76	1.21	3.52	38.4	46.19	117.57	121.71	109.31	100.39
Impdh1	ENSMUSG00000003500.9	ENSMUST00000078155.7,ENSMUST00000159124.3,ENSMUST00000160613.1,ENSMUST00000160749.1,ENSMUST00000160878.3,ENSMUST00000161654.1,ENSMUST00000162099.3,ENSMUST00000162215.3,ENSMUST00000162242.1,ENSMUST00000162739.3	36.1	38.11	12.75	28.25	69.44	65.5	10.26	11.71	1	3.53	4.83	12.83	64.29	59.28	5.32	7.1	10.34	7.39	7.05	6.65
Psg18	ENSMUSG00000003505.11	ENSMUST00000003597.10,ENSMUST00000098783.4,ENSMUST00000182983.1,ENSMUST00000183222.1	0	0	0	0	0	0	0	0	0	0	0	0	0	0	0	0	0	0	0	0
Dusp3	ENSMUSG00000003518.9	ENSMUST00000003612.8,ENSMUST00000107172.3,ENSMUST00000107173.4,ENSMUST00000125794.1,ENSMUST00000143177.1,ENSMUST00000151678.3,ENSMUST00000176261.1	1.65	1.7	1.15	3.37	0.62	0.57	0.77	0.42	0.56	0.85	0.67	1.13	0.84	2.6	14.68	13.58	15.94	14.44	4.65	3.69
Prodh	ENSMUSG00000003526.7	ENSMUST00000003620.7,ENSMUST00000123969.1,ENSMUST00000126087.1,ENSMUST00000132241.1,ENSMUST00000136776.3,ENSMUST00000139861.1,ENSMUST00000141635.3	14.55	18.78	15.58	17.1	33.49	26.55	10.42	7.39	0.31	0.74	2.01	2.07	31.06	27.5	2.24	2.14	1.27	1.03	0.87	0.34
Dgcr14	ENSMUSG00000003527.8	ENSMUST00000003621.8	10.33	8.67	4.8	10.3	7.57	9.11	9.9	7.05	1.87	1.48	2.32	1.39	8.96	9.97	8.5	7.6	9.04	6.63	7.24	6.95
Slc25a1	ENSMUSG00000003528.10	ENSMUST00000003622.10,ENSMUST00000129270.3,ENSMUST00000131507.1,ENSMUST00000142022.1,ENSMUST00000147384.1,ENSMUST00000150925.3	28.27	32.66	32.84	32.73	27.47	24.15	35.83	61.04	3.48	2.73	5.86	3.11	21.35	31.91	14.04	9.94	15.33	16.37	7.9	7.04
Dgcr6	ENSMUSG00000003531.10	ENSMUST00000066027.9,ENSMUST00000076757.7,ENSMUST00000143343.3,ENSMUST00000148372.1,ENSMUST00000148514.1,ENSMUST00000148521.1,ENSMUST00000151266.3,ENSMUST00000153123.1,ENSMUST00000155387.3	14.91	10.71	11.78	9.18	13.8	11.73	13.86	15.61	0	0.65	0.64	2.39	10.87	14.97	1.97	4.87	0.3	0.57	1.97	2
Ddr1	ENSMUSG00000003534.13	ENSMUST00000003628.8,ENSMUST00000097333.5,ENSMUST00000117301.3,ENSMUST00000119825.3,ENSMUST00000134995.3,ENSMUST00000135078.1,ENSMUST00000145900.3,ENSMUST00000146472.3,ENSMUST00000148065.3,ENSMUST00000155628.3,ENSMUST00000155957.3,ENSMUST00000166980.4	0.39	0	0	0	0	0	0	0	0	0.09	0	0	0	0.17	0.28	0.61	0.29	0	0.33	0.01
Ier3	ENSMUSG00000003541.6	ENSMUST00000003635.6	64.08	99.77	38.09	34.47	25.44	31.92	11.12	9.68	1.41	0.17	3.45	0.77	14.91	20.89	9.14	12.71	23.89	34.64	28.76	39.04
Fosb	ENSMUSG00000003545.2	ENSMUST00000003640.2	68.46	127.35	28.2	32.4	7.86	8.63	24.38	37.34	0.26	0.49	0.36	0.54	4.28	5.83	10.68	9.84	11.11	10.27	13.25	13.14
Klc4	ENSMUSG00000003546.9	ENSMUST00000003642.6	6.94	6.38	3.42	3.52	4.35	6.82	3.5	3.39	1.55	1.7	3.28	4.18	4.46	5.88	7.86	8.09	8.42	6.58	11.64	11.83
Ercc1	ENSMUSG00000003549.5	ENSMUST00000003645.4,ENSMUST00000160192.3,ENSMUST00000160369.3,ENSMUST00000160909.1,ENSMUST00000161378.1,ENSMUST00000162197.2,ENSMUST00000162992.1,ENSMUST00000176723.1,ENSMUST00000176818.1,ENSMUST00000177486.1	10.02	15.4	9.75	9.74	20.08	17.37	12.09	14.34	0.42	0.56	1.98	1.86	14.81	18.96	13.57	11.25	8.95	6.71	7.57	10.99
Cyp17a1	ENSMUSG00000003555.7	ENSMUST00000026012.7,ENSMUST00000131142.1,ENSMUST00000156577.1	0	0	0	0	0	0	0	0	0	0	0	0	0	0	0	0	1.54	0.73	0.08	0
As3mt	ENSMUSG00000003559.7	ENSMUST00000003655.7	29.58	26.97	26.98	22.65	38	46.69	9.61	0.76	0.17	0.14	2.51	1.34	31.1	39.78	11.04	12.04	18.31	16.56	5.16	4.1
Homer3	ENSMUSG00000003573.11	ENSMUST00000003669.7,ENSMUST00000087467.7,ENSMUST00000110124.4,ENSMUST00000135368.1,ENSMUST00000135692.1,ENSMUST00000140212.3,ENSMUST00000143528.3,ENSMUST00000155711.1	10.62	20.81	6.52	6.21	7.07	3.85	4.89	0.35	0	0	0.3	0.9	5.36	6.18	1.69	4.95	1.47	0.89	2.42	1.73
Crtc1	ENSMUSG00000003575.9	ENSMUST00000076615.5,ENSMUST00000125273.1,ENSMUST00000125613.3,ENSMUST00000142769.3,ENSMUST00000153632.1	2.99	3.93	0.6	4.58	1.31	2.84	0.66	0.77	0.8	0.22	0.72	0.7	3.92	1.7	1.26	1.38	0.84	2.87	3.26	1.99
Rnf215	ENSMUSG00000003581.10	ENSMUST00000003677.6,ENSMUST00000124670.1,ENSMUST00000127165.1,ENSMUST00000145705.3	14.42	7.6	4.91	5.92	4.45	3.95	2.09	3.49	11.83	5.13	3.71	1.72	3.56	5.58	7.49	9.15	13.71	10.93	15.37	12.51
Sec14l2	ENSMUSG00000003585.9	ENSMUST00000003681.7,ENSMUST00000123901.3,ENSMUST00000132421.3,ENSMUST00000133631.1,ENSMUST00000136420.1,ENSMUST00000145173.1	1.57	3.2	1.21	1.9	0.02	0	2.74	13.53	14.37	14.75	1.06	3.56	1.04	0.55	2.33	0.48	0	0	0.16	0.04
Aven	ENSMUSG00000003604.10	ENSMUST00000003705.7,ENSMUST00000099588.3,ENSMUST00000127894.1	20.16	14.92	19.84	16.25	13.45	15.45	30.91	29.15	1.8	0.75	2.71	1.73	18.7	25.87	6.57	11.34	16.17	11.03	5.39	4.01
Cp	ENSMUSG00000003617.12	ENSMUST00000003714.8,ENSMUST00000091309.7,ENSMUST00000108325.4,ENSMUST00000108328.3,ENSMUST00000108329.3,ENSMUST00000125994.1,ENSMUST00000128615.3,ENSMUST00000129135.1,ENSMUST00000131454.1,ENSMUST00000131811.1,ENSMUST00000150264.3,ENSMUST00000172605.1,ENSMUST00000172860.1,ENSMUST00000173779.1,ENSMUST00000173848.1,ENSMUST00000174803.1	0.55	0	0.12	0.01	0.04	0.42	0	0.05	0.08	1.14	3.81	0.84	1.35	1.47	1.77	2.19	2.28	1.84	0.04	0.1
Crot	ENSMUSG00000003623.4	ENSMUST00000003720.4,ENSMUST00000146115.1,ENSMUST00000157024.1	43.64	44.05	28.83	22.72	25.81	30.77	24.37	14.86	2.21	2.14	4.82	2.16	27.11	22.84	28.04	31.22	30.21	28.39	17	17.38
Rps6ka1	ENSMUSG00000003644.13	ENSMUST00000003741.11,ENSMUST00000105894.6,ENSMUST00000129636.1,ENSMUST00000137486.2,ENSMUST00000157067.4,ENSMUST00000168974.4,ENSMUST00000173961.1,ENSMUST00000173989.3,ENSMUST00000174481.3	41.37	35.64	35.09	41.14	84.67	89.75	10.01	21.99	26.91	29.33	28.86	32.35	76.63	101.04	93.21	96.39	55.31	67.37	31.15	26.17
Calb2	ENSMUSG00000003657.8	ENSMUST00000003754.6	0	0	0	0	0	0	0	0	0	0	0	0	0	0	0	0	0	0	0	0
Snrnp200	ENSMUSG00000003660.10	ENSMUST00000103220.3,ENSMUST00000131435.1,ENSMUST00000140868.1,ENSMUST00000142327.1,ENSMUST00000143481.1	87.36	102.6	102.04	116.46	95.34	78.66	122.63	153.54	38.97	27.97	23.99	16.74	111.83	91.43	77.54	76.47	69.87	65.43	76.71	70.45
Ciao1	ENSMUSG00000003662.6	ENSMUST00000003759.6,ENSMUST00000143575.1,ENSMUST00000172636.1,ENSMUST00000174030.3,ENSMUST00000174863.3	16.99	19.42	11.84	18.6	19.23	23.09	11.64	27.14	3.25	3.83	13.04	6.3	13.18	19.14	10.85	15.81	11.23	12.85	9.08	12.77
Has1	ENSMUSG00000003665.6	ENSMUST00000003762.6	0	0	0	0	0	0	0	0	0	0	0	0	0	0	0	0	0	0	0	0
Taf6l	ENSMUSG00000003680.11	ENSMUST00000003777.4,ENSMUST00000010249.5,ENSMUST00000176080.1,ENSMUST00000176331.1,ENSMUST00000176496.3,ENSMUST00000176610.3,ENSMUST00000176688.3,ENSMUST00000176719.3,ENSMUST00000176747.1,ENSMUST00000176991.1,ENSMUST00000177056.3,ENSMUST00000177216.3,ENSMUST00000189739.2	18.91	32.1	25.15	21.88	38.15	27.24	23.17	21.01	27.81	16.25	12.4	8.98	33.34	35.4	50.03	48.98	29.95	34.23	24.55	32.46
Insig2	ENSMUSG00000003721.10	ENSMUST00000003818.9,ENSMUST00000071064.8,ENSMUST00000159085.3,ENSMUST00000159125.1,ENSMUST00000159192.1,ENSMUST00000159528.1,ENSMUST00000160688.1,ENSMUST00000160968.3,ENSMUST00000161068.1,ENSMUST00000161818.1,ENSMUST00000162019.1,ENSMUST00000162582.1,ENSMUST00000162790.1,ENSMUST00000186915.1	8	12.7	6.04	5.38	2.94	6.81	6.64	12.28	6.59	1.53	5.9	1.08	11.87	5.29	16.07	10.26	6.93	5.71	8.62	6.25
Kpna6	ENSMUSG00000003731.9	ENSMUST00000003828.6,ENSMUST00000102590.6,ENSMUST00000126010.1,ENSMUST00000138916.1,ENSMUST00000146215.1,ENSMUST00000146361.1	11.44	8.77	12.39	13.5	15.04	12.16	15.28	23.59	3.04	4.72	3.24	3.7	12.39	13.6	12.62	12.8	7.6	8.03	10.84	9.33
Man1a	ENSMUSG00000003746.11	ENSMUST00000003843.10,ENSMUST00000105469.1,ENSMUST00000105470.3,ENSMUST00000133330.1,ENSMUST00000146483.3	57.38	54.28	32.32	33.51	42.84	48.72	14.26	12.86	32.42	35.59	67.34	57.41	45.77	36.82	29.84	30.57	48.96	50.73	101.4	93.31
Itpkc	ENSMUSG00000003752.8	ENSMUST00000003850.7,ENSMUST00000147170.1,ENSMUST00000149067.1	5.14	4.24	2.74	2.42	1.15	1.04	1.62	2.2	1.63	0.14	0.25	0.56	1.52	1.7	0.95	2.84	4.14	2.87	3.41	4.54
Coq8b	ENSMUSG00000003762.9	ENSMUST00000003860.8,ENSMUST00000108378.5,ENSMUST00000123012.3,ENSMUST00000128090.3,ENSMUST00000142910.3,ENSMUST00000143372.1,ENSMUST00000152342.1	4.46	7.22	8.23	3.73	7.17	8.93	5.76	4.91	0	2.33	1.16	2.35	8.62	9.76	4.16	11.36	8.04	9.6	11.35	8.88
Brd8	ENSMUSG00000003778.10	ENSMUST00000003876.5,ENSMUST00000097626.5,ENSMUST00000115765.1,ENSMUST00000115766.3,ENSMUST00000127159.1,ENSMUST00000145431.1,ENSMUST00000152612.3,ENSMUST00000153569.3	63.99	98.31	56.44	60.92	58.21	61.24	73.51	85.54	103.62	76.39	24.91	29.56	89.41	60.79	61.06	62.86	31.97	24.42	42.93	36.92
Kif20a	ENSMUSG00000003779.11	ENSMUST00000166044.1,ENSMUST00000167161.3	19.03	21.01	30.43	23.5	31.48	33.76	28.56	33.41	33.78	35.49	9.88	8.48	33.7	32.8	38.08	40.34	0.12	0.32	0.31	0.26
Farsa	ENSMUSG00000003808.14	ENSMUST00000003906.8,ENSMUST00000109754.1,ENSMUST00000129595.3,ENSMUST00000141480.1,ENSMUST00000144404.3,ENSMUST00000156970.3	63.25	59.12	73.34	83.29	107.38	112.97	93.76	91.01	10.23	11.43	12.41	9.05	116.85	109.62	28.97	33.05	16	14.54	19.71	21.97
Gcdh	ENSMUSG00000003809.10	ENSMUST00000003907.9,ENSMUST00000109745.3,ENSMUST00000128023.1,ENSMUST00000136462.1,ENSMUST00000139180.1,ENSMUST00000142748.1	14.77	20.45	9.3	12.94	11.55	18	22.25	25.85	7.98	8.42	7.46	4.86	16.86	17.57	6.93	5.98	7.6	8.29	8.34	8.16
Mast2	ENSMUSG00000003810.8	ENSMUST00000003908.6,ENSMUST00000106484.3,ENSMUST00000106485.3,ENSMUST00000106486.3,ENSMUST00000123072.3,ENSMUST00000123761.3,ENSMUST00000128252.1,ENSMUST00000128713.1,ENSMUST00000131809.1,ENSMUST00000134460.3,ENSMUST00000144281.1,ENSMUST00000147262.3,ENSMUST00000147459.1,ENSMUST00000151347.1,ENSMUST00000156884.1	6.28	6.51	5.19	9.1	6.95	4.95	4.8	19.7	26.8	21.32	7.03	5.61	3.87	8.55	6.57	6.5	1.71	3.24	3.48	3.18
Dnase2a	ENSMUSG00000003812.9	ENSMUST00000003910.8,ENSMUST00000109744.3,ENSMUST00000128400.1,ENSMUST00000134569.1,ENSMUST00000135219.1,ENSMUST00000145292.3,ENSMUST00000148573.1,ENSMUST00000153215.3,ENSMUST00000155942.3	25.04	15.21	23.13	24.14	66.71	35.46	25.7	16.18	27.49	23.69	42.36	30.68	31.87	46.44	16.12	24.19	11.52	16.6	13.39	12.24
Rad23a	ENSMUSG00000003813.11	ENSMUST00000003911.8,ENSMUST00000109761.4,ENSMUST00000125711.1,ENSMUST00000128035.1,ENSMUST00000134395.3,ENSMUST00000144675.3,ENSMUST00000144994.1	13.72	17.81	16.95	23.35	12.3	11.98	23.52	26.39	102.87	98.01	244.75	240.41	15.83	16.61	16.06	18.38	14.32	15.3	18.02	22.43
Calr	ENSMUSG00000003814.8	ENSMUST00000003912.6,ENSMUST00000125998.1,ENSMUST00000128028.1,ENSMUST00000154774.1	739.01	1030.16	1116.43	1061.45	2671.54	2723.68	832.11	922	235.04	211.77	343.71	329.59	3375.17	3005.22	485.57	511.15	491.56	463.73	291.59	268.4
Syce2	ENSMUSG00000003824.8	ENSMUST00000003922.5,ENSMUST00000136026.3,ENSMUST00000144466.1,ENSMUST00000170296.1	63.88	51.24	79.99	70.95	72.47	92.52	60.5	61.51	3.19	9.61	4.55	8.84	78.86	87.58	26.94	29.4	1.28	6.1	1.7	2.13
Nfat5	ENSMUSG00000003847.12	ENSMUST00000075922.6,ENSMUST00000077440.8,ENSMUST00000125721.3,ENSMUST00000126333.1,ENSMUST00000126397.3,ENSMUST00000133026.3,ENSMUST00000144100.3,ENSMUST00000147588.1,ENSMUST00000148006.1,ENSMUST00000149972.1,ENSMUST00000151114.3,ENSMUST00000151582.1,ENSMUST00000154474.3,ENSMUST00000169453.3	34.07	21.92	9	18.17	15.53	9.28	14.11	10.02	8.22	6.14	9.35	3.33	11.39	13.25	10.37	12.04	20.08	14.39	31.02	40.94
Nob1	ENSMUSG00000003848.10	ENSMUST00000003946.8,ENSMUST00000076585.8,ENSMUST00000109273.2,ENSMUST00000163757.3,ENSMUST00000163973.3,ENSMUST00000165266.1,ENSMUST00000169311.3,ENSMUST00000170796.3	19.56	21.08	19.13	21.33	28.54	28.11	30.58	27.82	2.08	1.76	0.87	2.34	21.75	23.05	5.05	7.76	6.19	5.14	6.84	7.07
Nqo1	ENSMUSG00000003849.8	ENSMUST00000003947.8	1.42	2.65	3.9	4.06	0.29	0.74	11.21	18.37	9.2	14.18	4.62	6.2	2.14	1.76	0.99	1.49	1.81	1.32	0.23	0.17
Ppfia3	ENSMUSG00000003863.12	ENSMUST00000003961.10,ENSMUST00000107779.3,ENSMUST00000127948.1,ENSMUST00000130143.3,ENSMUST00000131154.3,ENSMUST00000137578.1,ENSMUST00000151970.3	0	0	0	0	0	0	1.1	0	0.01	0	0	0	0	0	0	0	0.1	0	0	0
Gys1	ENSMUSG00000003865.10	ENSMUST00000003964.10,ENSMUST00000107766.1,ENSMUST00000124343.3,ENSMUST00000130561.3,ENSMUST00000140994.1,ENSMUST00000150689.1	5.66	4.66	3.44	3.88	11.63	12.65	2.81	2.07	2.16	0.66	3.85	1.69	14.77	14.09	5.12	4.43	1.64	1.78	3.86	5.69
Ruvbl2	ENSMUSG00000003868.8	ENSMUST00000033087.6,ENSMUST00000107771.5,ENSMUST00000141761.1	56.65	75.09	81.6	80.41	101.08	100.76	98.82	118.83	8.53	7.11	12.91	7.26	110.38	105.64	29.87	31.87	8.26	9.46	13	13.52
Lin7b	ENSMUSG00000003872.7	ENSMUST00000003971.7,ENSMUST00000124128.1,ENSMUST00000131333.1,ENSMUST00000147787.1,ENSMUST00000156528.1	0	0.55	0	0.97	0	1.1	0	0	0	0	0.84	0	0	0	0	0	0	0	0.29	0.2
Bax	ENSMUSG00000003873.10	ENSMUST00000033093.8	12.13	7.13	16.35	15.24	14	18.58	21.46	22.15	0.74	3.47	2.13	3.72	19.43	16.42	16.4	20.68	9.68	10.25	8.99	9.86
Il7r	ENSMUSG00000003882.4	ENSMUST00000003981.4	4.14	3.67	2.59	0.3	0	0.15	0.47	3.14	5.86	3.28	0.7	0.5	1.07	0.28	5.06	3.29	3.12	2.93	19.38	20.27
Tfam	ENSMUSG00000003923.10	ENSMUST00000092430.6,ENSMUST00000105432.5,ENSMUST00000121685.3,ENSMUST00000145220.1,ENSMUST00000152505.1	73.04	96.31	86.26	75.46	52.38	43.57	116.3	106.72	9.33	5.58	20.16	6.2	82.42	63.14	32.54	26.4	61.26	39.86	35.11	32.46
Zfp81	ENSMUSG00000003929.10	ENSMUST00000054072.8	7.25	9.09	6.73	6.46	3.47	5.24	9.65	7.07	0.7	0.92	0.84	0.6	6.21	3.67	3.22	3.37	1.53	2.18	2.52	2.74
Efnb3	ENSMUSG00000003934.5	ENSMUST00000004036.5	0	0.04	0.02	0.28	0	0	0.31	0.3	0.37	0.25	0.54	0.79	0.14	0.21	0.25	0	0	0.43	0.2	0.21
Mmd	ENSMUSG00000003948.12	ENSMUST00000004050.6,ENSMUST00000107887.3,ENSMUST00000124877.1,ENSMUST00000134929.3,ENSMUST00000153734.1	8.54	12.85	10.58	12.74	9.81	16.31	17.15	14.2	2.44	0.81	1.37	1.51	12.21	15.96	8.64	8.9	17.54	26.19	13.36	15.92
Hlf	ENSMUSG00000003949.12	ENSMUST00000004051.7,ENSMUST00000043658.7,ENSMUST00000107881.3,ENSMUST00000137957.1,ENSMUST00000145786.1,ENSMUST00000176001.1	79.84	54.97	5.2	8.2	1.29	1.47	2.83	0.44	0	0.15	1.26	0.88	8.02	1.61	0.22	0.05	0	0	0	0.15
Fam162a	ENSMUSG00000003955.7	ENSMUST00000004057.7	43.63	50.03	67.56	50.31	66.73	45.61	85.95	95.77	7.52	3.95	3.01	11.42	68.37	59.15	21.45	22.69	20.79	11.76	8.95	7.35
Rpl8	ENSMUSG00000003970.8	ENSMUST00000004072.8	955.04	1054.54	1462.17	1166.94	1234.34	1302.84	1507.05	1519.28	159.71	203.51	150.84	168.31	1332.56	1550.4	717.69	901.62	894.34	607.04	398.27	495.5
Grm3	ENSMUSG00000003974.5	ENSMUST00000004076.3	0	0	0	0	0	0	0	0	0	0	0	0	0	0	0	0	0	0	0	0
Ssbp2	ENSMUSG00000003992.10	ENSMUST00000004094.10,ENSMUST00000042122.10,ENSMUST00000133984.1,ENSMUST00000137493.3,ENSMUST00000137658.1,ENSMUST00000138488.1,ENSMUST00000141381.1,ENSMUST00000144659.1,ENSMUST00000156547.3	53.73	40.94	38.22	35.99	12.79	11.13	37.58	21.72	9.2	18.4	9.19	12.39	15.3	20.55	15.08	18.97	3.89	4.4	7.83	13.21
Fancl	ENSMUSG00000004018.5	ENSMUST00000004120.4,ENSMUST00000109509.3,ENSMUST00000134445.1,ENSMUST00000136830.1,ENSMUST00000143471.1	21.77	31.56	34.23	17.93	26.08	26.79	42.05	41.04	20.39	25.76	6.65	10.35	19.76	25.16	28.11	28.12	8.82	13.59	6.68	10.83
Brinp2	ENSMUSG00000004031.9	ENSMUST00000004133.9,ENSMUST00000192709.1,ENSMUST00000194578.1,ENSMUST00000195271.1	0	0	0	0	0	0	0	0	0.62	0.34	2.53	1.49	0	0	0	0	0	0	0.02	0
Gstm5	ENSMUSG00000004032.6	ENSMUST00000004134.6,ENSMUST00000167387.3,ENSMUST00000167523.3,ENSMUST00000169365.1,ENSMUST00000170058.3,ENSMUST00000172247.3	21.37	19.23	41.68	45.17	7.58	10.86	141.12	145.11	19.05	16.2	9.66	2.95	18.53	14.94	2.01	1.52	2.32	3.08	0.37	0.58
Gstm7	ENSMUSG00000004035.8	ENSMUST00000004137.6,ENSMUST00000106687.4,ENSMUST00000106688.3,ENSMUST00000124215.1,ENSMUST00000133947.4	5.91	4.51	0.21	0.79	4.17	1.05	1.19	0	0	0	0	0.65	1.17	1.03	0.26	0.28	0	0	0	0
Gstm3	ENSMUSG00000004038.9	ENSMUST00000004136.9	0	0	0	0	0	0.02	0	0	0	0	0	0	0	0	0	0	0	0	0	0.08
Stat3	ENSMUSG00000004040.12	ENSMUST00000092671.7,ENSMUST00000103114.3,ENSMUST00000127638.3,ENSMUST00000130686.1,ENSMUST00000137093.3,ENSMUST00000137367.1,ENSMUST00000138438.1,ENSMUST00000146971.1,ENSMUST00000151544.1,ENSMUST00000152601.1,ENSMUST00000152623.1,ENSMUST00000154170.1,ENSMUST00000155972.1,ENSMUST00000156645.1	68.09	58.91	33.9	38.7	29.93	48.04	30.82	12.28	9.26	8.43	16.38	18.57	47.79	54.2	107.83	64.73	148.88	164.33	148.72	172.58
Stat5a	ENSMUSG00000004043.10	ENSMUST00000004145.9,ENSMUST00000107356.3,ENSMUST00000107357.2,ENSMUST00000133036.3,ENSMUST00000135272.1,ENSMUST00000138083.3,ENSMUST00000154087.1	24.14	29.93	25.19	27.17	16.6	17.24	38.36	33.72	1.84	1.75	2.79	2.07	19.11	20.46	13.16	14.69	9.05	11.18	8.15	8.77
Cavin1	ENSMUSG00000004044.9	ENSMUST00000060792.5,ENSMUST00000132934.1	4.87	7.38	6.01	4.35	0.52	0.99	3.76	2.31	0	0	0	0.43	1.51	0.88	0	0.1	0	0.16	0.36	0.31
Map3k11	ENSMUSG00000004054.8	ENSMUST00000004156.8	10.19	9.91	8.49	8.68	9.4	10.01	7.33	5.17	2.67	2.69	3.26	1.95	10.75	9.91	21.37	18.45	15.03	11.33	16.06	16.75
Akt2	ENSMUSG00000004056.11	ENSMUST00000051356.7,ENSMUST00000085917.4,ENSMUST00000108342.3,ENSMUST00000108343.3,ENSMUST00000108344.4,ENSMUST00000128540.3,ENSMUST00000136962.3,ENSMUST00000136981.1,ENSMUST00000138459.3,ENSMUST00000142365.3,ENSMUST00000143347.1,ENSMUST00000143499.3,ENSMUST00000147263.1,ENSMUST00000167435.3	28.23	34.69	24.71	25.48	25.02	26.95	36.14	49.45	8.73	15.41	21.82	20.7	30.5	29.63	32.47	33.26	48.94	34.48	75.18	68.1
Dnaja3	ENSMUSG00000004069.12	ENSMUST00000060067.7,ENSMUST00000115854.3,ENSMUST00000138495.1,ENSMUST00000144815.1	27.68	41.65	31.57	35.09	38.06	36.22	43.18	63.93	4.8	3.49	4.11	3.93	43.11	37.51	16.17	16.14	11.71	11.73	9.41	13.22
Hmox2	ENSMUSG00000004070.11	ENSMUST00000004172.10,ENSMUST00000118885.3,ENSMUST00000120232.3,ENSMUST00000121529.1,ENSMUST00000140367.3,ENSMUST00000154117.1	54.68	56.95	38.89	38.44	55.05	45.92	30.47	26.44	3.01	4.17	6.59	6.8	45.23	49.83	62.72	55.48	46.59	41.66	27.4	37.88
Cdip1	ENSMUSG00000004071.8	ENSMUST00000004173.7,ENSMUST00000117713.3,ENSMUST00000118703.3,ENSMUST00000140187.3,ENSMUST00000147225.3,ENSMUST00000152667.1	6.56	4.77	6.29	6.35	5.34	4.74	6.95	7.91	1.36	0.92	0.62	0.96	5.66	5.11	3.82	4.44	5.13	3.74	6.07	5.34
Map3k20	ENSMUSG00000004085.10	ENSMUST00000090824.7,ENSMUST00000112073.4,ENSMUST00000135204.1,ENSMUST00000135469.3,ENSMUST00000144111.1,ENSMUST00000150126.3	21.97	21.49	37.79	25.53	41.1	45.82	20.84	18.41	12.53	16.73	8.05	8.81	37.49	36.61	23.45	21.53	5.38	4.97	1.01	1.44
Cwc15	ENSMUSG00000004096.8	ENSMUST00000004200.8	105.16	121.25	138.12	118.16	101.23	115.91	149.43	147.79	32.82	22.12	31.75	28.31	140.36	125.26	167.71	172.25	114.39	124.14	44.02	51.4
Col5a3	ENSMUSG00000004098.7	ENSMUST00000004201.7,ENSMUST00000145974.1	0	0	0	0.13	0.35	0.35	0	0.01	0	0.13	0.1	0.01	0.33	0.19	0	0.06	0	0.05	0.57	0.87
Dnmt1	ENSMUSG00000004099.11	ENSMUST00000004202.11,ENSMUST00000177754.3,ENSMUST00000178110.1	95.18	128.97	130.86	133.26	132.69	137.44	113.32	114.78	70.19	68.99	27.96	29.31	145.73	135.01	96.17	98.12	19.64	17.9	21.53	20.23
Ppan	ENSMUSG00000004100.7	ENSMUST00000004203.5,ENSMUST00000135608.3,ENSMUST00000145231.1,ENSMUST00000147780.1,ENSMUST00000153227.1,ENSMUST00000157047.1	64.53	83.18	95.51	92.76	107.84	121.82	105.76	107.14	5.66	4.28	6.65	4.14	105.14	99.4	21.4	18.81	11.38	12.28	21.25	26.33
Angptl2	ENSMUSG00000004105.7	ENSMUST00000004208.5,ENSMUST00000139148.1,ENSMUST00000143252.1,ENSMUST00000193373.1	0.96	1.4	1.26	1.68	0.74	0.77	0.43	0.53	0.03	0.03	0.01	0.23	1.03	1.53	5.69	7.05	2.61	1.22	0.06	0.12
Cacna1e	ENSMUSG00000004110.10	ENSMUST00000004214.10,ENSMUST00000186256.1,ENSMUST00000187541.2,ENSMUST00000188321.1,ENSMUST00000188384.1,ENSMUST00000188965.2	0.17	0.08	0.42	0.53	0	0.01	0.61	1.26	0.4	0.64	0.36	0.28	0.04	0.09	0.5	0.15	0.82	1.1	8.71	7.82
Cacna1b	ENSMUSG00000004113.14	ENSMUST00000041342.7,ENSMUST00000070864.9,ENSMUST00000100348.5,ENSMUST00000102939.4,ENSMUST00000114447.3,ENSMUST00000124183.1,ENSMUST00000125798.2,ENSMUST00000131861.1,ENSMUST00000133892.1,ENSMUST00000155356.2	0.05	0	1.04	0	0.12	0.01	0	0	0	0.07	0	0	0.11	0.05	0	0	0	0	0	0.05
Trmt10a	ENSMUSG00000004127.8	ENSMUST00000040321.8,ENSMUST00000159481.3,ENSMUST00000159622.3,ENSMUST00000161141.1,ENSMUST00000161791.1,ENSMUST00000162864.3	9.46	14.81	5.41	14.42	6.23	11.83	18.58	5.12	10.71	3.38	1.65	4.35	15.48	6.73	1.51	4.5	1.8	1.81	2.93	3.59
Etv1	ENSMUSG00000004151.12	ENSMUST00000095767.5,ENSMUST00000159334.3,ENSMUST00000160244.3,ENSMUST00000160701.3,ENSMUST00000160856.3,ENSMUST00000160996.3,ENSMUST00000161164.3,ENSMUST00000161513.3,ENSMUST00000161591.1,ENSMUST00000161980.3,ENSMUST00000162563.3,ENSMUST00000162730.5,ENSMUST00000163063.1	0.92	3.15	4.39	0.05	0	0.18	0	0	0.53	0.66	0.45	0.64	0	0	1.46	0.29	0	0.07	0.1	0
Kifc2	ENSMUSG00000004187.10	ENSMUST00000004294.10	0.39	0.97	0	0.09	0	0	0.77	0.16	0.31	0.13	0.1	0.01	0.14	0.26	0.54	0.54	1.16	0.42	2.24	1.6
Psap	ENSMUSG00000004207.10	ENSMUST00000004316.10,ENSMUST00000105465.3,ENSMUST00000165878.1,ENSMUST00000177779.3,ENSMUST00000179238.3	131.97	122.46	84.75	76.99	139.12	150.73	52.65	50.84	79.42	71.38	102.24	70.99	134.31	163.05	1382.05	1576.47	670.55	663.41	261.85	271.9
Ikbkg	ENSMUSG00000004221.12	ENSMUST00000004330.5,ENSMUST00000064407.5,ENSMUST00000114127.3,ENSMUST00000114128.3,ENSMUST00000114129.4,ENSMUST00000114130.4,ENSMUST00000114133.4,ENSMUST00000130802.3,ENSMUST00000132749.1,ENSMUST00000135165.3,ENSMUST00000138564.3,ENSMUST00000139036.1,ENSMUST00000143784.1,ENSMUST00000144947.3,ENSMUST00000149525.3,ENSMUST00000156707.1,ENSMUST00000164101.3,ENSMUST00000180230.3	25.13	22.09	34.59	14.94	12.69	33.84	27.81	15.33	4.45	5.4	15.55	7.13	31.98	14.35	29	19.56	11.77	14.23	18.34	22.91
Pax2	ENSMUSG00000004231.11	ENSMUST00000004340.6,ENSMUST00000173346.3,ENSMUST00000174490.4	0	0	0	0	0	0	0	0	0	0	0	0	0	0	0	0	0	0	0	0
Wars2	ENSMUSG00000004233.10	ENSMUST00000004343.2,ENSMUST00000126875.1,ENSMUST00000135960.3,ENSMUST00000145650.3	3.91	4.26	2.09	3.42	2.64	2.32	4.03	2.02	0.21	0.66	0.13	0.37	3.56	3.47	2.7	1.77	1.72	2.7	2.52	1.77
Atn1	ENSMUSG00000004263.11	ENSMUST00000088357.7,ENSMUST00000129411.3,ENSMUST00000133577.1,ENSMUST00000146872.1	2.98	3.27	3.74	2.38	1.69	1.53	1.17	0.87	0.05	0.16	0.4	0.93	1.72	0.8	6.33	1.87	0.76	0.27	4.49	2.85
Phb2	ENSMUSG00000004264.13	ENSMUST00000004375.11,ENSMUST00000124779.3,ENSMUST00000129422.1,ENSMUST00000130279.1,ENSMUST00000143000.3,ENSMUST00000145447.3,ENSMUST00000147974.3,ENSMUST00000150847.3	126.24	145.17	228.29	206.77	183.49	194.12	290.02	336.43	27.99	24.41	30.28	25.68	226.66	211.43	88.54	99.2	62.63	56.33	42.88	45.44
Ptpn6	ENSMUSG00000004266.11	ENSMUST00000004377.10,ENSMUST00000112484.5,ENSMUST00000171549.4,ENSMUST00000172613.1,ENSMUST00000172690.1,ENSMUST00000172770.1,ENSMUST00000173228.1,ENSMUST00000173315.3,ENSMUST00000173647.1,ENSMUST00000174265.1,ENSMUST00000174787.1	237.96	283.31	131.96	161.08	211.06	192.95	115.43	141.82	32.03	30.22	67.42	51.92	239.12	292.02	587.82	631.98	859.04	630.48	856.76	759.17
Eno2	ENSMUSG00000004267.12	ENSMUST00000004378.10,ENSMUST00000112476.3,ENSMUST00000125436.3,ENSMUST00000127274.3,ENSMUST00000128598.1,ENSMUST00000128701.3,ENSMUST00000135626.3,ENSMUST00000138770.3,ENSMUST00000139763.3,ENSMUST00000146712.1,ENSMUST00000147004.1,ENSMUST00000147307.1,ENSMUST00000149652.1,ENSMUST00000151214.3,ENSMUST00000156033.1	1.28	3.05	0	0.23	0	0	0	0	0	0	0	0	0	0	0	0	0	0	0	0.09
Emg1	ENSMUSG00000004268.7	ENSMUST00000004379.5,ENSMUST00000125795.1,ENSMUST00000141251.1,ENSMUST00000142187.3	79.3	89	119.46	99.42	114.86	113.94	132.25	188.98	23.77	27.92	14.76	12.59	126.48	140.09	80.31	91.52	36.57	37.99	33.86	36.78
Lpcat3	ENSMUSG00000004270.9	ENSMUST00000004381.9,ENSMUST00000128721.3,ENSMUST00000130020.3,ENSMUST00000133797.1,ENSMUST00000135516.3,ENSMUST00000141069.3,ENSMUST00000141546.1,ENSMUST00000150597.1,ENSMUST00000152176.1	14.85	15.67	19.34	16.27	13.23	17.45	54.45	32.09	87.32	61.2	57.72	29.58	16.86	18.19	14.44	13.94	9.4	8.31	10.29	8.27
Atp6v1f	ENSMUSG00000004285.8	ENSMUST00000004396.8,ENSMUST00000143101.1,ENSMUST00000149646.1	65.53	99.76	73.29	46.22	81.82	70.98	121.04	100.72	15.87	7.75	15.99	9.85	69.88	100.27	131.26	147.67	152.27	160.99	38.49	51.53
Il12b	ENSMUSG00000004296.10	ENSMUST00000102796.5,ENSMUST00000170513.2	0	0	0	0	0	0	0	0	0	0	0	0	0	0	0	0	0	0	0	0
Clcn5	ENSMUSG00000004317.10	ENSMUST00000004428.9,ENSMUST00000115746.3,ENSMUST00000128319.1,ENSMUST00000132126.1,ENSMUST00000154382.1	4.24	5.57	2.45	3.54	1.85	2.73	2.45	0.92	0.33	0.4	0.3	0.03	4.2	3.55	7.05	8.44	3.86	6.32	2.72	3.03
Clcn3	ENSMUSG00000004319.11	ENSMUST00000004430.9,ENSMUST00000056508.7,ENSMUST00000093490.4,ENSMUST00000110301.1,ENSMUST00000110302.3,ENSMUST00000129672.3,ENSMUST00000132234.3,ENSMUST00000145493.1,ENSMUST00000145741.3,ENSMUST00000147824.3	23.88	28.75	18.97	21.07	15.3	17.16	35.53	40.35	169.15	179.63	580.55	539.18	17.77	14.42	15.16	13.05	24.9	20.35	22.51	18.84
Hif3a	ENSMUSG00000004328.11	ENSMUST00000037762.6,ENSMUST00000108492.4,ENSMUST00000139224.1,ENSMUST00000153833.1	3.43	0.57	0.47	1.14	0.04	0.29	1.78	2.23	0	0.04	0.07	0.01	0.47	0.14	0.14	0	0	0	0	0
Gpx6	ENSMUSG00000004341.7	ENSMUST00000004453.7,ENSMUST00000136668.1	0	0	0	0	0	0	0	0	0	0	0	0	0	0	0	0	0	0	0	0
Gpx5	ENSMUSG00000004344.7	ENSMUST00000004456.4,ENSMUST00000110491.3	0	0	0	0	0	0	0	0	0	0	0	0	0	0	0	0	0	0	0	0
Pde1c	ENSMUSG00000004347.12	ENSMUST00000044505.9,ENSMUST00000114327.4,ENSMUST00000164037.1,ENSMUST00000164752.3,ENSMUST00000166102.3,ENSMUST00000166890.3,ENSMUST00000168944.3,ENSMUST00000170774.3	1.13	0.91	0.29	0.63	0.07	0.14	0.39	0	0.05	0.11	0.03	0.04	0.32	0	0.08	0.06	0.25	0.53	0.11	0.06
Utp20	ENSMUSG00000004356.7	ENSMUST00000004470.7	10.96	14.07	16.94	18.62	17.52	17.83	22.94	24.06	0.27	0.48	1.99	1.08	18.18	15.26	5.99	5.11	3.35	3.16	4.71	4.69
Spic	ENSMUSG00000004359.12	ENSMUST00000004473.10,ENSMUST00000133724.3,ENSMUST00000138734.1,ENSMUST00000144338.1	1.78	1.53	2.37	0.56	0	1.83	0.37	0	6.26	2.93	6.85	1.83	0.05	0.39	1.02	0.18	6.99	7.19	0.71	0.66
9330159F19Rik	ENSMUSG00000004360.8	ENSMUST00000092627.4	0	0	0	0	0	0	0	0	0	0.01	0	0	0	0	0	0	0	0	0.05	0
Cul3	ENSMUSG00000004364.10	ENSMUST00000163119.3,ENSMUST00000164108.3,ENSMUST00000167293.1,ENSMUST00000167794.1,ENSMUST00000168372.1,ENSMUST00000170897.3	183.87	163.13	134.42	241.65	174.01	125.01	149.78	151.22	43.57	48.86	74.04	73.41	199.79	173.12	226.55	196.32	136.32	212.55	169.12	106.66
Sst	ENSMUSG00000004366.3	ENSMUST00000004480.3	0	0	0	0	0	0	0	0	0	0	0	0	0	0	0	0	0	0	0	0
Il11	ENSMUSG00000004371.10	ENSMUST00000094892.7,ENSMUST00000163481.2	0.13	0	0	0.3	0	0	0.1	0	0	0	0	0	0	0	0	0	0	0	0	0
Large1	ENSMUSG00000004383.13	ENSMUST00000004497.9,ENSMUST00000119826.3,ENSMUST00000146249.1	2.72	2.86	2.36	2.21	0.81	1.67	0.53	0.39	0	0.13	0.6	0.56	1.13	0.82	1.1	1.2	0.56	0.48	0.4	0.14
Ddx56	ENSMUSG00000004393.6	ENSMUST00000004507.6,ENSMUST00000139073.1,ENSMUST00000151446.1,ENSMUST00000155874.1	27.29	20.83	24.4	21.06	29.64	29.11	32.94	38.1	2.24	1.04	3.87	1.21	27.07	32.46	7.51	7.93	3.99	9.14	6.12	8.32
Tmed4	ENSMUSG00000004394.8	ENSMUST00000004508.8,ENSMUST00000130621.1,ENSMUST00000132147.1	25.19	36.77	27.75	19.24	22.81	29.99	11.51	15.26	4.22	1.67	5.66	2.66	38.52	34.76	20.64	21.35	9.48	15.12	15.43	11.15
Col26a1	ENSMUSG00000004415.11	ENSMUST00000057497.8,ENSMUST00000111103.1,ENSMUST00000125061.1,ENSMUST00000126311.1,ENSMUST00000140245.2,ENSMUST00000141744.1,ENSMUST00000147083.1,ENSMUST00000153127.3,ENSMUST00000156962.4,ENSMUST00000173496.3	0	0	0	0	0	0	0	0	0	0	0	0	0	0	0	0	0	0	0	0
Bid	ENSMUSG00000004446.8	ENSMUST00000004560.7,ENSMUST00000125915.1,ENSMUST00000145948.1,ENSMUST00000160684.3,ENSMUST00000161594.1	11.38	7.67	15.88	15.3	37.02	39.41	14.45	15.56	2.69	2.03	4.24	2.02	31.33	35.01	28.04	31.95	9.7	8.85	18.85	22.37
Ralb	ENSMUSG00000004451.10	ENSMUST00000004565.10,ENSMUST00000142945.2,ENSMUST00000156213.1	8.29	5.79	4.6	4.51	15.78	13.48	2.4	3.13	0.76	2.25	4.49	2.64	14.31	15.36	42.18	41.96	20.57	20.43	17.11	17.98
Ppp1cc	ENSMUSG00000004455.12	ENSMUST00000086294.6,ENSMUST00000102528.6,ENSMUST00000128309.3,ENSMUST00000132555.3,ENSMUST00000134719.1,ENSMUST00000135090.1,ENSMUST00000142562.1,ENSMUST00000143218.1,ENSMUST00000151184.3	105.09	123.35	125.29	115.01	144.59	157.31	149.35	146.47	32.43	82.89	44.95	35.39	141.07	152.4	115.85	132.63	87.23	60.87	113.97	116.59
Dnajb11	ENSMUSG00000004460.12	ENSMUST00000004574.9,ENSMUST00000132105.1,ENSMUST00000133013.1,ENSMUST00000166487.4,ENSMUST00000178320.1	44.12	60.38	54.21	53.01	107.25	130.66	55.07	60.81	41.22	46.03	18.16	23.59	125.03	117.66	83.08	91.28	82.02	88.55	39.87	38.57
Tbccd1	ENSMUSG00000004462.6	ENSMUST00000004576.6	8.1	6.76	14.35	14.33	11.48	10.16	19.56	24.74	17.83	18.73	6.65	5.06	12.8	13.34	8.45	8.6	2.81	2.64	3.53	4.97
Clec11a	ENSMUSG00000004473.9	ENSMUST00000004587.9	1.18	3.71	4.87	2.23	4.32	4.02	1.67	4.1	0	0	0.71	0.15	4.02	4.35	1.38	0.76	1.1	0.26	2.12	1.44
Zfp324	ENSMUSG00000004500.8	ENSMUST00000038701.7,ENSMUST00000124387.1,ENSMUST00000128293.1	5.33	3.82	3.77	3.9	4.35	4.63	4.69	1.88	0.58	0.46	0.93	0.92	3.93	5.4	2.97	2.91	0.84	0.42	2.11	1.96
Gab2	ENSMUSG00000004508.5	ENSMUST00000004622.5	8.16	9.91	6.85	8.39	8.63	8.34	3.31	1.88	0.76	1.13	2.2	0.69	6.45	7.5	13.01	13.43	19.29	18.22	12.65	12.4
Coro1c	ENSMUSG00000004530.8	ENSMUST00000004646.8,ENSMUST00000111283.2,ENSMUST00000163264.3,ENSMUST00000163995.3,ENSMUST00000164980.3,ENSMUST00000166647.3,ENSMUST00000168399.1,ENSMUST00000168493.1,ENSMUST00000168634.1,ENSMUST00000171630.1,ENSMUST00000172016.1	43.05	60.35	59.79	48.45	46.24	60.58	47.81	45.68	15.44	17.14	11.55	7.45	50.88	51.69	82.28	89.93	58.89	80.43	29.9	30.57
Tax1bp1	ENSMUSG00000004535.8	ENSMUST00000080723.6,ENSMUST00000128173.1,ENSMUST00000129660.1,ENSMUST00000138040.3,ENSMUST00000147513.1,ENSMUST00000149586.1,ENSMUST00000149588.3	187.36	193.97	165.88	167.94	197.25	226.54	120.38	108.9	62.43	67.38	222.98	220.87	222.18	187.03	155	147.91	237.92	240.11	187.94	170.36
Psg17	ENSMUSG00000004540.7	ENSMUST00000004655.7	0	0	0	0	0	0	0.59	0.43	0	0	0	0	0	0	0	0	0	0	0	0
Psg19	ENSMUSG00000004542.11	ENSMUST00000004657.9,ENSMUST00000182681.1,ENSMUST00000182853.1,ENSMUST00000182916.1	0	0	0	0	0	0	0	0	0	0	0	0	0	0	0	0	0	0	0	0
Ctse	ENSMUSG00000004552.12	ENSMUST00000073350.8,ENSMUST00000112411.1,ENSMUST00000141061.1	6.66	22.1	37.7	29.28	1.66	0.83	86.37	198.17	713.17	684.49	633.16	461.14	15.51	11.93	18.04	9.4	7.53	6.2	10.38	13.62
Ndrg2	ENSMUSG00000004558.10	ENSMUST00000004673.9,ENSMUST00000111632.3	3.47	2.24	1.07	1.41	3.2	5.11	1.18	1.25	0.32	1.12	2.25	1.93	4.86	4.31	0	0.01	0.59	0.12	0.64	0.29
Mettl17	ENSMUSG00000004561.10	ENSMUST00000047899.8,ENSMUST00000077846.6,ENSMUST00000163603.3,ENSMUST00000164252.3,ENSMUST00000164801.3,ENSMUST00000164902.3,ENSMUST00000165100.3,ENSMUST00000165150.1,ENSMUST00000165568.1,ENSMUST00000166408.3,ENSMUST00000167984.1,ENSMUST00000168217.3,ENSMUST00000168409.1,ENSMUST00000168413.3,ENSMUST00000169019.3,ENSMUST00000170887.3	12.63	9.21	3.82	5.91	19.72	7.8	8.38	5.76	3.94	0	1.78	0.89	9.4	9.3	6.41	3.89	11.07	7.17	10.01	8.9
Arhgef40	ENSMUSG00000004562.12	ENSMUST00000093813.7,ENSMUST00000100639.6,ENSMUST00000182019.1,ENSMUST00000182061.3,ENSMUST00000182193.1,ENSMUST00000182217.3,ENSMUST00000182338.1,ENSMUST00000182412.1,ENSMUST00000182480.3,ENSMUST00000182504.1,ENSMUST00000182609.1,ENSMUST00000182644.3,ENSMUST00000182649.3,ENSMUST00000182667.3,ENSMUST00000182740.1,ENSMUST00000182760.3,ENSMUST00000182777.1,ENSMUST00000182828.1,ENSMUST00000182905.3,…	22.39	15.53	15.59	16.73	6.59	6.76	3.08	23.57	5.52	3.77	1	5.1	9.23	3.16	1.28	3.14	1.11	3.99	0.59	0
Pnpla6	ENSMUSG00000004565.10	ENSMUST00000004681.9,ENSMUST00000111070.2	3.75	4.7	3.17	3.83	2.57	2.03	3.82	4.84	12.22	11.46	6.56	5.64	2.29	2.58	2.1	1.57	3.14	3.07	5.07	4.42
Mcoln1	ENSMUSG00000004567.11	ENSMUST00000004683.8,ENSMUST00000159538.1,ENSMUST00000159808.1,ENSMUST00000160338.1,ENSMUST00000161705.1,ENSMUST00000161842.1,ENSMUST00000162797.3	13.89	17.9	13.15	11.96	22.3	12.06	11.74	11.58	89.14	26.41	28.53	8.33	10.59	8.98	23.57	18.32	15	15.93	24.07	24.01
Arhgef18	ENSMUSG00000004568.8	ENSMUST00000004684.8,ENSMUST00000130587.1,ENSMUST00000131773.3,ENSMUST00000145360.1,ENSMUST00000145394.1,ENSMUST00000156085.3	25.54	21.83	14.96	15.6	14.19	14.98	8.63	6.2	1.91	0.95	3.01	2.77	13.86	16.12	26.65	23.81	24.21	19.97	72.73	69.8
Pkn2	ENSMUSG00000004591.12	ENSMUST00000043812.10,ENSMUST00000166330.3,ENSMUST00000172521.3,ENSMUST00000172916.1,ENSMUST00000173615.3,ENSMUST00000173830.3,ENSMUST00000173913.3,ENSMUST00000174099.1,ENSMUST00000174169.1,ENSMUST00000174422.3,ENSMUST00000174680.1	40.56	34.29	53.46	44.94	31.11	33.59	53.58	43.34	53.38	71.01	145.32	156.03	30.05	30.54	24.55	26.68	40.65	38.77	41.61	33.8
Cd33	ENSMUSG00000004609.7	ENSMUST00000004728.7,ENSMUST00000039861.5	11.68	11.2	2.66	1.5	0.93	2.47	0.12	0.01	1.57	1	3.47	2.08	2.12	3.1	24.66	21.93	1	2.21	73.17	70.93
Etfb	ENSMUSG00000004610.3	ENSMUST00000004729.3,ENSMUST00000143096.1,ENSMUST00000155468.1	147.82	148.67	262.95	236.06	331.31	418.73	193.76	204.41	15.18	23.51	24.35	28.34	417.08	459.12	104.52	114.82	63.35	51.76	14.4	12.13
Nkg7	ENSMUSG00000004612.8	ENSMUST00000070518.2	31.57	25.05	52.78	42.06	78.24	134.33	16.03	14.05	2.73	4.44	9.97	5.58	124.15	155.99	7.23	4.9	77.54	87.85	2.33	2.91
	ENSMUSG00000004613.6	ENSMUST00000004732.5	0	0	0	0.72	0	0	0	0	0	0	0	0	0	0	0	0	0	0	0	0
Stxbp2	ENSMUSG00000004626.10	ENSMUST00000004745.8,ENSMUST00000159370.3,ENSMUST00000159652.3,ENSMUST00000159888.3,ENSMUST00000159911.3,ENSMUST00000160435.1,ENSMUST00000160708.3,ENSMUST00000161629.3,ENSMUST00000161982.1,ENSMUST00000162047.3,ENSMUST00000162737.3,ENSMUST00000162832.1,ENSMUST00000162867.3,ENSMUST00000162974.1,ENSMUST00000163044.1	60.27	82.65	62.26	46.48	77.51	64.73	29.99	30	17.13	11.1	32.19	15.85	100.02	59.09	85.67	127.37	78.32	59.02	107.07	86.76
Pcp2	ENSMUSG00000004630.14	ENSMUST00000004749.6,ENSMUST00000128566.3,ENSMUST00000133459.3,ENSMUST00000136105.3,ENSMUST00000142431.3,ENSMUST00000144977.1,ENSMUST00000145855.3	0.06	0	0	0	0.02	0	0	0	0	0	0	0	0	0	0	0	0.3	0.43	0	0.34
Sgce	ENSMUSG00000004631.11	ENSMUST00000004750.10,ENSMUST00000090686.6,ENSMUST00000101677.5,ENSMUST00000115577.4,ENSMUST00000115579.3,ENSMUST00000123907.1,ENSMUST00000126151.3,ENSMUST00000128109.3,ENSMUST00000130428.1,ENSMUST00000133306.3,ENSMUST00000139029.1,ENSMUST00000153284.3	11.77	7.7	5.96	2.3	1.13	0.63	2.48	0.34	0	0.21	0.62	0	0.63	0	0.3	0	0.57	1.39	0.33	0.34
Chn2	ENSMUSG00000004633.13	ENSMUST00000046856.9,ENSMUST00000067741.7,ENSMUST00000114401.3,ENSMUST00000114402.4,ENSMUST00000114403.3,ENSMUST00000127323.2,ENSMUST00000133315.1,ENSMUST00000138930.1,ENSMUST00000146114.3	12.9	8.6	7.81	5.94	6.41	4.9	1.44	1.12	0.95	0.94	0.85	0.68	5.8	5.03	14.87	13.04	8.87	8.37	2.51	1.57
Wwox	ENSMUSG00000004637.11	ENSMUST00000004756.9,ENSMUST00000109107.2,ENSMUST00000109108.4,ENSMUST00000159870.1,ENSMUST00000160005.1,ENSMUST00000160205.1,ENSMUST00000160862.3,ENSMUST00000161753.1,ENSMUST00000162052.3	8.36	8.2	5.53	6.09	7.78	6.48	6.26	5.09	1.36	3.56	1.82	0.76	7.38	7.14	2.38	3.03	1.92	3.66	2.97	3.87
Slbp	ENSMUSG00000004642.9	ENSMUST00000057551.9,ENSMUST00000075670.8,ENSMUST00000101354.5,ENSMUST00000126581.1,ENSMUST00000139518.3,ENSMUST00000143003.1,ENSMUST00000143029.1,ENSMUST00000146889.1,ENSMUST00000148153.1,ENSMUST00000151081.1	111.03	119.7	166.23	160.42	151.07	148.13	211.31	218.86	216.51	167.94	79.73	102.98	169.6	167.92	139.22	162.07	107.43	97.37	50.85	52.19
Tyr	ENSMUSG00000004651.5	ENSMUST00000004770.5	0	0	0	0	0	0	0	0	0	0	0	0	0	0	0	0	0	0	0	0
Ghrhr	ENSMUSG00000004654.4	ENSMUST00000063578.3	0	0	0	0	0	0	0	0	0	0	0	0	0	0	0	0	0	0	0	0
Aqp1	ENSMUSG00000004655.5	ENSMUST00000004774.3	6.17	32.89	73.82	78.45	1.05	2.03	250.26	263.57	360.13	411.48	192.07	191.5	30.88	18.5	8.41	3.36	0	0	0.15	0.41
Arid3b	ENSMUSG00000004661.11	ENSMUST00000004780.11,ENSMUST00000098686.3,ENSMUST00000114165.4,ENSMUST00000164010.3,ENSMUST00000164035.3,ENSMUST00000167670.1,ENSMUST00000169563.1,ENSMUST00000170477.1,ENSMUST00000171444.3,ENSMUST00000171949.1	4.29	2.52	1.26	0.99	0.73	0.6	0.92	1.93	0.3	0.58	1.05	0.94	0.6	0.54	7.31	4.68	4.13	4.49	19.95	18.44
Cnn2	ENSMUSG00000004665.6	ENSMUST00000004784.6,ENSMUST00000105374.1	51.41	33.79	34.78	37.18	50.76	42.86	15.56	8.33	9.15	5.84	31.01	10.88	44.18	53.11	165.39	184.46	95.39	100.62	109.99	119.82
Polr2e	ENSMUSG00000004667.14	ENSMUST00000004786.9,ENSMUST00000131743.3,ENSMUST00000143438.3,ENSMUST00000147507.3,ENSMUST00000152843.1	42.79	55.39	82.07	75.46	45.65	51.48	87.36	90.86	9.88	4.68	2.02	3.62	45.08	57.03	40.44	36.66	43.68	58.2	18.54	25.9
Abca13	ENSMUSG00000004668.10	ENSMUST00000042740.8,ENSMUST00000141233.1,ENSMUST00000151522.1	5.83	3.03	2.09	0.94	6.42	7.4	0.05	0.39	1.6	1.4	4.87	3.76	8.57	8.78	11.09	8.31	0.15	0.05	0.47	0.7
Myo9b	ENSMUSG00000004677.11	ENSMUST00000071935.5,ENSMUST00000168839.3,ENSMUST00000170242.3	17.16	18.15	13.91	13.23	17.27	17.02	9.66	8.88	7.22	9.58	4.72	4.77	18.05	19.88	28.29	27.61	27.8	27.66	39.88	37.31
Hdac9	ENSMUSG00000004698.9	ENSMUST00000110819.2	5.78	4.45	2.97	3.84	2.4	2.43	0.2	0.79	0.81	0.49	0.3	0.82	2.12	2.11	5.31	6.25	1.21	2.66	13.7	12.25
Ly9	ENSMUSG00000004707.10	ENSMUST00000004827.9,ENSMUST00000068878.9,ENSMUST00000111277.1,ENSMUST00000143463.3,ENSMUST00000146596.1	20.56	19.66	11.41	13.87	12.73	17.81	3.26	5.78	5.23	2.16	2.49	3.65	18.18	18.57	42.45	46.72	36.49	31.79	32.55	34.14
Cd244	ENSMUSG00000004709.10	ENSMUST00000004829.8,ENSMUST00000194170.1,ENSMUST00000194797.1,ENSMUST00000195804.1	14.54	14.16	8.75	9.7	3.25	4.74	1.48	1.02	0.01	0.72	3.57	1.88	5.99	3.84	9.72	10.08	109.07	104.08	51.79	49.15
Adgre1	ENSMUSG00000004730.10	ENSMUST00000004850.7,ENSMUST00000086763.7	2.8	0.54	0.68	1.25	5.61	4.94	0	0	4.51	8.13	7.36	5.98	4.52	8.65	57.46	64.68	148.27	143.38	19.89	18.93
Mtfp1	ENSMUSG00000004748.5	ENSMUST00000004868.5,ENSMUST00000123607.1	2.77	8.41	6.06	8.22	5	7.91	16.06	18.93	0.98	2.54	1.62	2.02	5.59	7.55	0.73	1.11	0.65	0	0	0.7
Rab23	ENSMUSG00000004768.10	ENSMUST00000088287.5,ENSMUST00000115174.3,ENSMUST00000122822.1,ENSMUST00000132066.3,ENSMUST00000135330.3,ENSMUST00000138024.3,ENSMUST00000140354.3,ENSMUST00000150593.3,ENSMUST00000151482.3,ENSMUST00000195006.1	4.17	4.65	2.43	1.94	1.39	1.37	2.56	0.59	3.11	1.29	2.32	0.04	1.8	0.67	0.94	1.84	0.27	1.95	4.97	2.24
Rab11a	ENSMUSG00000004771.8	ENSMUST00000004892.6,ENSMUST00000165083.1,ENSMUST00000166857.1,ENSMUST00000167569.3,ENSMUST00000168366.1,ENSMUST00000169058.3,ENSMUST00000171100.1,ENSMUST00000172298.3,ENSMUST00000172444.1	64.97	112.58	73.1	61.02	51.96	68.1	67.95	49.79	24.13	29.75	32.62	22.84	50.85	57.63	92.27	88.28	138.67	158.5	54.75	64.7
Eif2b2	ENSMUSG00000004788.7	ENSMUST00000004910.7,ENSMUST00000128709.1,ENSMUST00000130760.1,ENSMUST00000136495.1,ENSMUST00000140900.3,ENSMUST00000150935.1,ENSMUST00000151925.3	39.61	51.98	50.48	42.3	25.15	36.42	44.03	38.69	16.65	9.55	4.05	5.21	65.81	46.87	25.26	42.09	14.45	28.26	21.48	18.71
Dlst	ENSMUSG00000004789.9	ENSMUST00000053811.8	48.26	61.29	68.74	67.88	69.14	71.22	109.83	140.8	33.19	44.05	25.22	23.94	76.07	70.99	62.77	68.39	70.83	66.38	34.25	28.62
Pgf	ENSMUSG00000004791.6	ENSMUST00000004913.6	0.23	0.09	0	0	0	0	0	0	0	0.1	0	0	0	0	0	0.1	0	0	0	0
Ulk2	ENSMUSG00000004798.10	ENSMUST00000004920.3,ENSMUST00000129025.3,ENSMUST00000157049.1	18.04	16.01	11.35	11.96	4.48	12.48	13.23	13.21	2.87	2.95	3.2	2.18	8.89	8.09	11.51	10.22	7.84	8.75	18.25	16.24
Ccl24	ENSMUSG00000004814.7	ENSMUST00000004936.6	0	0	0	0	0.27	0	0	0	0	0	0	0	0	0.01	0	0.09	0.07	0	0	0
Dgkq	ENSMUSG00000004815.8	ENSMUST00000053913.8,ENSMUST00000123669.3,ENSMUST00000132179.3,ENSMUST00000132708.3,ENSMUST00000139169.1,ENSMUST00000139598.1,ENSMUST00000144624.3,ENSMUST00000145917.1,ENSMUST00000153238.3,ENSMUST00000153365.3,ENSMUST00000156964.3	11.53	2.56	7.22	3.16	4.75	5.42	7.94	6.35	1.93	1.55	0.53	0.25	4.97	2.65	9.09	4.19	10.33	4.8	7.31	16.91
Tmed11	ENSMUSG00000004821.1	ENSMUST00000004943.1	0	0	0	0	0	0	0	0	0	0	0	0	0	0	0	0	0	0	0	0
Grap	ENSMUSG00000004837.2	ENSMUST00000004959.2,ENSMUST00000155380.1	0.59	0.04	0	0.2	0.18	0.17	0	0.75	0.48	0.16	0	0.21	0.85	0.23	2.04	2.65	8.62	6.5	33.07	39.04
Pou1f1	ENSMUSG00000004842.14	ENSMUST00000004964.10,ENSMUST00000175882.1,ENSMUST00000176038.3,ENSMUST00000176330.3,ENSMUST00000184525.1	0	0	0	0.05	0	0	0	0	0	0	0	0	0	0	0	0	0	0	0.2	0
Chmp2b	ENSMUSG00000004843.6	ENSMUST00000004965.6	25.64	25.8	24.24	22.94	18.18	17.74	14.4	21.9	1.11	1	2.75	2.06	23.54	24.28	29.5	32.09	63.7	53.82	14.62	12.92
Plod3	ENSMUSG00000004846.6	ENSMUST00000004968.6,ENSMUST00000127100.1,ENSMUST00000129896.3,ENSMUST00000137419.1,ENSMUST00000144784.3,ENSMUST00000151642.3	16.77	20.99	32.55	18.26	102.44	94.43	13.63	11.43	2.07	3.88	15.53	7.49	94.03	112.03	93.47	110.56	92.69	92.26	29.73	29.78
Ap1s1	ENSMUSG00000004849.10	ENSMUST00000111080.3,ENSMUST00000129356.1,ENSMUST00000144303.1,ENSMUST00000150603.3,ENSMUST00000154183.1	21.17	21.66	35.89	36.06	49.7	49.41	28.43	30.11	9.22	6.03	2.22	3.79	40.75	55.07	27.37	26.77	5.24	8.31	3.56	6.49
Mapk13	ENSMUSG00000004864.8	ENSMUST00000004986.8,ENSMUST00000124099.3,ENSMUST00000129096.1,ENSMUST00000133786.1	4.78	2.13	0	0.24	1.18	2.13	0.16	0	0.2	1.47	0.98	2.92	0.7	3.39	12.09	14.64	0.63	0.69	7.72	8.43
Srpk1	ENSMUSG00000004865.11	ENSMUST00000004987.11,ENSMUST00000114767.1,ENSMUST00000126683.1,ENSMUST00000130643.3,ENSMUST00000136504.1,ENSMUST00000145023.1,ENSMUST00000145730.1	58.73	68.18	57.04	65.71	63.58	63.87	74.71	76.46	7.67	6.54	8.73	6.32	69.59	64	30.84	30.36	26.25	29.9	27.95	27.55
Pax3	ENSMUSG00000004872.11	ENSMUST00000004994.11,ENSMUST00000087086.6,ENSMUST00000172555.1	0	0	0	0	0.01	0	0	0	0	0	0	0	0	0	0	0	0	0	0	0
Lbr	ENSMUSG00000004880.7	ENSMUST00000005003.7,ENSMUST00000191878.1,ENSMUST00000192075.1,ENSMUST00000193028.1,ENSMUST00000193030.1,ENSMUST00000194302.1,ENSMUST00000194415.1,ENSMUST00000195299.1	99.59	108.16	105.22	108.46	152.39	144.31	103.2	84.32	414.45	434.53	86.71	89.71	137.19	129.91	256.4	256.63	88.84	84.81	133.06	136.43
Crabp2	ENSMUSG00000004885.5	ENSMUST00000005019.5,ENSMUST00000163040.1	0	0	0	1.02	0	0	0	0.72	0	0	0	0	0	0	0	0	0	0	0	0
Nes	ENSMUSG00000004891.12	ENSMUST00000090973.7,ENSMUST00000159830.1,ENSMUST00000160694.1	0.43	0.18	0	0.04	0.02	0	0.51	0	0	0	0	0.15	0.12	0	0	0	0.72	0.88	0.04	0
Bcan	ENSMUSG00000004892.9	ENSMUST00000090971.6,ENSMUST00000191627.1,ENSMUST00000192274.1,ENSMUST00000193276.1,ENSMUST00000194193.1,ENSMUST00000194596.1	0	0	0	0	0	0	0	0	0	0	0	0	0	0	0	0	0	0	0	0
Hapln2	ENSMUSG00000004894.6	ENSMUST00000005014.4,ENSMUST00000160150.1,ENSMUST00000160737.3,ENSMUST00000162352.1	0	0	0	0	0	0	0	0	0	0	0	0	0	0	0	0	0	0	0	0
Prcc	ENSMUSG00000004895.9	ENSMUST00000005015.9	20.08	19.56	17.86	21.83	16.97	19.89	18.36	29.23	4.19	4.23	7.67	6.33	17.51	19.79	10.8	13.74	8.34	9.95	14.46	14.6
Rrnad1	ENSMUSG00000004896.12	ENSMUST00000005016.11,ENSMUST00000159091.4,ENSMUST00000159831.3,ENSMUST00000159967.1,ENSMUST00000160068.1,ENSMUST00000160074.3,ENSMUST00000160143.1,ENSMUST00000160648.3,ENSMUST00000161014.1,ENSMUST00000161471.3,ENSMUST00000164439.1,ENSMUST00000168070.1	7.96	8.67	6.37	6.93	7.91	8.11	6.1	2.5	1.86	1.57	1.41	0.87	8.02	10.18	5.96	5.35	5.83	7.49	10.85	14.51
Hdgf	ENSMUSG00000004897.12	ENSMUST00000005017.10,ENSMUST00000159492.3,ENSMUST00000160198.1,ENSMUST00000160312.1,ENSMUST00000161616.3,ENSMUST00000162631.1	137.2	235.4	298.5	325.79	172.9	190.64	553.27	615.24	137.29	111.85	56.32	60.5	275.66	220.1	126.44	141.78	34.76	28.71	31.6	30.43
Slc25a18	ENSMUSG00000004902.6	ENSMUST00000112682.2	0.34	0	0	0	0	0	0	0	0	0.05	0.07	0	0	0	0	0	0	0	0.15	0
Thop1	ENSMUSG00000004929.8	ENSMUST00000005057.6,ENSMUST00000166015.1,ENSMUST00000166404.1,ENSMUST00000167658.1,ENSMUST00000171484.3	11.36	13.63	10.52	13.33	15.05	14.69	28.09	35.12	7.92	1.02	1.76	1.06	17.41	17.71	1.99	2.67	1.35	1.61	1.73	0.58
Apba3	ENSMUSG00000004931.10	ENSMUST00000057798.8	3.84	3.52	3.44	4.55	5.62	4.3	1.58	2.88	0	0.97	0.88	0.57	5.2	6.63	3.77	5.99	2.6	2.22	4.41	3
Matk	ENSMUSG00000004933.13	ENSMUST00000105328.5,ENSMUST00000117488.3,ENSMUST00000119547.3,ENSMUST00000120265.1,ENSMUST00000121205.3,ENSMUST00000126720.3,ENSMUST00000128576.3,ENSMUST00000130282.3,ENSMUST00000148735.1,ENSMUST00000150605.3,ENSMUST00000151660.3	15.49	15.29	11.25	10.45	25.25	23.39	3.43	3.34	0.52	0.52	1.81	1.56	20.52	20.7	4.35	5.04	13.39	4.58	4.81	3.55
Pias4	ENSMUSG00000004934.9	ENSMUST00000005064.9,ENSMUST00000129549.1,ENSMUST00000134017.1,ENSMUST00000135765.1,ENSMUST00000146764.1,ENSMUST00000147436.3	3.66	4.75	9.64	4.41	4.73	4.61	3.35	12.63	5.33	14.87	8.3	4.49	5.92	5.93	7.78	8.24	6.4	9.67	16.02	14.07
Map2k1	ENSMUSG00000004936.8	ENSMUST00000005066.8,ENSMUST00000147796.1,ENSMUST00000152535.1,ENSMUST00000152675.1	25.07	26.01	17.55	23.42	31.52	33.6	18.03	16.83	8.14	3.27	8.13	3.59	33.19	29.71	66.62	73.51	90.57	85.38	53.52	55.83
Sgta	ENSMUSG00000004937.5	ENSMUST00000005067.5	12.83	14.07	20.81	16.51	17.98	18.84	16.15	18.36	3.76	4.66	3.44	5.66	15.73	16.7	14.93	16.04	13.15	8.21	13.27	14.62
Nmrk2	ENSMUSG00000004939.6	ENSMUST00000005069.6	0	0	0	0	0	0	0	0	0	0	0	0	0	0	0	0	0	0	0	0
Tmem242	ENSMUSG00000004945.11	ENSMUST00000005053.9,ENSMUST00000185896.1,ENSMUST00000188282.2	27.54	13.95	29.38	24.71	27.76	32.32	19.1	20.97	0.75	2.84	3.25	5.25	25.1	25.44	15.72	18.8	14.04	13.29	5.26	7.07
Dtx2	ENSMUSG00000004947.11	ENSMUST00000005072.5,ENSMUST00000111142.4,ENSMUST00000111144.3,ENSMUST00000111145.5,ENSMUST00000125827.3,ENSMUST00000130345.1,ENSMUST00000140146.1,ENSMUST00000142041.1	2.23	1.87	3.36	2.48	4.56	3.84	2.55	1.36	0.79	0.03	1	0	2.82	3.51	6.32	7.71	2.74	2.45	5.33	5.06
Zp3	ENSMUSG00000004948.8	ENSMUST00000005073.8,ENSMUST00000131563.1	0	0	0	0	0	0	0	0	0	0	0	0	0	0	0	0	0	0	0	0
Hspb1	ENSMUSG00000004951.10	ENSMUST00000005077.6,ENSMUST00000111155.1	0	0.12	0.8	0.23	0	0	0	0	0	0	0	0	0	0	0	0	0.11	0	0	0
Rasa4	ENSMUSG00000004952.9	ENSMUST00000042135.9,ENSMUST00000100570.5,ENSMUST00000122887.1,ENSMUST00000125048.3,ENSMUST00000125247.1,ENSMUST00000130598.1,ENSMUST00000131353.3,ENSMUST00000134509.3,ENSMUST00000135344.3,ENSMUST00000140972.3,ENSMUST00000145294.1,ENSMUST00000152723.3	13.48	12.72	13.23	17.83	14.25	14.51	1.06	1.26	0.29	0.91	1.85	1.54	12.37	20.12	18.94	15.95	14.52	9.28	2.73	2.91
Syt5	ENSMUSG00000004961.6	ENSMUST00000065957.5	0.51	0	0	0	0	0	0	0	0	0	0	0	0	0	0	0	0	0	0	0
Hnrnpa2b1	ENSMUSG00000004980.12	ENSMUST00000069949.8,ENSMUST00000090002.7,ENSMUST00000114459.3	259.81	383.27	403.65	396.15	313.41	417.07	565.22	442.72	149.87	217.61	67.21	92.33	428.58	363.77	299.43	275.09	255.06	205.85	167.31	157.15
Fxyd4	ENSMUSG00000004988.7	ENSMUST00000005114.7	0	0.09	0	0	0	0	0	0	0	0	0	0	0	0	0	0	0	0	0	0
Ccdc130	ENSMUSG00000004994.8	ENSMUST00000005120.7,ENSMUST00000098578.5,ENSMUST00000163993.1,ENSMUST00000164476.3,ENSMUST00000166285.1,ENSMUST00000166728.1,ENSMUST00000172320.1	3.33	9.27	5.14	5.07	6.04	6.42	5.82	7.68	8.54	1.05	1.43	1.23	10.25	4.33	10.3	13.86	2.89	12	8.57	9.85
Mri1	ENSMUSG00000004996.5	ENSMUST00000005122.3,ENSMUST00000125498.1,ENSMUST00000126435.3,ENSMUST00000127747.1,ENSMUST00000140850.3	8.27	6.82	10.59	6.12	15.02	8.36	11.8	11.7	1.68	1.16	0.78	1.69	10.54	8.77	2.87	2.48	3.17	9.74	4.59	7.73
Prkacb	ENSMUSG00000005034.11	ENSMUST00000005164.7,ENSMUST00000102515.5,ENSMUST00000106137.3,ENSMUST00000106138.3,ENSMUST00000144369.1	72.2	71.99	56.5	50.39	43.42	48.63	39.81	22.83	6.08	3.98	5.43	3.9	44.12	36.96	33.67	34.64	41.71	39.28	25.99	24.85
Sgsh	ENSMUSG00000005043.9	ENSMUST00000005173.6,ENSMUST00000100172.2,ENSMUST00000126132.1,ENSMUST00000133507.3,ENSMUST00000136523.3,ENSMUST00000141540.1	8.48	11.62	2.43	3.46	1.51	2.44	3.16	2.14	4.71	0.76	1.25	0.55	2.77	2.45	9.16	8.06	6.76	7.57	6.94	6.14
Chd5	ENSMUSG00000005045.12	ENSMUST00000005175.4,ENSMUST00000030775.7,ENSMUST00000124423.1,ENSMUST00000136134.1,ENSMUST00000164662.3	0	0.1	0.01	0.03	0	0.03	0.02	0	0	0	0.03	0	0.05	0.06	0.09	0.05	0.03	0.01	0.02	0.02
Cstb	ENSMUSG00000005054.6	ENSMUST00000005185.6	14.62	32.68	23.86	24.73	25.11	22.38	22.06	17.63	0	2.15	1.44	3.68	25.66	32.83	73.37	74.69	12.05	18.91	15.97	15.91
Sh2b2	ENSMUSG00000005057.9	ENSMUST00000005188.9	1.94	1.35	2.94	1.89	5.71	6.58	1.07	0	0.44	0.05	0.21	0.48	5.53	6	3.93	5.23	2.68	2.92	2.34	1.83
Pex5	ENSMUSG00000005069.8	ENSMUST00000035861.5,ENSMUST00000080557.7,ENSMUST00000112530.3,ENSMUST00000112531.3,ENSMUST00000112532.3,ENSMUST00000150812.1,ENSMUST00000150899.1,ENSMUST00000156415.1	18.71	12.82	11.25	10.53	9.3	11.57	20.19	15.46	1.28	2.01	3.02	1.87	12.49	11.91	10.31	11.41	9.41	7.71	8.75	8.96
Jkamp	ENSMUSG00000005078.12	ENSMUST00000057257.8,ENSMUST00000117449.3,ENSMUST00000125764.3,ENSMUST00000132371.3,ENSMUST00000134041.3,ENSMUST00000145752.1,ENSMUST00000152381.1	11.66	23.41	30.76	16.93	13.03	13.67	11.27	6.53	2.09	0.29	1.29	1.08	10.2	14.81	9.19	14.35	9.19	11.6	6.71	9.07
Cd44	ENSMUSG00000005087.13	ENSMUST00000005218.10,ENSMUST00000060516.9,ENSMUST00000099673.4,ENSMUST00000111190.4,ENSMUST00000111191.4,ENSMUST00000111192.2,ENSMUST00000111194.3,ENSMUST00000111198.4,ENSMUST00000124624.1	84.73	98.7	83.15	78.45	74.74	80.03	75.63	86.45	11.14	9.7	19.12	13.28	77.7	84.46	196.91	179.28	167.85	196.34	206.78	217.45
Slc1a2	ENSMUSG00000005089.11	ENSMUST00000005220.6,ENSMUST00000080210.5,ENSMUST00000111212.3,ENSMUST00000111213.3,ENSMUST00000123759.3,ENSMUST00000125085.3,ENSMUST00000128622.1,ENSMUST00000136221.3,ENSMUST00000136488.1,ENSMUST00000137466.1,ENSMUST00000145921.1,ENSMUST00000154446.1	0	0	0	0	0	0	0	0	0	0	0	0	0	0	0	0.02	0	0.05	0	0.03
Eif2ak4	ENSMUSG00000005102.9	ENSMUST00000005233.7,ENSMUST00000102527.5,ENSMUST00000110869.1,ENSMUST00000110870.3,ENSMUST00000110872.3,ENSMUST00000110874.3,ENSMUST00000110877.3,ENSMUST00000125281.1	11.78	12.61	8.37	11.18	7.34	10.4	7.71	10.87	4.44	1.5	1.11	1.13	10.11	11.35	3.24	4.86	5.03	10.41	12.82	12.52
Wdr1	ENSMUSG00000005103.9	ENSMUST00000005234.9	86.27	89.88	85.53	75.05	128.11	119.31	61.26	60.52	16.07	13.4	31.25	21.35	120.61	131.72	238.72	269.01	164.98	150.38	102.92	99.1
Slc2a9	ENSMUSG00000005107.9	ENSMUST00000005238.8,ENSMUST00000067872.7,ENSMUST00000067886.7,ENSMUST00000122970.3,ENSMUST00000129099.3,ENSMUST00000140462.1,ENSMUST00000143758.3,ENSMUST00000144290.1,ENSMUST00000147664.3,ENSMUST00000155634.3,ENSMUST00000156076.1,ENSMUST00000156272.3	5.12	3.69	2.5	2.55	4.83	5.02	2.78	1.12	0	0.29	0.22	0.28	5.93	2.64	5.39	4.82	4.79	7.12	3.53	2.16
Wisp1	ENSMUSG00000005124.5	ENSMUST00000005255.4,ENSMUST00000118823.1,ENSMUST00000133863.1,ENSMUST00000147079.3	0.09	0	0	0	0	0	0	0	0	0	0.1	0.08	0	0	0	0	0	0	0.06	0.02
Ndrg1	ENSMUSG00000005125.8	ENSMUST00000005256.8,ENSMUST00000163496.3,ENSMUST00000164070.1,ENSMUST00000164675.3,ENSMUST00000165966.1,ENSMUST00000166420.3,ENSMUST00000167817.3,ENSMUST00000168542.3,ENSMUST00000168979.3,ENSMUST00000170903.3,ENSMUST00000171266.3,ENSMUST00000171569.3,ENSMUST00000172447.3	40.2	62.44	37.72	42.94	10.08	8.73	19.4	10.21	1.42	1.45	1.75	3.49	11.83	10.86	41.36	48.39	6.38	3.07	21.83	21.57
4930550C14Rik	ENSMUSG00000005131.3	ENSMUST00000005262.1	0.31	1.27	0.76	0	0.02	0.11	0.3	0	0	0	4.43	3.61	0	0.32	0	0	0	0	0	0
Man2b1	ENSMUSG00000005142.9	ENSMUST00000034121.9	16.59	11.99	12.64	15.54	25.28	27.52	3.9	4.91	2.3	3.23	5.8	5.5	23.41	29.08	57.94	59.82	47.37	54.37	40.64	42.37
Klf5	ENSMUSG00000005148.7	ENSMUST00000005279.6	1.17	1.41	0.9	0.8	0.17	0.96	0.05	2.21	1.61	1.6	0.65	1.08	0.92	1.38	2.92	2.11	1.69	0.53	2.14	1.96
Wdr83	ENSMUSG00000005150.12	ENSMUST00000093357.7,ENSMUST00000131909.3,ENSMUST00000135463.1,ENSMUST00000136696.3,ENSMUST00000142201.1,ENSMUST00000145880.3,ENSMUST00000146900.1,ENSMUST00000149050.1,ENSMUST00000152186.1,ENSMUST00000152785.3	8.82	9.47	15.06	13.24	13.35	19.54	15.46	13.8	5.5	5.65	2.09	2.26	20.47	14.83	7.27	6.14	6.12	5.99	6.83	6.18
Prdx2	ENSMUSG00000005161.11	ENSMUST00000005292.10,ENSMUST00000109733.3,ENSMUST00000109734.3,ENSMUST00000125893.3,ENSMUST00000127215.1,ENSMUST00000138748.3,ENSMUST00000143402.1,ENSMUST00000164807.1	264.96	257.58	359.82	325.43	242.26	214.84	619.62	617.31	971.43	932.04	953.6	797.2	235.53	215.57	134.04	158.87	93.88	87.42	35.9	37.67
Polr2a	ENSMUSG00000005198.11	ENSMUST00000058470.11,ENSMUST00000071213.3,ENSMUST00000151586.1,ENSMUST00000156588.1	28.05	6.18	33.51	67.76	17.34	22.94	16.21	7.18	45.35	51.84	30.01	28	20.84	13.26	25.03	23.9	21.84	9.55	15.66	23.18
Shbg	ENSMUSG00000005202.2	ENSMUST00000005334.2,ENSMUST00000137159.1	0	0	0	0	0	0	0	0	0	0	0.22	0	0	0	0	0	0	0	0	0
Senp3	ENSMUSG00000005204.8	ENSMUST00000005336.4,ENSMUST00000066760.3,ENSMUST00000123084.3,ENSMUST00000128355.1,ENSMUST00000130440.1,ENSMUST00000134942.1,ENSMUST00000135372.1,ENSMUST00000142206.1,ENSMUST00000153516.3	49.65	57.4	52.3	39.1	56.62	56.89	73.26	59.47	15.23	7.9	7.96	3.74	74.3	68.56	40.02	49.96	30.2	52.15	41.1	36.03
Corin	ENSMUSG00000005220.6	ENSMUST00000005352.5,ENSMUST00000167460.4,ENSMUST00000175766.3,ENSMUST00000176320.1,ENSMUST00000176439.1,ENSMUST00000176974.1,ENSMUST00000177290.3	0	0	0	0	0	0	0	0	0	0	0	0	0	0	0	0	0	0	0	0
Plekha8	ENSMUSG00000005225.11	ENSMUST00000101385.2,ENSMUST00000119706.3	3.43	2.94	2.52	1.96	1.23	1.82	1.95	3.31	0.4	0.3	0.12	0.26	1.32	0.94	0.45	0.72	0.71	0.93	0.22	0.13
G6pc2	ENSMUSG00000005232.7	ENSMUST00000005364.7,ENSMUST00000112317.2,ENSMUST00000129288.1,ENSMUST00000151953.1	0	0	0	0	0	0	0	0	0	0	0	0	0	0	0	0	0	0	0	0
Spc25	ENSMUSG00000005233.12	ENSMUST00000005365.10,ENSMUST00000112320.3,ENSMUST00000126638.3,ENSMUST00000127243.3,ENSMUST00000149045.3,ENSMUST00000149401.1,ENSMUST00000149643.1,ENSMUST00000150505.1,ENSMUST00000167875.4	39.37	57.93	52.23	45.35	39.78	53	67.06	53.65	150.4	136.62	15.43	24.04	65.99	62.22	77.92	71.49	3.56	1.78	2.13	1.86
Dnah2	ENSMUSG00000005237.9	ENSMUST00000035539.7,ENSMUST00000108659.1,ENSMUST00000149991.1,ENSMUST00000151811.1,ENSMUST00000154985.1	0.01	0	0.38	0	0	0	0	0	0	0.03	0	0	0.01	0	4.69	1.28	2.91	0.62	0.05	0.04
Ripk4	ENSMUSG00000005251.10	ENSMUST00000019386.8,ENSMUST00000113743.3	0	0	0	0	0	0	0	0	0	0	0	0	0	0.01	0	0.03	0	0	0.01	0
Ufd1	ENSMUSG00000005262.8	ENSMUST00000005394.8,ENSMUST00000115578.5,ENSMUST00000163695.1,ENSMUST00000164795.1,ENSMUST00000166352.1,ENSMUST00000168822.1,ENSMUST00000170325.1,ENSMUST00000171789.3,ENSMUST00000172013.3,ENSMUST00000172451.1	28.48	35.4	26.1	28.77	30.26	28.67	36.32	50.83	26.9	25.09	10.87	17.83	37.88	32.88	37.31	30.04	38.15	42.06	34.52	38.36
Zfp287	ENSMUSG00000005267.9	ENSMUST00000005399.5,ENSMUST00000127732.1,ENSMUST00000128370.1,ENSMUST00000149228.3,ENSMUST00000150336.3,ENSMUST00000185656.2	4.82	4.02	2.22	0.79	1.1	0.34	0.53	0	0.3	0.09	0	0.35	0.74	0.33	1.58	1.41	2.24	1.94	4.11	4.96
Prlr	ENSMUSG00000005268.16	ENSMUST00000005400.8,ENSMUST00000124470.3,ENSMUST00000127467.1,ENSMUST00000128450.3,ENSMUST00000128921.3,ENSMUST00000130720.3,ENSMUST00000132361.3,ENSMUST00000134410.3,ENSMUST00000137867.3,ENSMUST00000138135.3,ENSMUST00000145428.3,ENSMUST00000148257.3	0.05	0	0	0.08	0	0	0	0	0	0.03	0.05	0	0	0.03	0.21	0	0	0	0.05	0.08
Letm1	ENSMUSG00000005299.5	ENSMUST00000005431.5,ENSMUST00000144071.1,ENSMUST00000148451.1,ENSMUST00000149886.1	10.41	10.8	13.51	11.47	11.41	13.26	12.6	13.94	2.15	2.7	2.91	2.26	14.66	14.05	11.54	10.56	9.47	6.99	9.58	8.53
Ubqln1	ENSMUSG00000005312.10	ENSMUST00000058735.7,ENSMUST00000076454.6	31.36	33.54	37.15	37.99	34.23	31.65	44.42	51.59	6.64	9.02	8.02	6.73	38.2	32.31	34.85	33.08	19.29	19.04	21.6	21.49
Fgfr4	ENSMUSG00000005320.9	ENSMUST00000005452.5,ENSMUST00000162167.1,ENSMUST00000162967.1	0	0	0	0	0	0	0	0	0	0	0	0	0	0	0	0	0	0	0	0
Cadm3	ENSMUSG00000005338.9	ENSMUST00000005470.4,ENSMUST00000111220.3,ENSMUST00000126963.1,ENSMUST00000136540.1,ENSMUST00000157032.3	0.03	0.98	0	0.03	0.14	0	0	0	2.68	2.5	0.62	1.99	0.09	0	3.06	0.32	3.09	3.92	0.01	0.14
Fcer1a	ENSMUSG00000005339.6	ENSMUST00000049706.6,ENSMUST00000193017.1	5.73	1.74	0.99	2.99	2.21	3.37	1.71	0	1.98	2.89	4.45	3.78	0.45	2.37	22.47	36.52	13.1	25.39	0	0.73
Txn2	ENSMUSG00000005354.11	ENSMUST00000005487.7,ENSMUST00000100486.5,ENSMUST00000109747.4,ENSMUST00000109748.4,ENSMUST00000173561.3,ENSMUST00000173631.3,ENSMUST00000174468.3,ENSMUST00000174529.1	22.73	29.86	26.67	33.66	51.01	39.05	61.39	48.6	10.7	11.31	7.25	10.65	36.71	28.04	23.01	14.36	12.2	15.1	8.63	10.02
Casp14	ENSMUSG00000005355.8	ENSMUST00000005488.7	0	0	0	0	0	0	0	0	0	0	0	0	0	0	0	0	0	0	0	0
Slc1a6	ENSMUSG00000005357.8	ENSMUST00000005490.8	0	0	0	0	0	0	0	0	0	0	0	0	0	0	0	0	0	0	0	0
Slc1a3	ENSMUSG00000005360.10	ENSMUST00000005493.9,ENSMUST00000125997.1,ENSMUST00000126747.1,ENSMUST00000128879.1,ENSMUST00000129325.1,ENSMUST00000133309.1,ENSMUST00000153455.3,ENSMUST00000157065.1	0	0.16	0	0.08	0.88	0	0.03	1.87	0.59	0.84	0.14	0.54	0.01	0.05	0.08	0.04	0.17	0	0	0
Crbn	ENSMUSG00000005362.10	ENSMUST00000013882.7,ENSMUST00000049675.6,ENSMUST00000113239.5,ENSMUST00000147087.1,ENSMUST00000151484.3	29.31	37.53	28.68	26.2	23.15	24.12	40.49	28.87	11.59	7.47	12.99	13.49	25.51	21.99	22.56	26.53	33.22	27.76	31.36	32.21
Il5ra	ENSMUSG00000005364.9	ENSMUST00000167925.2	0.36	0	0	0.69	0	0.86	0	0.01	0	0	0.14	0	0.02	0.53	2.12	3.32	7.9	3.17	8.5	8.82
Msh6	ENSMUSG00000005370.3	ENSMUST00000005503.3	61.09	85.71	68	61.62	48.34	53.15	90.85	83.16	9.73	10.15	9.21	8.29	68.87	53.11	26.03	25.64	12.22	13.89	13.69	12.7
Fbxo11	ENSMUSG00000005371.10	ENSMUST00000005504.10,ENSMUST00000127334.1,ENSMUST00000130379.3,ENSMUST00000135639.3	35.84	30.02	19.35	20.18	10.09	14.69	14.92	12.8	5.02	1.9	3.75	1.95	13.78	11.24	24.25	19.08	34.09	36.81	35.49	35.64
Mlxipl	ENSMUSG00000005373.9	ENSMUST00000005507.5,ENSMUST00000123370.1,ENSMUST00000128691.3,ENSMUST00000129008.1,ENSMUST00000141770.3,ENSMUST00000142385.3,ENSMUST00000153519.3,ENSMUST00000154840.1	0	0	0	0	0.21	0	0	0	0	0.13	0.23	0	0	0	0.26	0.4	0.24	2	0	0
Tbl2	ENSMUSG00000005374.9	ENSMUST00000005508.9,ENSMUST00000139565.3,ENSMUST00000152013.1,ENSMUST00000153183.3	6.56	7.55	12.68	8.55	13.67	10.21	11.05	9.54	8.68	4.4	1.51	1.33	12.68	12.28	9.5	7.57	4.61	2.52	4.43	3.75
Bud23	ENSMUSG00000005378.13	ENSMUST00000071677.5,ENSMUST00000085984.6,ENSMUST00000111205.3,ENSMUST00000129013.1,ENSMUST00000129691.3,ENSMUST00000134180.3,ENSMUST00000141309.1,ENSMUST00000141765.3,ENSMUST00000144891.3,ENSMUST00000147756.3,ENSMUST00000148549.1,ENSMUST00000149108.1,ENSMUST00000151551.1	14.16	28.35	39.91	24.02	48.56	21.99	41.48	62.85	2.64	4.15	7.43	4.35	47.46	35.23	15.59	14	38.59	22.38	25.79	26.22
Nid1	ENSMUSG00000005397.7	ENSMUST00000005532.7	0	0.25	0	0	0	0	0	0	0	0.12	0	0	0	0.01	0.06	0	1.34	0.82	1.99	2.15
Mcm5	ENSMUSG00000005410.5	ENSMUST00000164309.1	65.38	76.81	90.19	105.71	116.67	114.45	97.45	126.45	32.18	31.06	21.61	15.81	118.18	138.73	71.6	80.79	5.59	7.4	6.34	5.31
Hmox1	ENSMUSG00000005413.7	ENSMUST00000005548.6,ENSMUST00000159631.1,ENSMUST00000160341.1	3.53	1.39	1.3	1.85	1.22	0.68	0.69	0	34.04	21.28	27.01	21.61	2.27	1.53	28.27	25.86	24.32	25.09	12.57	15.23
Mprip	ENSMUSG00000005417.13	ENSMUST00000066330.10,ENSMUST00000072031.8,ENSMUST00000108751.3,ENSMUST00000116371.3,ENSMUST00000132620.3,ENSMUST00000133861.3,ENSMUST00000138234.1,ENSMUST00000153531.1,ENSMUST00000156111.1	64.08	77.94	49.89	52.11	40.92	33.67	46.1	42.82	7.21	14.28	4.53	7.89	42.37	45.91	35.97	36.35	17.16	24.9	28.29	27.9
Cic	ENSMUSG00000005442.9	ENSMUST00000005578.8,ENSMUST00000163320.3,ENSMUST00000163819.1,ENSMUST00000163901.1,ENSMUST00000164440.1,ENSMUST00000164820.1,ENSMUST00000165239.1,ENSMUST00000165742.1,ENSMUST00000167162.1,ENSMUST00000167379.1,ENSMUST00000168956.1,ENSMUST00000169266.3,ENSMUST00000169392.1,ENSMUST00000169743.1,ENSMUST00000170500.1	19.74	21.55	28.56	23.05	14.51	18.63	12.54	24.17	31.67	22.64	11.47	5.71	14.8	12.13	49.45	34.65	30.12	24.95	63.58	55.74
Pafah1b3	ENSMUSG00000005447.8	ENSMUST00000005583.7,ENSMUST00000108410.3,ENSMUST00000140093.1,ENSMUST00000148150.3,ENSMUST00000148828.1,ENSMUST00000149634.1,ENSMUST00000155118.1	18.52	11.42	15.44	10.98	9.25	10.34	16.07	7.93	6.04	2.85	0.05	0.34	9.1	9.31	8.5	4.8	9.15	9.19	18.62	13.14
Il27ra	ENSMUSG00000005465.8	ENSMUST00000005601.7	9.35	8.12	4.25	2.85	1.07	0.82	2.79	2.71	0.2	0.16	0.08	0	1.15	1.18	0.08	0.47	3.62	2.5	12.17	9.58
Prkaca	ENSMUSG00000005469.9	ENSMUST00000005606.6	11.57	15.06	15.77	13.58	10.38	12.01	13.42	18.6	5.96	2.14	3.01	2.39	13.49	15.05	10.35	10.85	6.5	6.76	6.6	5.22
Asf1b	ENSMUSG00000005470.8	ENSMUST00000005607.8,ENSMUST00000124174.1,ENSMUST00000124913.1	11.17	12.36	19.09	10.65	19.03	17.75	11.31	21.98	41.85	39.35	14.1	9.48	19.72	24.05	39.92	44.04	1.64	1.59	0.28	0.93
Myl10	ENSMUSG00000005474.5	ENSMUST00000005611.5	6.32	1.78	0	0	0	0	0	0	0	0	0	0	0	0.21	0	0	0	0	0	0.07
Ddx39	ENSMUSG00000005481.13	ENSMUST00000019576.10,ENSMUST00000109810.1,ENSMUST00000127505.3,ENSMUST00000138789.1,ENSMUST00000140521.3,ENSMUST00000172396.3	33.49	33.39	69.95	56.15	71.33	73.04	93.96	128.15	16.59	29.94	16.03	13.21	73.2	82.74	41.61	47.94	34.88	23.11	18.37	22.06
Dnajb1	ENSMUSG00000005483.9	ENSMUST00000005620.8	44.69	53.47	55.08	41.03	35.71	22.53	51.08	40.21	27.93	26.51	9.02	9.41	21.28	23.97	27.11	22.12	23.21	21.08	20.93	21.76
Msh4	ENSMUSG00000005493.11	ENSMUST00000005630.6,ENSMUST00000186220.2,ENSMUST00000188338.2,ENSMUST00000189189.2,ENSMUST00000190449.1,ENSMUST00000191083.2,ENSMUST00000191504.2,ENSMUST00000191606.1	0.23	0.11	0	0.11	0	0.01	0	0	0	0	0	0.52	0	0.16	0.05	0.03	0	0	0.1	0.22
Usp40	ENSMUSG00000005501.10	ENSMUST00000040783.6,ENSMUST00000186315.1,ENSMUST00000186670.1,ENSMUST00000187758.2,ENSMUST00000187871.1,ENSMUST00000188332.2,ENSMUST00000189409.2,ENSMUST00000189586.1,ENSMUST00000190446.1	15.61	13.58	8.85	14.35	6.09	6.37	8.99	6.94	0.77	0.37	3.01	0.96	7.94	7.06	10.94	7.97	8.1	6.61	10.69	9.49
Evx1	ENSMUSG00000005503.8	ENSMUST00000031787.7,ENSMUST00000129243.2	0	0	0	0	0	0	0	0	0	0	0	0	0	0	0	0	0	0	0	0
Kbtbd4	ENSMUSG00000005505.8	ENSMUST00000090682.3,ENSMUST00000111464.3,ENSMUST00000124284.1,ENSMUST00000140945.1,ENSMUST00000155372.1	18.66	13.75	14.75	18.5	14.95	10.73	19.55	17.25	2.81	1.98	1.22	1.03	10.67	9.55	8.21	5.78	4.38	3.82	6.43	6.35
Celf1	ENSMUSG00000005506.12	ENSMUST00000005643.9,ENSMUST00000068726.8,ENSMUST00000068747.9,ENSMUST00000111448.1,ENSMUST00000111449.3,ENSMUST00000111451.5,ENSMUST00000111452.3,ENSMUST00000111455.4,ENSMUST00000127385.1,ENSMUST00000127580.3,ENSMUST00000133657.1,ENSMUST00000150546.1,ENSMUST00000154442.1,ENSMUST00000177642.3	17.34	29.46	21.89	26.77	15.16	15	35.39	45.28	41.56	37.61	13.79	14.34	22.78	15	20.1	19.36	12.61	9.95	20.54	16.01
Ndufs3	ENSMUSG00000005510.5	ENSMUST00000005647.3,ENSMUST00000123426.3,ENSMUST00000139400.1,ENSMUST00000140248.1,ENSMUST00000144683.1,ENSMUST00000152059.1	46.35	34.06	43.77	52.59	72.74	55.17	58.68	65.5	6.79	6.55	12.07	10.6	41.17	56.38	35.91	43.88	32.95	27.2	25.88	29.94
Por	ENSMUSG00000005514.10	ENSMUST00000005651.8,ENSMUST00000122113.3,ENSMUST00000127096.1,ENSMUST00000132084.1,ENSMUST00000147515.1,ENSMUST00000149684.1,ENSMUST00000150058.1,ENSMUST00000153500.3,ENSMUST00000153515.3	48.38	41.62	31.49	37.08	16.3	12.23	44.76	35.42	6.11	3.43	6.24	3.66	22.09	15.98	26.75	30.69	23.63	25.32	48.17	46.08
Igf1r	ENSMUSG00000005533.9	ENSMUST00000005671.8	18.76	14.53	18.01	16.18	17.98	17.03	13.47	11.67	4.03	5.3	6.13	5.73	13.37	14.87	10.09	6.32	4.56	4.53	23.42	22.34
Insr	ENSMUSG00000005534.9	ENSMUST00000091291.4,ENSMUST00000139504.1	8.16	6.81	5.59	6.5	6.85	6.65	5.93	3.39	2.04	1.76	3.24	3.72	5.92	5.59	9.84	7.53	4.74	4.05	10.15	9.14
Fcer2a	ENSMUSG00000005540.9	ENSMUST00000005678.4	0.32	0	0	0	0	0	0	0.22	0	0.11	0	0	0	0	0	0.07	5.29	6.67	113.59	113.79
Cyp2a5	ENSMUSG00000005547.10	ENSMUST00000005685.10,ENSMUST00000165641.1,ENSMUST00000168869.3,ENSMUST00000169007.1,ENSMUST00000170631.1	0	0	0	0	0	0	0	0	0	0	0	0	0	0	0	0	0	0	0.03	0
Atp4a	ENSMUSG00000005553.9	ENSMUST00000005692.8,ENSMUST00000165410.1,ENSMUST00000167761.3,ENSMUST00000170371.1,ENSMUST00000171014.1	0.13	0	1.03	0.56	1.98	0.12	1.74	0.81	0	0	0.3	0.04	0.31	0.23	0	0.02	0	0.35	0.24	0
Trim28	ENSMUSG00000005566.9	ENSMUST00000005705.7,ENSMUST00000123603.1,ENSMUST00000123778.1,ENSMUST00000125136.1,ENSMUST00000128951.3,ENSMUST00000129122.1,ENSMUST00000142421.3,ENSMUST00000148354.1,ENSMUST00000149061.1	144.49	172.26	152.29	163.01	150.21	167.4	190.82	211.74	30.65	28.29	63.24	73.81	179.1	192.24	69.78	70.69	39.22	46.67	51.85	49.29
Ube2m	ENSMUSG00000005575.11	ENSMUST00000005714.9,ENSMUST00000123541.1,ENSMUST00000125964.3,ENSMUST00000126827.1,ENSMUST00000131837.3,ENSMUST00000138357.3,ENSMUST00000156389.1,ENSMUST00000165394.4	68.38	84.36	56.61	56.32	78.42	81.09	69.17	74.1	41.67	22.12	50.58	16.53	115.88	85.11	66.64	55.3	29.02	25.99	35.55	39.4
Adcy9	ENSMUSG00000005580.7	ENSMUST00000005719.3,ENSMUST00000117801.3,ENSMUST00000120080.3	8.38	7.19	3.99	5.98	2.68	1.51	3.98	2.82	0.51	1.08	0.51	1.11	2.83	2.32	2.2	1.43	1.25	1.19	1.01	0.89
Mef2c	ENSMUSG00000005583.12	ENSMUST00000005722.9,ENSMUST00000163888.3,ENSMUST00000185052.1	56.88	53.95	45.18	48.39	18.86	20.26	19.65	7.24	1.2	0.96	2.93	1.64	19.66	18.08	15.22	12.34	43.52	44.99	76.65	72.12
Ctr9	ENSMUSG00000005609.11	ENSMUST00000005749.5,ENSMUST00000123681.1,ENSMUST00000140220.1,ENSMUST00000143818.1,ENSMUST00000146558.1,ENSMUST00000146709.1,ENSMUST00000152019.1,ENSMUST00000157025.3	44.86	45.94	49.36	46.56	44.93	39.81	47.91	40.87	7.63	9.21	7.81	12.1	47.41	46.4	28.75	29.13	23.99	20.21	18.06	21.84
Eif4g2	ENSMUSG00000005610.12	ENSMUST00000159305.1,ENSMUST00000159465.1,ENSMUST00000160132.3,ENSMUST00000160552.1,ENSMUST00000160966.1,ENSMUST00000161051.3,ENSMUST00000161079.1,ENSMUST00000161158.1,ENSMUST00000161682.1,ENSMUST00000161736.1,ENSMUST00000161790.1,ENSMUST00000162394.1,ENSMUST00000162415.3,ENSMUST00000163014.1	535.03	558.27	594.45	701.58	416.5	576.37	568.83	487.5	204.31	259.66	148.14	207.45	444.01	421.41	388.19	289.97	319.1	274.73	336.49	346.49
Mrvi1	ENSMUSG00000005611.11	ENSMUST00000005751.8,ENSMUST00000125758.3,ENSMUST00000127935.3,ENSMUST00000135590.1,ENSMUST00000142368.3,ENSMUST00000149923.1,ENSMUST00000154466.1	1.13	0.85	3.95	1.77	0.13	0.05	0.42	0	0.08	0.01	0.48	0.06	0	0	0.01	0.01	0.08	0.49	1.35	0.79
Pcyt1a	ENSMUSG00000005615.10	ENSMUST00000079791.6,ENSMUST00000104893.4,ENSMUST00000115137.3,ENSMUST00000115140.1,ENSMUST00000123199.3,ENSMUST00000141421.1,ENSMUST00000141772.3	25.46	29.38	32.16	32.12	36.67	42.03	32.81	35.84	49.26	58.46	37.57	39.17	42.46	41.85	22.2	25.55	15.46	20.39	14.87	13.41
Zfp592	ENSMUSG00000005621.11	ENSMUST00000107353.2,ENSMUST00000125137.1,ENSMUST00000149508.1,ENSMUST00000176477.1	20.82	11.5	15.93	14.83	13.97	12.95	7.68	7.54	7.79	12.23	5.91	6.38	12.59	10.9	15.46	12.11	11.18	14.25	26.76	24.7
Psmd4	ENSMUSG00000005625.11	ENSMUST00000071664.7,ENSMUST00000107237.3,ENSMUST00000117355.1,ENSMUST00000136868.1,ENSMUST00000140280.3,ENSMUST00000140348.3,ENSMUST00000143688.1,ENSMUST00000147960.1	82.3	127.86	130.92	108.11	129.34	116.75	206.34	275.55	38.74	51.43	43.84	54.4	141.06	155.02	131.96	139.02	127.74	117.29	63.08	75.98
Tmod4	ENSMUSG00000005628.8	ENSMUST00000005769.8,ENSMUST00000107227.3,ENSMUST00000130545.3,ENSMUST00000131597.3,ENSMUST00000135867.1,ENSMUST00000149898.1	0.31	0	0	0	0.03	0	0.6	1.74	0	0	0.08	1.23	1.37	1.56	0	0.07	0	0	0.5	0.18
Insrr	ENSMUSG00000005640.7	ENSMUST00000029711.4,ENSMUST00000107582.2,ENSMUST00000166771.3,ENSMUST00000166866.1	0.25	0.43	0	0	0	0	0.09	0	0	0	0	0	0	0	0	0	0	0.1	0	0
Cabp5	ENSMUSG00000005649.13	ENSMUST00000005791.9,ENSMUST00000117400.1,ENSMUST00000152995.1	0	0	0	0	0	0	0	0	0	0	0	0.12	0	0	0	0	0	0	0	0
Snx6	ENSMUSG00000005656.8	ENSMUST00000005798.8	53.98	57.81	51.74	38.46	37.5	45.69	44.76	34.3	2.43	2.16	10.07	6.34	42.48	49.56	54.12	55.26	33.38	29.61	25.38	22.77
Mthfd2	ENSMUSG00000005667.6	ENSMUST00000005810.6,ENSMUST00000139802.1,ENSMUST00000141044.1,ENSMUST00000141193.1	5.68	6.49	12.89	13.33	20.41	18.84	18.53	14.28	12.93	12.13	7.34	10.01	15.14	14.57	21.82	24.5	16.77	9.31	2.79	3.79
Kit	ENSMUSG00000005672.8	ENSMUST00000005815.6,ENSMUST00000136002.1,ENSMUST00000143221.1,ENSMUST00000144270.3,ENSMUST00000148993.1,ENSMUST00000151357.1	112.8	120.7	90.5	92.26	59.4	60.11	98.35	78.14	1.1	2.07	4.95	6.93	58.83	48.92	1.39	1.53	1.09	1.8	0.91	0.2
Tomm40l	ENSMUSG00000005674.5	ENSMUST00000005817.4,ENSMUST00000111326.3,ENSMUST00000111327.3,ENSMUST00000130529.1,ENSMUST00000138184.3,ENSMUST00000143405.1,ENSMUST00000147246.1,ENSMUST00000154106.3	8.78	13.67	10.72	11.01	12.16	12.16	20.49	15.09	1.37	1.32	0.94	0.94	11.02	16.08	4.97	8.89	4.22	2.22	2.58	2.91
Nr1i3	ENSMUSG00000005677.10	ENSMUST00000005820.6,ENSMUST00000075469.7,ENSMUST00000111328.3,ENSMUST00000133075.3,ENSMUST00000137298.3,ENSMUST00000149404.1,ENSMUST00000152865.3,ENSMUST00000155126.3	0.41	0.81	0.03	0.16	0.06	0.11	0	0.22	0	0.14	0	0	0.1	0.08	0.03	0.03	0.37	0	0.02	0.11
Apoa2	ENSMUSG00000005681.8	ENSMUST00000005824.7,ENSMUST00000111319.1,ENSMUST00000111320.3,ENSMUST00000111321.3	0	0	0	1.91	2.09	4.76	0	0	0	0	0	0	0	0	0	0	0	0	0	0
Pan2	ENSMUSG00000005682.8	ENSMUST00000005825.6	6.23	5.74	6.75	5.11	3.37	6.73	5.31	7.39	6.47	5.44	1.89	2.66	4.85	5.14	7.11	6.5	4.71	3.85	7.54	8.4
Cs	ENSMUSG00000005683.7	ENSMUST00000005826.7	39.33	37.26	54.1	58.31	57.37	66	69.29	105.41	19.29	17.66	13.06	8.7	63.08	66.65	65.71	57.4	34.75	31.37	30.04	31.21
Ampd3	ENSMUSG00000005686.12	ENSMUST00000005829.8,ENSMUST00000106686.1,ENSMUST00000143786.1,ENSMUST00000147587.1,ENSMUST00000148292.1,ENSMUST00000170374.3,ENSMUST00000176487.3	4.61	2.42	5	8.64	1.36	0.78	18.74	30.95	24.92	33.06	20.99	19.77	6.49	2.77	25.82	19.15	5.72	5.67	22.58	24.02
Bcas2	ENSMUSG00000005687.10	ENSMUST00000005830.10,ENSMUST00000135017.1,ENSMUST00000136937.3,ENSMUST00000139489.3,ENSMUST00000147042.1,ENSMUST00000155520.3	84.13	119.82	133.56	88.6	77.76	102.44	159.2	166.95	68.61	34.62	21.03	19.64	115.04	106.79	67.96	61.89	42.32	35.3	36.43	29.21
Sh2d1a	ENSMUSG00000005696.7	ENSMUST00000005839.6,ENSMUST00000101619.3,ENSMUST00000115070.3,ENSMUST00000128393.1,ENSMUST00000129855.3,ENSMUST00000153948.1,ENSMUST00000189753.2	0.03	0	0	0	0	0	0	1.71	0	0.19	0	0	0	0	2.06	1.71	9.8	7.54	2.06	1.65
Ctcf	ENSMUSG00000005698.11	ENSMUST00000005841.11,ENSMUST00000128510.3,ENSMUST00000129388.1,ENSMUST00000132679.3,ENSMUST00000137735.3,ENSMUST00000156436.1	58.3	111.16	64.02	71.78	60.83	49.96	97.11	67.98	110.39	110.39	29.25	36.11	61.78	55.79	72.45	64.67	40.85	33.51	57.34	54.59
Pard6a	ENSMUSG00000005699.11	ENSMUST00000093195.6,ENSMUST00000098444.4	1.26	2.2	3.16	0.12	2.27	1.62	0.38	6.26	0	0.4	0.07	0.2	1.7	3.63	2.05	1.81	0.14	0.57	1.17	1.4
Agrp	ENSMUSG00000005705.6	ENSMUST00000005849.6,ENSMUST00000194091.1,ENSMUST00000194654.1	0	0	0	0	0	0	0	0	0	0	0	0	0	0	0	0	1.66	2.19	0	0
Pvalb	ENSMUSG00000005716.12	ENSMUST00000005860.11,ENSMUST00000120592.1	0	0	0	0	0	0	0	0	0	0	0	0	0	0	0	0	0	0	0	0
Tfap4	ENSMUSG00000005718.7	ENSMUST00000005862.7	25.69	34.73	32.11	27.11	24.89	23.11	30.97	34.04	0.3	0.59	1.99	2.25	27.19	27.42	6.61	8.1	2.65	1.1	2.94	2.91
Ranbp1	ENSMUSG00000005732.10	ENSMUST00000052325.6,ENSMUST00000115645.5,ENSMUST00000123073.3,ENSMUST00000134035.1	166.62	227.79	329.73	267.45	255.53	330.84	351.52	462.27	46.43	24.8	35.94	32.87	317.35	352.47	162.36	156.37	41.15	59.86	22	24.24
Cd247	ENSMUSG00000005763.11	ENSMUST00000005907.7,ENSMUST00000027849.6,ENSMUST00000086002.6,ENSMUST00000159070.2,ENSMUST00000161559.2,ENSMUST00000161971.3,ENSMUST00000162411.2,ENSMUST00000178336.3,ENSMUST00000187313.2	3.59	1.97	1.11	0.64	0.14	0.34	0.03	4.51	3.67	1.49	0.3	1.52	0.74	0.18	2.13	1.26	19.45	27.18	11.56	10.8
Rfx5	ENSMUSG00000005774.8	ENSMUST00000029772.2,ENSMUST00000107253.3,ENSMUST00000107254.3,ENSMUST00000107255.3,ENSMUST00000107260.4,ENSMUST00000132393.3,ENSMUST00000137088.3,ENSMUST00000140294.3,ENSMUST00000140331.3,ENSMUST00000142311.3,ENSMUST00000142708.1,ENSMUST00000144132.3,ENSMUST00000145031.3,ENSMUST00000145472.3,ENSMUST00000147237.3,ENSMUST00000148803.3,ENSMUST00000152869.3	19.41	15.44	13.69	14.07	9.82	10.67	11.79	9.13	0.47	0.73	2.52	0.8	12.36	10.27	5.9	5.25	8.05	6.17	17.06	15.16
Psmb4	ENSMUSG00000005779.8	ENSMUST00000005923.6,ENSMUST00000133412.3,ENSMUST00000134133.1,ENSMUST00000136143.1	93.99	88.88	108.95	95.98	157.68	128.9	127.75	122.79	8.77	28.73	17.41	14.5	117.18	150.36	101.77	134.86	68.85	78.2	38.05	35.25
Mmp8	ENSMUSG00000005800.2	ENSMUST00000018765.2	40.02	26.78	2.18	1.84	8	9.1	0	2.02	14.3	10.89	38.13	27.51	7.94	11.64	316.9	317.45	0.67	0.74	103.25	97.53
Slc30a4	ENSMUSG00000005802.8	ENSMUST00000005952.6,ENSMUST00000099457.3	9.85	11.17	3.27	3.15	0.77	1.24	0.75	0.62	0.53	0.29	0.18	0.18	1.66	1.58	1.27	1.21	0.52	1.64	4.43	4.22
Sqor	ENSMUSG00000005803.10	ENSMUST00000005953.6,ENSMUST00000110506.4,ENSMUST00000124460.1,ENSMUST00000126403.4,ENSMUST00000141698.1,ENSMUST00000147310.1,ENSMUST00000147475.1,ENSMUST00000176343.1,ENSMUST00000176999.3	25.18	18.35	10.65	15.86	15.11	21.78	19.94	29.6	7.85	7.77	10.46	16.11	24.83	22.44	97.46	107.3	59.61	54.98	28.65	29.83
Bloc1s6	ENSMUSG00000005804.10	ENSMUST00000005954.8,ENSMUST00000127595.3,ENSMUST00000129690.1,ENSMUST00000145037.3,ENSMUST00000146449.1,ENSMUST00000148460.3	24.08	15.23	14.82	17.18	22.15	23.37	12.39	16.63	10.13	2.76	2.31	1.79	16.57	11.88	14.04	18.85	12.4	9.13	12.89	8.94
Metap1	ENSMUSG00000005813.8	ENSMUST00000029804.8	18.88	19.92	20.12	25.4	24.19	27.57	31.89	38.15	3.9	7.16	3.83	4.46	28.97	24.24	15.3	14.93	15	12.73	13.34	11.3
Gpr108	ENSMUSG00000005823.8	ENSMUST00000005975.6	9.74	8.3	10.7	7.35	12.15	10.69	3.79	6.3	1.73	0.92	2.79	2.18	12.76	14.72	20.3	21.53	13.41	11.37	10.32	9.3
Tnfsf14	ENSMUSG00000005824.6	ENSMUST00000005976.6	6.11	7.27	4.28	4.59	3.29	3.46	0.98	0.6	0	0.44	0.82	0.57	3.7	5.01	9.61	9.75	5.19	4.8	30.56	34.43
Gata6	ENSMUSG00000005836.8	ENSMUST00000047762.7	0	0	0	0	0	0	0	0	0	0	0	0	0	0	0	0	0	0	0	0
Rsl1d1	ENSMUSG00000005846.11	ENSMUST00000119953.1,ENSMUST00000124454.1,ENSMUST00000129962.1	159.3	185.76	201.13	212.5	159.56	179.71	250.36	212.26	10.17	9.44	17.83	12.54	178.59	162.15	40.92	52.67	72.03	43.29	30.05	27.25
Cnga2	ENSMUSG00000005864.7	ENSMUST00000006020.7,ENSMUST00000145642.1	0	0	0	0	0	0	0	0	0	0	0	0	0	0	0	0	0	0	0	0
Apc	ENSMUSG00000005871.10	ENSMUST00000066133.6,ENSMUST00000079362.7,ENSMUST00000115781.5,ENSMUST00000163295.1,ENSMUST00000165590.1,ENSMUST00000167136.1,ENSMUST00000170023.3,ENSMUST00000170195.1,ENSMUST00000171187.3	25.57	17	22.73	14.86	19.16	24.03	23.2	7.65	11.48	4.74	4.52	2.46	14.76	7.88	19.06	27.16	19.66	18.82	20.99	22.19
Reep5	ENSMUSG00000005873.5	ENSMUST00000006027.5	16.23	22.76	17.46	17.83	22.49	27.71	11.8	13.2	23.76	20.73	13.35	9.14	25.48	28.18	56.44	58.42	30.19	26.31	17.99	15.82
Ergic3	ENSMUSG00000005881.9	ENSMUST00000006035.8,ENSMUST00000088650.6,ENSMUST00000130793.3,ENSMUST00000137545.1,ENSMUST00000142859.3,ENSMUST00000144707.1,ENSMUST00000149381.1,ENSMUST00000150970.3,ENSMUST00000152568.1,ENSMUST00000155370.1	49.23	45.97	31.05	43.89	55.24	46.37	42.17	60.37	7.83	5.96	4.9	6.49	39.6	48.2	20.89	33.51	30	26.39	23.92	26.9
Uqcc1	ENSMUSG00000005882.14	ENSMUST00000006036.8,ENSMUST00000109631.3,ENSMUST00000109632.3,ENSMUST00000109636.6,ENSMUST00000123790.3,ENSMUST00000133726.3,ENSMUST00000136933.3,ENSMUST00000139232.3,ENSMUST00000141501.3,ENSMUST00000142655.1,ENSMUST00000146995.3,ENSMUST00000151078.3,ENSMUST00000152766.3,ENSMUST00000152818.3,ENSMUST00000155680.3,ENSMUST00000159238.1,ENSMUST00000161484.1,ENSMUST00000162258.3,ENSMUST00000162749.3	29.66	15.34	59.32	30.46	38.01	42.49	38.89	43.82	0.93	0.75	1.81	2.94	33.43	32.39	28.65	23.87	16.08	14.93	7.99	8.92
Spo11	ENSMUSG00000005883.11	ENSMUST00000050442.11,ENSMUST00000109125.3,ENSMUST00000109126.3,ENSMUST00000144044.3,ENSMUST00000156471.1	4.8	1.19	0	0.02	0	0	0.32	0	0	0	0	0	0	0	0.03	0	3.36	1.16	0.71	0.6
Ncoa2	ENSMUSG00000005886.10	ENSMUST00000006037.8,ENSMUST00000068304.8,ENSMUST00000081713.6,ENSMUST00000124088.1,ENSMUST00000133232.1,ENSMUST00000139970.3,ENSMUST00000143603.3,ENSMUST00000145280.1,ENSMUST00000146784.1,ENSMUST00000147927.3,ENSMUST00000185275.1	81.96	57.81	49	54.92	32.6	30.84	37.89	39.91	8.73	7.67	25.11	7.82	28.17	20.38	56.61	29.08	77.52	65.53	78.7	43.29
Prl4a1	ENSMUSG00000005891.6	ENSMUST00000021779.6	0	0	0	0	0	0	0	0	0	0	0	0	0	0	0	0	0	0	0	0
Trh	ENSMUSG00000005892.4	ENSMUST00000006046.4	0	0	0	0.04	0	0	0	0	0	0	0	0	0	0	0	0	0	0	0	0
Nr2c2	ENSMUSG00000005893.10	ENSMUST00000113460.3,ENSMUST00000113463.3,ENSMUST00000133133.1,ENSMUST00000133321.1,ENSMUST00000146175.1	35.15	26.11	27.87	27.69	22.03	21.77	22.41	16.89	17.13	18.07	6.83	6.38	23.94	19.22	21.52	22.53	22.42	22.5	23.69	21.21
Nr2c1	ENSMUSG00000005897.10	ENSMUST00000092213.6,ENSMUST00000099343.1,ENSMUST00000105290.4	7.22	6.84	4.98	5.74	4.62	3.1	4.48	1.31	0.47	0.22	1.19	0.4	3.72	3.18	2.01	2.41	0.99	0.73	1.24	1.36
Smpd4	ENSMUSG00000005899.8	ENSMUST00000006053.8,ENSMUST00000087486.7,ENSMUST00000090159.6,ENSMUST00000163476.3,ENSMUST00000163592.3,ENSMUST00000163997.3,ENSMUST00000164292.3,ENSMUST00000165092.1,ENSMUST00000165363.3,ENSMUST00000166091.3,ENSMUST00000166322.3,ENSMUST00000167217.3,ENSMUST00000167362.3,ENSMUST00000167592.1,ENSMUST00000168101.3,ENSMUST00000169662.3,ENSMUST00000170117.3,ENSMUST00000170273.1,ENSMUST00000170366.3,…	16.04	24.29	16.3	17.86	22.44	32.28	36.56	49.97	15.26	9.28	8.17	5.31	28.55	28.53	17.85	16.5	3.88	5.86	4.28	4.56
Pex1	ENSMUSG00000005907.10	ENSMUST00000006061.8,ENSMUST00000121291.3,ENSMUST00000123268.1,ENSMUST00000126545.1,ENSMUST00000142516.1,ENSMUST00000143132.1,ENSMUST00000143959.1	7.59	7.77	7.6	13.53	5.59	9.13	5.83	5.71	0.08	0.61	2.32	1.1	9.22	8.23	9.03	6.62	5.08	3.65	3.38	3.55
Otx1	ENSMUSG00000005917.11	ENSMUST00000006071.9,ENSMUST00000147486.2,ENSMUST00000172395.2	0	0	0	0	0	0	0	0	0	0	0	0	0	0	0	0	0	0	0	0
Kctd20	ENSMUSG00000005936.14	ENSMUST00000057174.10,ENSMUST00000117672.3,ENSMUST00000118762.3,ENSMUST00000122163.3,ENSMUST00000150858.1,ENSMUST00000153462.3,ENSMUST00000153831.3,ENSMUST00000168507.1	29.97	25.11	41.82	31.39	100.08	86.26	16.23	21.62	27.01	19.41	66.37	48.39	75.31	87.02	95.69	128.35	35.55	34.95	38.67	40.65
Itgae	ENSMUSG00000005947.7	ENSMUST00000006101.3,ENSMUST00000102537.5	0.05	0.15	0	0.03	0.44	0	0	0	0.03	0.4	0	0.04	0.12	0	0.03	0.08	0.75	0.83	3.29	2.97
Ctns	ENSMUSG00000005949.5	ENSMUST00000006103.4,ENSMUST00000108476.3,ENSMUST00000130101.1,ENSMUST00000144658.3,ENSMUST00000150468.1	8.16	3.59	3.4	4.53	10.03	9.25	2.42	5.76	5.26	2.44	2.57	1.25	9.6	8.53	13.56	13	7.06	8.11	7.38	6.1
P2rx5	ENSMUSG00000005950.10	ENSMUST00000006104.5,ENSMUST00000135202.3,ENSMUST00000136894.1	0	0	0	0	0	0	0	0	0	0	0	0	0	0	0	0	0	0.12	0.1	0
Shpk	ENSMUSG00000005951.9	ENSMUST00000006105.6,ENSMUST00000131927.4	0.93	1.5	0.78	1.68	1.76	1.06	0.48	1.98	0	0.11	1.02	0.55	2.09	1.41	1.3	0.68	0.57	0.28	0.93	0.53
Trpv1	ENSMUSG00000005952.11	ENSMUST00000006106.9,ENSMUST00000102526.4,ENSMUST00000108470.3,ENSMUST00000128113.1,ENSMUST00000138853.1	0	0	0	0	0	0	0	0	0	0	0	0	0	0	0	0	0	0	0	0
Ephb3	ENSMUSG00000005958.10	ENSMUST00000006112.6,ENSMUST00000159575.1,ENSMUST00000160053.1,ENSMUST00000161063.3	0	0.03	0	0	0	0	0	0	0	0	0	0	0	0	0.1	0	0	0	0.11	0.74
Tuft1	ENSMUSG00000005968.10	ENSMUST00000006123.6	2.12	3.42	2.94	1.73	2.32	1.88	3.87	3.34	1.71	0.31	0.91	0.87	1.88	2.34	0.49	0.92	0.37	0.2	0.58	0.71
Rcn1	ENSMUSG00000005973.6	ENSMUST00000006128.6,ENSMUST00000127019.1	47.05	39.33	30.89	31.3	28.75	26.86	24.36	19.08	3.37	1.94	3.45	3.28	30.27	25.89	7.56	6.38	8.6	8.24	1.73	1.97
Dnase1	ENSMUSG00000005980.11	ENSMUST00000006136.6,ENSMUST00000120009.3,ENSMUST00000125961.3,ENSMUST00000132466.1,ENSMUST00000137748.3,ENSMUST00000144792.1,ENSMUST00000149670.1,ENSMUST00000157044.3,ENSMUST00000175755.1,ENSMUST00000176642.1,ENSMUST00000177337.1	0.01	0.25	0.06	0.16	0	0.03	0.07	0.45	0	0	0	0	0.34	0.62	0	0.12	0	0	0.16	0.13
Trap1	ENSMUSG00000005981.11	ENSMUST00000006137.8,ENSMUST00000137945.1,ENSMUST00000138594.1,ENSMUST00000150354.2	53.82	83.2	95.75	79.64	85.48	105.62	92.73	102.7	8.57	5.68	7.61	4.91	108.53	105.81	31.28	31.43	18.71	13.25	18.71	16.95
Naa60	ENSMUSG00000005982.9	ENSMUST00000006138.8,ENSMUST00000115860.3,ENSMUST00000135093.3,ENSMUST00000140832.1,ENSMUST00000143537.4,ENSMUST00000147949.3,ENSMUST00000150655.2,ENSMUST00000151988.3,ENSMUST00000175809.3,ENSMUST00000176224.3,ENSMUST00000176625.3,ENSMUST00000186375.2	18.3	14.09	16.93	20.39	19.41	20.11	10.61	6.07	8.76	5.66	9.71	9.4	23.56	16.51	37.25	37.72	11.06	11.18	41.41	30.26
1700037C18Rik	ENSMUSG00000005983.11	ENSMUST00000006139.3,ENSMUST00000115859.3,ENSMUST00000123235.2,ENSMUST00000177221.1,ENSMUST00000177323.3,ENSMUST00000177519.1	1.56	0.76	0.15	1.19	3.56	0.41	0.66	3.14	0	0.19	0	0	0.69	0.85	0.49	1.97	0.24	2.86	2.29	6.08
Ankrd13d	ENSMUSG00000005986.11	ENSMUST00000056888.8,ENSMUST00000163858.3,ENSMUST00000166031.1,ENSMUST00000167215.1,ENSMUST00000169192.3,ENSMUST00000169653.1,ENSMUST00000170283.1	3.33	3.26	0.75	1.92	2.23	1.64	0.37	0	0	0.11	0.03	0.31	3.46	1.18	5.1	6.48	1.06	9.59	19.39	14.14
Tyrp1	ENSMUSG00000005994.10	ENSMUST00000006151.8,ENSMUST00000102831.3,ENSMUST00000133655.3,ENSMUST00000133932.1	0	0	0	0	0	0	0	0	0	0	0	0	0	0	0	0	0	0	0	0
Tpr	ENSMUSG00000006005.13	ENSMUST00000119161.4,ENSMUST00000124484.1,ENSMUST00000124973.4,ENSMUST00000128417.3,ENSMUST00000130779.1,ENSMUST00000131701.1,ENSMUST00000132257.4,ENSMUST00000132522.1,ENSMUST00000138718.3,ENSMUST00000141827.2,ENSMUST00000147769.1,ENSMUST00000150752.4,ENSMUST00000151563.1,ENSMUST00000152967.3	216.89	213.6	300.07	314.54	220.62	289.19	391.69	365.56	99.26	92.63	74.56	69.37	289.03	255.35	248.87	248.19	166.96	243.64	163.87	164.92
Pdc	ENSMUSG00000006007.10	ENSMUST00000165062.3,ENSMUST00000185698.1,ENSMUST00000186572.2,ENSMUST00000191228.2	0	0	0	0	0	0	0	0	0	0	0	0	0	0	0	0	0	0.09	0	0.11
BC003331	ENSMUSG00000006010.10	ENSMUST00000006167.8,ENSMUST00000094477.3,ENSMUST00000097546.4,ENSMUST00000097547.5,ENSMUST00000111913.4,ENSMUST00000132809.3,ENSMUST00000140112.1,ENSMUST00000148389.3,ENSMUST00000150615.3	57.5	65.97	48.72	53.29	55.54	67.36	50.77	53.74	6.47	3.78	14.7	4.67	64.94	59.28	39.67	42.73	39.67	37.64	14.79	19.37
Prg4	ENSMUSG00000006014.12	ENSMUST00000006171.11,ENSMUST00000111901.4,ENSMUST00000111902.4,ENSMUST00000159035.1,ENSMUST00000161320.3,ENSMUST00000161611.3,ENSMUST00000162367.3,ENSMUST00000164600.3	0.28	0.12	0	0.31	0	0.01	0	0.01	0	0	0	0	0	0	0	0	0.57	0	0.08	0.11
Dhx34	ENSMUSG00000006019.11	ENSMUST00000094816.2,ENSMUST00000118795.3,ENSMUST00000119102.3,ENSMUST00000121123.3,ENSMUST00000128452.1,ENSMUST00000133518.1,ENSMUST00000163968.3	4.41	5.31	2.53	4.76	5.33	2.64	2.2	2.22	0.26	1.5	0.44	1.11	4.93	4.17	4.37	5.14	4.68	3.42	4.83	5.03
Kptn	ENSMUSG00000006021.5	ENSMUST00000006178.4,ENSMUST00000127584.1,ENSMUST00000129080.1,ENSMUST00000130170.1,ENSMUST00000141430.1,ENSMUST00000149255.1,ENSMUST00000149388.1,ENSMUST00000152044.1	6.83	8.1	3.69	3.51	6.42	5.73	6.37	3.09	1.82	0.7	5.41	1.19	6.43	5.23	11	5.99	7.19	4.23	4.96	6.6
Napa	ENSMUSG00000006024.8	ENSMUST00000006181.6,ENSMUST00000124563.3,ENSMUST00000127637.3,ENSMUST00000132828.1,ENSMUST00000139507.1,ENSMUST00000140640.1,ENSMUST00000150208.3	27.11	24.32	37.11	31.43	22.54	23.04	24.92	29.96	48.68	52.02	35.6	34.41	34.94	29.08	23.66	25.05	34.77	20.75	28.26	30.62
Sra1	ENSMUSG00000006050.7	ENSMUST00000001415.7,ENSMUST00000006209.4,ENSMUST00000173202.1,ENSMUST00000173482.3,ENSMUST00000173875.3,ENSMUST00000174125.1	38.17	24.92	43.49	36.07	37.64	34.1	44.69	41.04	5.75	10.33	5.91	8.53	38.63	44.7	44.94	48.42	47.73	37.17	48.58	41.62
Calcoco2	ENSMUSG00000006056.9	ENSMUST00000068686.8,ENSMUST00000097162.5	0	0	0	0	0	0	0	0	0	0	0.06	0	0	0	0	0	0	0	0	0
Atp5g1	ENSMUSG00000006057.11	ENSMUST00000090541.7,ENSMUST00000107684.1,ENSMUST00000107686.3,ENSMUST00000178611.3	28.48	12.98	81.5	56.22	41.37	60.62	53.39	82.4	3.31	6.46	2.03	7.9	43.52	64.48	14.16	22.16	14.13	0.7	2.92	4.15
Snf8	ENSMUSG00000006058.6	ENSMUST00000006217.5,ENSMUST00000107700.3,ENSMUST00000145749.1,ENSMUST00000150946.3,ENSMUST00000156394.1,ENSMUST00000156524.1	19.19	22.66	23.97	21.25	25.26	21.98	22.79	32.74	1.95	8.32	4.9	13.44	34.02	32.55	34.89	29.49	42.47	29.39	15.92	19.3
Tbcb	ENSMUSG00000006095.8	ENSMUST00000006254.5,ENSMUST00000141608.1,ENSMUST00000169358.3	17.58	13.72	22.95	20.84	27.59	31.91	15.97	29.79	10.36	4.95	5.07	2.3	16.7	23.46	17.58	29.86	16.62	14.65	6.46	8.46
Inpp5k	ENSMUSG00000006127.5	ENSMUST00000006286.4,ENSMUST00000129298.1,ENSMUST00000130318.3,ENSMUST00000136605.3,ENSMUST00000139856.1,ENSMUST00000149134.1,ENSMUST00000150857.3	27.13	32.74	13.53	18.8	20.61	15.55	12.17	16.02	13.42	14.89	33.66	18.55	14.36	13.93	27.06	27.48	30.94	36.89	46.29	50.15
Crkl	ENSMUSG00000006134.3	ENSMUST00000006293.3	14.86	16.6	18.5	15.58	10.73	12	12.59	16.14	8.17	7.06	5.04	3.06	12.15	11.48	16.39	14.56	6.13	7.16	16.85	15.37
Upk3bl	ENSMUSG00000006143.8	ENSMUST00000006303.6,ENSMUST00000111137.3,ENSMUST00000122979.1,ENSMUST00000139549.1,ENSMUST00000139999.3,ENSMUST00000156530.3	0	0	0	0	0	0.99	0	0	0	0	0	0	0.64	0.1	0	0	0	0	1.2	0.23
Eps8l1	ENSMUSG00000006154.9	ENSMUST00000086372.3,ENSMUST00000163137.3,ENSMUST00000163804.3,ENSMUST00000163893.3,ENSMUST00000164987.1,ENSMUST00000167068.1,ENSMUST00000167298.1,ENSMUST00000167599.3,ENSMUST00000167810.3,ENSMUST00000168924.1,ENSMUST00000169820.3,ENSMUST00000170423.3,ENSMUST00000170635.1,ENSMUST00000171445.3	9.24	2.81	3.14	2.24	1.22	4.22	2.89	0.54	2.65	3.35	17.4	16.71	0.96	3.35	3.17	3.13	23.71	6.63	23.1	25.74
Clint1	ENSMUSG00000006169.15	ENSMUST00000109260.1,ENSMUST00000109261.5,ENSMUST00000133715.1	63.43	88.25	88.94	96.84	67.47	75.56	106.4	107.88	16.21	10.56	16.03	15.25	96.84	84.08	112.88	106.75	85.79	77.38	46.16	44.14
Prss16	ENSMUSG00000006179.4	ENSMUST00000006341.2,ENSMUST00000129665.3,ENSMUST00000130585.1,ENSMUST00000150547.1	0.09	0.45	0.42	2.8	6.02	4.71	0.18	0.53	0	0.03	0.78	0.84	6.93	6.87	3.13	1.58	0	0.3	0.99	0.16
Cdkal1	ENSMUSG00000006191.13	ENSMUST00000006353.9,ENSMUST00000091674.7,ENSMUST00000110323.2,ENSMUST00000123641.3,ENSMUST00000124532.3,ENSMUST00000129231.1,ENSMUST00000131792.3,ENSMUST00000137225.3,ENSMUST00000140278.3,ENSMUST00000153086.3,ENSMUST00000154209.1	25.72	31.72	41.25	32.38	17.46	18.45	34.37	11.44	4.53	7.87	2.32	3.95	31.62	30.43	29.1	28.55	27.35	10.97	26.44	13.98
Rhox6	ENSMUSG00000006200.3	ENSMUST00000006362.3	0	0	0	0	0	0	0	0	0	0	0	0	0	0	0	0	0	0	0	0
5430419D17Rik	ENSMUSG00000006204.5	ENSMUST00000050586.5,ENSMUST00000128522.1	0	0	0	0	0	0	0	0	0	0	0	0	0	0	0	0	0	0	0	0
Htra1	ENSMUSG00000006205.9	ENSMUST00000006367.7,ENSMUST00000140741.1,ENSMUST00000150717.3,ENSMUST00000150905.1,ENSMUST00000153290.3	0.64	0	0	0	0	0	0	0	0	0	0.02	0	0	0.18	0.37	0.01	0	0	0	0
Zbtb17	ENSMUSG00000006215.8	ENSMUST00000006377.8,ENSMUST00000123477.1,ENSMUST00000130482.1,ENSMUST00000142020.3,ENSMUST00000142438.3,ENSMUST00000142695.1,ENSMUST00000144899.1	11.1	12.22	8.56	10	16.72	11.81	16.21	13.01	0.53	2.5	1.14	1.54	9.24	13.56	11.39	7.91	9.7	15.38	12.67	9.98
Clcnkb	ENSMUSG00000006216.6	ENSMUST00000006378.4,ENSMUST00000105788.1,ENSMUST00000135486.3,ENSMUST00000145725.1	0	0	0	0	0	0	0	0	0	0	0	0	0	0	0	0	0	0	0	0
Fam131c	ENSMUSG00000006218.4	ENSMUST00000006380.4	0	0	0	0	0	0	0	0	0	0	0	0	0	0	0	0	0	0	0	0
Fblim1	ENSMUSG00000006219.8	ENSMUST00000006381.6,ENSMUST00000105784.3,ENSMUST00000105785.4,ENSMUST00000123150.1,ENSMUST00000127455.3,ENSMUST00000129602.3,ENSMUST00000130181.3,ENSMUST00000131317.3,ENSMUST00000133874.1,ENSMUST00000136831.1,ENSMUST00000137491.1,ENSMUST00000141518.3,ENSMUST00000147764.3,ENSMUST00000147785.3,ENSMUST00000153189.3	0.08	0.18	0	0	0	0	0	0	0	0.24	0.47	0.22	0.04	0	0	0	0	0	0.05	0
Hspb7	ENSMUSG00000006221.7	ENSMUST00000102486.4	0	0.69	0	0	0	0	0	0	0	0	0	0	0	0	0	0	0	0.27	0	0
Epor	ENSMUSG00000006235.5	ENSMUST00000006397.5	0	3.89	6.34	10.26	0.42	0.03	19.18	26.3	57.43	49.26	36.04	22.03	3.04	2.32	0.16	0.3	0	0	0	0.03
Ccdc159	ENSMUSG00000006241.11	ENSMUST00000006403.6,ENSMUST00000170304.3	0.24	0.14	0	0	0	0.24	0.19	0	0	0	0	0	0.09	0.05	0.21	0	0	0.09	0	0
Mob1b	ENSMUSG00000006262.11	ENSMUST00000006424.7,ENSMUST00000113229.3,ENSMUST00000125171.1,ENSMUST00000155298.1	12.13	7.7	9.66	13.78	4.84	6.97	13.27	9.75	7.3	9.65	7.7	7.13	6.61	6.59	10.39	8.09	6.89	7.96	7.25	6.81
Atp6v1b1	ENSMUSG00000006269.6	ENSMUST00000006431.6	0	0	0	0	0	0	0	0	0	0	0	0	0	0	0	0	0	0	0	0
Vax1	ENSMUSG00000006270.7	ENSMUST00000172821.3,ENSMUST00000173710.1	0	0	0	0	0	0	0	0	0	0	0	0	0	0	0	0	0	0	0	0
Atp6v1b2	ENSMUSG00000006273.10	ENSMUST00000006435.7,ENSMUST00000123290.1,ENSMUST00000125211.1,ENSMUST00000129797.1,ENSMUST00000153079.3,ENSMUST00000153680.1	27.74	27.73	35.55	27.63	50.28	57.79	25.49	25.18	7.77	11.91	22.31	16.06	50.99	59.22	141.69	121.15	62.18	68.84	66.61	68.08
Eps15l1	ENSMUSG00000006276.9	ENSMUST00000163643.1	19.85	19.89	13.31	15.15	13.26	12.93	16.67	13.33	20.83	17.24	11.06	11.07	18.47	16.02	19.8	17.21	16.74	18.72	16.31	17.48
Tep1	ENSMUSG00000006281.7	ENSMUST00000006444.7	4.75	2.53	2.18	2.09	4.12	3.95	1.11	1.34	0.33	0.54	0.84	0.66	2.95	3.93	14.22	15.66	7.88	6.7	5.21	4.73
Ttc5	ENSMUSG00000006288.7	ENSMUST00000006451.6	22.05	16.3	17.45	15.56	23.75	20.83	18.09	13.78	4.2	2.93	3.9	2.45	20.88	23.61	17.92	19.4	26.5	18.31	17.4	21.23
Osgep	ENSMUSG00000006289.10	ENSMUST00000006452.8,ENSMUST00000159292.3,ENSMUST00000160375.3,ENSMUST00000160393.3,ENSMUST00000160464.1,ENSMUST00000160890.3,ENSMUST00000162177.3,ENSMUST00000162850.1	56.66	58.11	62.29	63.67	63.64	70.47	49.22	63	5.19	5.31	5.58	4.87	70.85	79.31	51.38	77.54	29.99	25.96	22.72	18.12
Aamp	ENSMUSG00000006299.9	ENSMUST00000006462.9,ENSMUST00000178235.3,ENSMUST00000186833.1,ENSMUST00000187046.1,ENSMUST00000190008.1,ENSMUST00000191258.1	57.7	82.53	56.66	43.36	80.44	58.75	51.57	57.45	9.26	5.46	11.72	5.54	63.17	61.96	28.1	36.85	59.87	47.11	45.6	43.17
Tmbim1	ENSMUSG00000006301.13	ENSMUST00000016309.11,ENSMUST00000113796.3,ENSMUST00000128505.1,ENSMUST00000130763.3,ENSMUST00000135384.3,ENSMUST00000141560.1,ENSMUST00000152603.3,ENSMUST00000154859.1	14.97	20.08	9.1	10.14	7.88	8.93	8.49	8.2	0.17	0.3	0.8	0.96	8.5	11.61	6.57	8.59	7.17	8.47	0.74	2.1
Arpc2	ENSMUSG00000006304.10	ENSMUST00000006467.9,ENSMUST00000113819.1,ENSMUST00000113820.4,ENSMUST00000185733.1	199.26	188.82	170.95	153.44	334.8	258.19	139.26	140.8	24.19	28.79	65.34	53.25	251.14	274.82	468.18	516.36	479.46	454.2	278.68	277.08
Kmt2b	ENSMUSG00000006307.12	ENSMUST00000006470.9,ENSMUST00000108154.4,ENSMUST00000125372.1,ENSMUST00000125836.1,ENSMUST00000128456.1,ENSMUST00000131002.1,ENSMUST00000136959.1,ENSMUST00000152931.1	13.13	10.24	5.03	12.84	5.47	3.46	10.36	10.37	16.65	15.32	6.5	7.62	8.78	7.43	14.13	4.91	10.73	6.84	25.16	14.29
Zbtb32	ENSMUSG00000006310.10	ENSMUST00000108150.1,ENSMUST00000108151.2,ENSMUST00000144532.1	0	0	0	0.16	0	0	0	0	0	0.12	0	0	0	0	1.14	1.78	13.77	3.78	1.19	1.31
Etv2	ENSMUSG00000006311.8	ENSMUST00000108147.2	0	0	0	0	0	0	0	0	0	0	0	0	0	0	0	0.37	0	0	0	0
Upk1a	ENSMUSG00000006313.4	ENSMUST00000006476.4	0	0	0	0	0	0	0.67	0	0	0.96	0	0	0.09	0	0	0	0	0.51	0	0.21
Tmem147	ENSMUSG00000006315.8	ENSMUST00000006478.8	13.21	20.85	28.89	31.84	52.39	36.36	33.89	50.91	1.68	3.16	4.03	4.66	39.22	47.64	17.95	16.68	6.37	6.99	2.63	4.12
Rps9	ENSMUSG00000006333.10	ENSMUST00000006496.10,ENSMUST00000108623.3,ENSMUST00000108624.3,ENSMUST00000108625.3,ENSMUST00000126562.3,ENSMUST00000128729.1,ENSMUST00000136858.1,ENSMUST00000139818.1,ENSMUST00000146303.1,ENSMUST00000146927.1	1214.17	991.81	1140.02	1064.17	865.63	955.69	959.36	843.29	105.92	214.39	99.66	162.66	967.87	1102.54	667.47	813.53	948.65	789.8	592.09	630.21
Tfpt	ENSMUSG00000006335.12	ENSMUST00000058880.8,ENSMUST00000108641.5,ENSMUST00000153143.1,ENSMUST00000155592.3,ENSMUST00000156194.1	11.45	14.04	17.15	16.61	18.64	20.37	23.27	27.67	3.78	3.19	6.08	4.01	26.82	21.37	13.88	17.59	8.62	12.98	20.53	9.88
Susd2	ENSMUSG00000006342.10	ENSMUST00000077610.4,ENSMUST00000095541.5	0.03	0.12	0.01	0.24	0	0	0.36	0.62	0.76	0.67	1.48	1.49	0.06	0	0.27	0.16	0	0.37	0.15	0.23
Ggt5	ENSMUSG00000006344.12	ENSMUST00000072217.4,ENSMUST00000188444.1,ENSMUST00000189972.1,ENSMUST00000189991.1	10.94	15.22	4.42	2.39	1.99	1.43	1.7	0.27	0	0.13	2.05	2.33	1.69	2.18	9.7	1.51	0.44	0	16.43	23.3
Ggt1	ENSMUSG00000006345.6	ENSMUST00000006508.5,ENSMUST00000124259.3,ENSMUST00000125770.3,ENSMUST00000128886.3,ENSMUST00000129020.1,ENSMUST00000129232.3,ENSMUST00000131565.3,ENSMUST00000134503.3,ENSMUST00000139459.3,ENSMUST00000140219.3,ENSMUST00000141062.3,ENSMUST00000143226.3,ENSMUST00000143792.3,ENSMUST00000145079.3,ENSMUST00000145928.3,ENSMUST00000148447.1,ENSMUST00000151212.3,ENSMUST00000152657.3,ENSMUST00000155186.1,…	0	1.31	0	0.12	0.97	0	0	0	0	0	0	0	0	0	2.86	6.21	0	0.25	1.65	1.6
Crip2	ENSMUSG00000006356.6	ENSMUST00000084882.4	0	0.22	4.16	3.27	0.24	0.02	7.1	11.02	5.61	4.49	0.73	0.87	0.34	0.75	0	0.84	0.27	0.77	0.29	0.46
Crip1	ENSMUSG00000006360.7	ENSMUST00000006523.7	202.14	113.14	189.27	170.34	47.24	60.52	114.14	150.51	32.69	55.57	31.4	67.2	75.85	93.86	1152.58	1334.56	494.03	575.66	166.12	140.61
Cbfa2t3	ENSMUSG00000006362.11	ENSMUST00000006525.9,ENSMUST00000064674.8,ENSMUST00000127984.3,ENSMUST00000134045.1,ENSMUST00000142535.3,ENSMUST00000147374.1,ENSMUST00000148630.1	10.73	11.48	5.59	16.78	8.94	4.94	9.57	6.02	0.84	2.35	4.82	5.76	7.13	7.25	15.65	15.65	9.28	20.26	5.78	2.35
Fbln1	ENSMUSG00000006369.10	ENSMUST00000057410.9,ENSMUST00000109432.3,ENSMUST00000160798.1	0.45	0.64	0	0.06	0	0.44	0	0	0	0	0	0	0.14	0.24	0	0	0	0	0	0
Pgrmc1	ENSMUSG00000006373.10	ENSMUST00000073339.6	41.74	55.15	40.89	39.47	29.9	41.6	66.76	48.54	7.24	5.03	3.71	4.39	38.87	40.81	17.13	29.58	39.21	39.1	12.78	12.81
Gcat	ENSMUSG00000006378.9	ENSMUST00000006544.7,ENSMUST00000058004.3,ENSMUST00000171999.3	2.12	2.46	3.34	2.6	1.78	1.24	0.96	0.39	0	0.05	0.23	0	1.73	1.99	1.01	2.09	0.12	0.6	0	0
Tek	ENSMUSG00000006386.11	ENSMUST00000071168.5,ENSMUST00000073939.8,ENSMUST00000102798.3,ENSMUST00000131958.1	3.97	6.94	5.45	5.61	0.2	2.6	5.79	1.23	0	0.21	0	0	0.72	0.28	0	0	0	0	0	0
Mpl	ENSMUSG00000006389.8	ENSMUST00000006556.5,ENSMUST00000102671.5,ENSMUST00000106375.1,ENSMUST00000168404.3	15.32	17.55	3.24	3.58	0.01	0.01	0.77	0.29	0	0.26	0.46	0	0.58	0.09	0	0	0	0	0.67	0.66
Elovl1	ENSMUSG00000006390.11	ENSMUST00000006557.8,ENSMUST00000067896.3,ENSMUST00000102673.6,ENSMUST00000129419.1,ENSMUST00000135162.1,ENSMUST00000143140.1,ENSMUST00000167636.3	19.77	19.6	25.26	33.79	36.27	31.82	38.08	43.64	11.84	14.79	9.44	7.86	38.83	36.97	44.48	41.8	21.2	27.32	22.97	23.54
Med8	ENSMUSG00000006392.12	ENSMUST00000019229.10,ENSMUST00000073881.3,ENSMUST00000084319.6,ENSMUST00000106384.5,ENSMUST00000125235.1,ENSMUST00000126089.3,ENSMUST00000130421.3,ENSMUST00000135201.1,ENSMUST00000144577.1,ENSMUST00000152633.1	35.22	19.67	46.57	44.17	59.13	56.35	58.89	42.31	22.18	21.97	16.15	23.96	62.71	57.16	47.84	65.21	54.26	54.16	40.77	33.41
Hyi	ENSMUSG00000006395.12	ENSMUST00000006562.5,ENSMUST00000106393.3,ENSMUST00000132882.1,ENSMUST00000179719.1,ENSMUST00000194248.1	21.55	18.59	13.6	10.59	8.33	8.67	16.49	8.83	0.4	0.82	0.97	0.32	10.52	12.11	6.22	8.41	4.37	3.46	7.22	6.16
Cdc20	ENSMUSG00000006398.11	ENSMUST00000006565.8,ENSMUST00000151302.1,ENSMUST00000183942.1	30.83	34.69	32.63	46.13	50.58	45.92	38.59	61.05	56.62	50.37	20.03	11.15	52.99	56.55	47.28	51.97	0.88	1.64	1.04	0.89
Adamts4	ENSMUSG00000006403.8	ENSMUST00000111314.1,ENSMUST00000111315.3	0	0.13	0	0	0	0	0	0	0	0	0	0	0	0	0.07	0.01	0	0	0.07	0
Nectin4	ENSMUSG00000006411.8	ENSMUST00000006578.5,ENSMUST00000094325.4,ENSMUST00000111286.4	3.1	2.83	1.36	1.21	0.94	0.6	0.15	0.08	0.17	0.15	0.28	0	0.51	0.24	0.76	1.32	1.79	0.91	0.84	1.14
Pfdn2	ENSMUSG00000006412.6	ENSMUST00000006579.4,ENSMUST00000135941.3,ENSMUST00000138323.1	17.62	27.36	36.69	18.97	15.96	8.88	40.35	60.94	3.91	2.91	0.68	5.48	21.34	32.98	9.27	16.91	39.32	15.12	7.18	5.04
Rnf114	ENSMUSG00000006418.13	ENSMUST00000078050.6,ENSMUST00000109214.3,ENSMUST00000127939.1	21.56	29.28	12.94	15.39	14.71	14.44	14.53	11.74	3.56	5.7	13.89	15.01	11.34	11.94	22.04	22.5	33.5	27.91	33.51	40.02
C330007P06Rik	ENSMUSG00000006423.11	ENSMUST00000047486.5,ENSMUST00000115248.5,ENSMUST00000115249.5,ENSMUST00000127966.3,ENSMUST00000143544.3,ENSMUST00000150873.1	37.93	39.6	31.08	28.33	40.53	41.26	38.29	40.62	9.95	12.58	10.1	6.42	45.64	39.98	34.35	32.14	30.97	27.96	17.13	18.62
Neurl1a	ENSMUSG00000006435.11	ENSMUST00000111807.3,ENSMUST00000111808.5	0	0	0	0.04	0	0.02	0	0	0.23	0	0	0	0	0.03	0	0	0	0	0.05	0.03
Srm	ENSMUSG00000006442.10	ENSMUST00000006611.8,ENSMUST00000140129.1,ENSMUST00000152701.1	8.64	11.1	17.1	24.26	36.32	31.78	19.44	46.65	1.59	0.33	4.14	0.86	33.78	38.42	4.94	2.91	1.25	1.57	1.91	2.37
Epha2	ENSMUSG00000006445.3	ENSMUST00000006614.2,ENSMUST00000131026.1,ENSMUST00000145523.1,ENSMUST00000149002.1	0.5	0	0.16	0.61	0.06	0	0	0	0	0.11	0	0.05	0.07	0.31	1.2	0.83	0	0	0.45	1.08
Rbm14	ENSMUSG00000006456.10	ENSMUST00000006625.7,ENSMUST00000113793.3,ENSMUST00000180008.1	8.43	9.54	12.72	14.74	15.63	13.84	10.13	17.55	9.75	8.92	30.69	21.53	12.62	11.91	7.63	8.52	2.79	3.12	7.35	6.46
Actn3	ENSMUSG00000006457.3	ENSMUST00000006626.3,ENSMUST00000138811.1	0.04	0.1	0.03	0.18	0.7	0	0.63	0	0.19	0.08	0	0.21	0	0	0.31	0.05	0.06	0.78	0	0
A530013C23Rik	ENSMUSG00000006462.6	ENSMUST00000130679.1,ENSMUST00000141923.1	0	0.29	0	0.01	0	0.02	0	0	0	0	0	0	0	0	0.85	0.32	5.45	4.14	6.96	6.8
Zdhhc24	ENSMUSG00000006463.9	ENSMUST00000006632.7,ENSMUST00000160014.1,ENSMUST00000162088.3,ENSMUST00000162134.1,ENSMUST00000162720.3,ENSMUST00000162754.1	6.57	9.51	5.22	4.96	5.13	1.91	5.4	7.93	8.69	5.79	4.14	3.78	4.11	2.27	4.13	4.73	5.59	2.35	3.27	3.86
Bbs1	ENSMUSG00000006464.8	ENSMUST00000053506.6	1.53	1.05	0.62	1.05	1.1	0.48	0.4	0	1.56	0.46	0.39	0.17	0.37	0.33	0.06	0.04	0	0	0.17	0.27
Slc34a3	ENSMUSG00000006469.9	ENSMUST00000006638.7,ENSMUST00000124146.3,ENSMUST00000137482.3,ENSMUST00000142095.1,ENSMUST00000144884.3,ENSMUST00000152997.3,ENSMUST00000155420.3	0.41	0	0	0	0	0	0	0	0	0	0	0	0	0	0	0	0	0	0	0
Ndor1	ENSMUSG00000006471.13	ENSMUST00000100329.5,ENSMUST00000114349.4,ENSMUST00000123472.1,ENSMUST00000129705.1,ENSMUST00000132128.2,ENSMUST00000132591.1,ENSMUST00000137355.1,ENSMUST00000141808.3,ENSMUST00000147866.1,ENSMUST00000148589.4,ENSMUST00000156056.1,ENSMUST00000162680.3	19.45	13.29	12.35	12.23	9.68	16.38	10.48	9.96	3.75	2.06	6.99	3.77	15.28	9.58	8.5	9.93	16.27	13.88	18.14	20.72
Nsmf	ENSMUSG00000006476.15	ENSMUST00000006646.10,ENSMUST00000074422.9,ENSMUST00000100334.6,ENSMUST00000102931.6,ENSMUST00000114386.3,ENSMUST00000114388.3,ENSMUST00000116574.5,ENSMUST00000124309.1,ENSMUST00000132172.3,ENSMUST00000134744.1,ENSMUST00000135328.1,ENSMUST00000140733.1,ENSMUST00000140737.3,ENSMUST00000141866.2,ENSMUST00000144520.3,ENSMUST00000152122.3,ENSMUST00000152506.1,ENSMUST00000155909.1	8.01	15.79	8.62	4.98	2.38	13.44	12.93	3.57	0.75	1.26	0.26	0.57	3.45	2.32	6.28	3.96	13.05	3.37	8.37	8.89
Prl7a1	ENSMUSG00000006488.12	ENSMUST00000006659.6,ENSMUST00000095924.5	0	0	0	0	0	0	0	0	0	0	0	0	0	0	0	0	0	0	0	0.32
Prl8a9	ENSMUSG00000006490.2	ENSMUST00000006662.2	0	0	0	0	0	0	0	0	0	0	0	0	0	0	0	0	0	0	0	0
Pdk1	ENSMUSG00000006494.7	ENSMUST00000006669.5,ENSMUST00000129427.1,ENSMUST00000129887.1,ENSMUST00000134362.3,ENSMUST00000148249.3,ENSMUST00000151358.3,ENSMUST00000152696.3,ENSMUST00000156036.3	54.5	58.41	27.02	36.58	43.74	48.58	37.21	39.68	2.51	6.15	3.45	2.3	47.33	34.33	11.52	5.33	9.66	9.36	15.03	14.1
Ptbp1	ENSMUSG00000006498.12	ENSMUST00000057343.11,ENSMUST00000095457.6,ENSMUST00000099958.4,ENSMUST00000164385.3,ENSMUST00000165153.3,ENSMUST00000165704.3,ENSMUST00000165724.3,ENSMUST00000168216.3,ENSMUST00000168683.1,ENSMUST00000168988.3,ENSMUST00000169091.1,ENSMUST00000169483.3,ENSMUST00000169580.1,ENSMUST00000171216.1,ENSMUST00000171599.3,ENSMUST00000172282.3	89.35	90.42	118.74	113.74	121.75	129.44	91.13	121.58	31.23	30.48	22.79	13.82	104.45	118.44	77.66	60.66	25.22	35.07	39.03	45.36
Mvd	ENSMUSG00000006517.4	ENSMUST00000006692.4	2.4	3.66	0.64	1.65	2.44	2.38	1.12	0.09	0.61	0.67	0.55	0.3	3.36	2.02	8.79	9.58	3.97	1.98	1.82	1.88
Cyba	ENSMUSG00000006519.10	ENSMUST00000017604.8	43.14	19.62	24.86	21.84	71.64	55.86	16.77	12.87	12.24	11.25	17.22	17.63	56.13	71.06	157.45	200.96	145.07	153.5	99.45	102.95
Itih3	ENSMUSG00000006522.11	ENSMUST00000006697.10,ENSMUST00000112141.5,ENSMUST00000166622.1,ENSMUST00000169620.1,ENSMUST00000170415.1	0	0	0	0	0	0	0	0	0	0	0	0	0	0	0	0	0	0	0	0
Tmem110	ENSMUSG00000006526.7	ENSMUST00000006701.5,ENSMUST00000164004.1,ENSMUST00000164184.3,ENSMUST00000164482.1,ENSMUST00000171920.1	4.48	3.72	4.24	2.98	5.35	3.79	2.59	4.11	0.63	0.6	1.07	0.38	6.05	3.62	7.06	7.36	2.07	5.27	5.26	3.8
Sfmbt1	ENSMUSG00000006527.10	ENSMUST00000054230.6,ENSMUST00000112177.3,ENSMUST00000112184.3,ENSMUST00000131706.3,ENSMUST00000132451.1,ENSMUST00000133629.1	6.84	6.84	9.01	10.21	4.83	7.87	8.39	8.09	4.56	9.05	4.41	3.49	5.8	4.34	4.38	4.49	3.14	1.08	2.71	3.37
Itih1	ENSMUSG00000006529.10	ENSMUST00000006704.10,ENSMUST00000163118.1,ENSMUST00000166913.1	0	0	0	0	0	0	0	0	0	0	0	0	0	0	0	0	0	0	0	0
Ihh	ENSMUSG00000006538.10	ENSMUST00000164097.2,ENSMUST00000189364.1	0	0	0	0	0	0	0.5	0	0	0	0	0.12	0	0	0	0	0	0	0	0
Prkag3	ENSMUSG00000006542.9	ENSMUST00000081636.8,ENSMUST00000113672.4,ENSMUST00000159728.1,ENSMUST00000160732.3,ENSMUST00000162093.1,ENSMUST00000188073.2	0	0	0	0	0	0	0	0	0	0	0	0.05	0	0	0	0	0	0	0.07	0
Cryba2	ENSMUSG00000006546.3	ENSMUST00000006721.2,ENSMUST00000133833.2	0	0	0	0	0	0	0	0	0	0	0	0	0	0	0	0	0	0	0	0
Atp7b	ENSMUSG00000006567.7	ENSMUST00000006742.6,ENSMUST00000110738.2	0.68	2.15	3.83	5.28	0.17	0.14	8.72	17.56	1.54	2.71	1.85	1.47	2.38	1.35	0.41	0.19	0	0	0	0.03
Defb2	ENSMUSG00000006570.3	ENSMUST00000006745.3	0	0	0	0	0	0	0	0	0	0	0	0	0	0	0	0	0	0	0	0
Slc4a1	ENSMUSG00000006574.11	ENSMUST00000006749.9,ENSMUST00000128405.1,ENSMUST00000145636.3,ENSMUST00000149993.1,ENSMUST00000151050.1	1.83	5.37	1.65	0.39	0.01	0.92	0.16	4.11	1809.1	1730.74	2775.7	2741.91	0.36	0.4	4.2	1.83	4.68	3.56	5.37	4.67
Rundc3a	ENSMUSG00000006575.10	ENSMUST00000006750.7,ENSMUST00000107102.3,ENSMUST00000107103.3,ENSMUST00000107105.4,ENSMUST00000128331.1,ENSMUST00000131219.1,ENSMUST00000132876.1,ENSMUST00000142157.3,ENSMUST00000146330.3,ENSMUST00000150982.3	2.83	0.85	0	0.56	0	0	0.03	0	0	0	1.17	2.71	0	0	0	0	0	0	0.39	0.28
Slc4a3	ENSMUSG00000006576.12	ENSMUST00000027415.7,ENSMUST00000124341.3,ENSMUST00000129703.3,ENSMUST00000132110.1,ENSMUST00000132612.3,ENSMUST00000138814.1,ENSMUST00000142257.1,ENSMUST00000145258.1,ENSMUST00000145516.1,ENSMUST00000150142.3,ENSMUST00000154101.3,ENSMUST00000189794.1	0.19	0.11	0	0.01	0	0	0	0	0	0.05	0.05	0.54	0.02	0.02	0	0	0	0.11	0.14	0
Cdt1	ENSMUSG00000006585.2	ENSMUST00000006760.2	15.6	13.33	18.78	25.8	20.94	22.96	20.82	38.96	16.45	8.75	11.53	7.34	22.88	29.24	18.81	15.68	2.34	4.52	8.59	6.26
Runx1t1	ENSMUSG00000006586.11	ENSMUST00000006761.5,ENSMUST00000098256.3,ENSMUST00000098257.5,ENSMUST00000105566.4,ENSMUST00000139736.1,ENSMUST00000150583.3	0.86	0.16	0.01	0	0	0	0.04	0	2.39	2.33	9.26	7.34	0	0	0	0	0	0	0.04	0.05
Snai3	ENSMUSG00000006587.5	ENSMUST00000006762.5	0	0	0	0	0	0	0	0	0	0	0	0	0	0	0	0	0	0	0.19	0.61
Aprt	ENSMUSG00000006589.7	ENSMUST00000006764.7	38.84	39.76	35.58	27.81	117.3	77.13	31.65	59.36	3.4	4.8	8.64	8.48	64.6	87.21	79.6	73.3	12.39	16.36	8.31	11.9
Gtf2h1	ENSMUSG00000006599.9	ENSMUST00000006774.6,ENSMUST00000107644.1,ENSMUST00000128420.4,ENSMUST00000144708.1,ENSMUST00000165031.3	38.81	50.81	48.44	49.54	38.37	49.89	87.64	94.64	5.19	8.19	8.43	5.75	63.69	51.91	43.76	43.7	43.29	42.93	18.01	22.44
Hfe	ENSMUSG00000006611.10	ENSMUST00000006787.7,ENSMUST00000091706.8,ENSMUST00000091707.8,ENSMUST00000151243.1	2.35	3.55	2.45	3.35	6.4	9.32	0.16	1.25	1.45	0.32	1.13	1.6	10.89	7.89	10.46	9.01	133.78	124.32	2.17	2.5
Abhd1	ENSMUSG00000006638.10	ENSMUST00000006814.8,ENSMUST00000131757.3,ENSMUST00000133844.3,ENSMUST00000138902.1	2	1.27	1.3	0.96	0.65	0.4	0	0.83	0	0.73	0.34	0.23	0.86	0.76	2.77	3.15	4.34	6.23	4.16	6.1
Slc5a6	ENSMUSG00000006641.8	ENSMUST00000006817.6,ENSMUST00000080431.3,ENSMUST00000114665.3,ENSMUST00000114668.3,ENSMUST00000127693.1,ENSMUST00000127781.1,ENSMUST00000137223.1	2.54	3.74	2.51	2.7	5.07	3.44	2.5	4.31	0	0	0	0.33	5.39	4.74	0.74	0.84	0.16	1.66	0.94	1.94
Tcf23	ENSMUSG00000006642.2	ENSMUST00000006818.2	0	0	0	0	0	0	0	0	0	0	0	0	0	0	0	0	0	0	0	0
Nphs1	ENSMUSG00000006649.12	ENSMUST00000006825.8,ENSMUST00000123880.3,ENSMUST00000126297.3,ENSMUST00000131004.1,ENSMUST00000149086.1	0	0	0	0	0	0	0	0	0	0	0	0	0	0	0	0	0	0	0	0
Aplp1	ENSMUSG00000006651.7	ENSMUST00000006828.7	0	0	0	0	0	0	0	0	0	0	0	0	0	0	0.04	0	0	0	0.04	0.11
Qrich1	ENSMUSG00000006673.10	ENSMUST00000006851.10,ENSMUST00000112155.4,ENSMUST00000192331.1,ENSMUST00000192819.1,ENSMUST00000192932.1,ENSMUST00000193258.1,ENSMUST00000193348.1,ENSMUST00000194385.1,ENSMUST00000194387.1,ENSMUST00000194741.1,ENSMUST00000194743.1,ENSMUST00000195513.1,ENSMUST00000195563.1	62.64	100.17	76.48	61.04	76.78	69.07	80.66	82.54	32.12	38.02	19.16	17.82	74.97	79.53	57.08	59.28	71	70.17	51.75	58.07
P4htm	ENSMUSG00000006675.6	ENSMUST00000006853.6,ENSMUST00000191674.1,ENSMUST00000192080.1,ENSMUST00000193621.1,ENSMUST00000194900.1,ENSMUST00000195181.1	1.04	2.93	0.21	0.6	0	0.25	0.9	0	0	0	0.03	0.66	1.11	0.63	0.03	0	1.17	0.33	0.22	0.23
Usp19	ENSMUSG00000006676.12	ENSMUST00000006854.8,ENSMUST00000085044.9,ENSMUST00000166103.4,ENSMUST00000178075.3,ENSMUST00000192854.1,ENSMUST00000193183.1,ENSMUST00000193412.1,ENSMUST00000193558.1,ENSMUST00000193571.1,ENSMUST00000193678.1,ENSMUST00000193975.1,ENSMUST00000194171.1,ENSMUST00000194225.1,ENSMUST00000194499.1,ENSMUST00000194863.1,ENSMUST00000195763.1	36.97	40.82	30.9	32.58	20.04	19.42	23.17	30.81	19.09	18.84	34.63	34.25	28.55	23.97	20.34	22.58	22.99	17.77	41.01	40.81
Pola1	ENSMUSG00000006678.6	ENSMUST00000006856.2,ENSMUST00000124236.1,ENSMUST00000127718.1,ENSMUST00000142479.1	59.03	73.11	81.3	87.41	73.36	90.07	79.82	70.7	52.87	54.63	21.65	24.15	86.15	71.95	42.39	45.29	7.04	5.48	4.12	4.1
Cdc42	ENSMUSG00000006699.13	ENSMUST00000030417.9,ENSMUST00000051477.8	273.02	266.23	271.88	261.14	269.14	331.02	265.27	244.69	62.01	44.91	80.04	37.89	285.59	326.52	630.59	674.91	437.08	474.88	282.59	286.09
Pknox1	ENSMUSG00000006705.8	ENSMUST00000097352.5,ENSMUST00000175709.1,ENSMUST00000175806.3,ENSMUST00000175812.1,ENSMUST00000176513.1,ENSMUST00000176701.2,ENSMUST00000176895.1	14.33	15.37	11.21	12.39	10.54	11.52	8.64	10.37	8.02	10.29	2.36	4.32	11.17	10.13	17.97	14.44	14.12	13.51	25.08	20.61
D130043K22Rik	ENSMUSG00000006711.11	ENSMUST00000006893.8,ENSMUST00000141572.3,ENSMUST00000169411.1,ENSMUST00000171262.1	0	0	0	0	0	0	0	0.21	0	0	0.14	0.06	0	0	0	0	0	0	0	0.06
Gmnn	ENSMUSG00000006715.7	ENSMUST00000006898.5,ENSMUST00000110382.4,ENSMUST00000175689.3,ENSMUST00000176890.3,ENSMUST00000177253.1	60.42	88.32	103.59	108.11	122.78	170.18	181.86	133.9	62.69	103.32	46.46	48.95	138.76	130.65	103.36	108.11	15.88	13.45	4.81	3.99
Acot13	ENSMUSG00000006717.6	ENSMUST00000006900.6	20.95	46.91	24.36	21.06	26.43	24.93	49.22	52.74	9.14	7.29	5.3	6.26	34.07	27.28	15.2	18.75	15.05	14.92	9.48	10.64
Zfp184	ENSMUSG00000006720.12	ENSMUST00000006903.6,ENSMUST00000102978.3,ENSMUST00000152258.4,ENSMUST00000176003.1,ENSMUST00000176511.3,ENSMUST00000176580.3	13.48	10.06	7.9	6.64	7.62	9.72	6.56	1.85	0	0.4	0.13	0.91	9.14	5.85	0.39	0.02	0	1.15	1	0.19
Cyp27b1	ENSMUSG00000006724.8	ENSMUST00000165764.3,ENSMUST00000171868.1,ENSMUST00000172069.1	0.11	0	0	0.08	0	0.42	0	0	0	0	0	0	0.18	0	0	0	0	0	0	0
Cdk4	ENSMUSG00000006728.8	ENSMUST00000006911.7,ENSMUST00000120226.3,ENSMUST00000123456.1,ENSMUST00000125682.1,ENSMUST00000133115.3,ENSMUST00000135179.3,ENSMUST00000140254.3,ENSMUST00000142558.3,ENSMUST00000145670.1	323.37	265.15	522.49	372.69	325.1	427.01	293.1	400.87	34.49	13.7	30.37	15.95	325.26	359.05	100.75	160.31	10.82	10.41	12.33	10.06
B4galnt1	ENSMUSG00000006731.9	ENSMUST00000006914.9	20.62	17.16	27.71	24.5	80.56	74.17	10	12.58	4.54	2.86	6.7	2.61	62.98	74.17	33.61	31.05	54.95	62.36	70.04	76.82
Mettl1	ENSMUSG00000006732.10	ENSMUST00000006915.9,ENSMUST00000120542.3,ENSMUST00000135655.1,ENSMUST00000139486.1,ENSMUST00000152960.1	9.76	9.02	15.35	14.36	20.99	15.27	15.52	14.8	0.08	0.63	0.87	0.15	18.7	14.33	5.13	2.15	0.59	0.8	3.19	1.69
Tspan31	ENSMUSG00000006736.8	ENSMUST00000060991.4	27.68	27.06	31.69	23.13	47.21	47.58	15.47	32.45	1.83	2.8	8.43	2.58	37.07	39.68	33.39	34.58	19.49	19.06	6.47	7.1
Kif5b	ENSMUSG00000006740.9	ENSMUST00000025083.9,ENSMUST00000163210.1,ENSMUST00000164426.1,ENSMUST00000166249.1,ENSMUST00000168031.1,ENSMUST00000170959.1	70.65	79.72	106.71	84.56	73.52	79.08	97.75	106.23	43.01	42.33	28.65	29.49	94.81	92.56	122.99	113.22	110.21	111.66	86.69	73.8
Saal1	ENSMUSG00000006763.8	ENSMUST00000006948.8,ENSMUST00000131747.3,ENSMUST00000142381.3,ENSMUST00000143082.1,ENSMUST00000145813.1,ENSMUST00000146316.1	8.35	11.74	8.23	9.53	8.56	10.75	12.53	13.94	3.39	1.4	1.43	1.41	11.27	9.77	5.74	7.66	3.53	4.24	4.37	4.59
Tph2	ENSMUSG00000006764.8	ENSMUST00000006949.8,ENSMUST00000155794.1	0	0	0	0	0	0	0	0	0	0	0	0.04	0	0	0	0	0	0	0.02	0.04
Krt23	ENSMUSG00000006777.7	ENSMUST00000006969.7	0	0	0	0	0	0	0	0	0	0	0	0	0	0	0	0	0	0	1.12	0.55
Cnp	ENSMUSG00000006782.12	ENSMUST00000103120.4,ENSMUST00000147403.1,ENSMUST00000148034.1,ENSMUST00000150414.3	13.23	15.08	19.7	18.76	11.95	9.62	16.31	26.65	5.05	4.56	1.88	1.59	13.17	10.2	12.92	14.81	10.2	11.58	33.87	38.69
Ttc25	ENSMUSG00000006784.10	ENSMUST00000006976.7,ENSMUST00000092684.7,ENSMUST00000127389.1,ENSMUST00000132143.1,ENSMUST00000150331.1	0.16	0.01	0.02	0.02	0.19	0	0	0	0	0	0	0	0.18	0.03	0.01	0.01	0	1.94	0.39	0.45
Sulf2	ENSMUSG00000006800.9	ENSMUST00000088086.3,ENSMUST00000109249.4,ENSMUST00000125503.3,ENSMUST00000133395.1,ENSMUST00000139266.1,ENSMUST00000143996.1,ENSMUST00000146497.3	1.68	2.02	1.34	0.2	1.46	0.44	1.42	0.26	2.96	1.42	3.26	0.38	0.66	1.03	33.7	28.73	12.19	11.6	1.27	1.2
Sod2	ENSMUSG00000006818.4	ENSMUST00000007012.4	21.97	34.84	26.95	24.09	32.74	31.22	49.42	45.61	3.84	3.36	4.82	4.07	29.71	25.96	12.44	17.74	20.42	22.32	8.97	8.92
Tmco6	ENSMUSG00000006850.7	ENSMUST00000007046.7	7.77	5.09	6.9	5.38	4.54	7.87	5.96	3.14	4.91	6.2	17.12	16.6	5.46	6.91	6.39	4.96	6.5	6.63	7.08	6.69
Stambp	ENSMUSG00000006906.9	ENSMUST00000068054.7	2.41	1.67	1.26	4.32	1.76	2.01	1.32	1.11	0.26	0	0.22	0.4	1.99	1.19	2.46	1.79	0.85	1.22	0.72	0.85
Ezh1	ENSMUSG00000006920.10	ENSMUST00000100417.2,ENSMUST00000107284.3,ENSMUST00000107285.3,ENSMUST00000128974.1,ENSMUST00000134622.1,ENSMUST00000138835.3,ENSMUST00000146884.3,ENSMUST00000151291.1,ENSMUST00000154211.1	19.19	24.52	13.09	7.89	10.23	8.12	8.41	12.24	15.25	17.26	107.95	75.25	9.6	8.2	11.63	12.47	19.27	13.45	42.64	38.81
Hap1	ENSMUSG00000006930.11	ENSMUST00000103124.6,ENSMUST00000138603.4,ENSMUST00000146878.2,ENSMUST00000173630.3,ENSMUST00000174635.1	0.46	0	0	0	0	0	0	0	0	0.04	0	0	0	0	0	0	0	0.56	0.28	0.31
P3h4	ENSMUSG00000006931.11	ENSMUST00000066489.8,ENSMUST00000141840.1	1.34	0.35	0.02	0.54	0	0.15	0.04	0.2	0	0	0	0	0	0.06	0.05	0	1.4	0.27	0	0
Ctnnb1	ENSMUSG00000006932.12	ENSMUST00000007130.10,ENSMUST00000126633.1,ENSMUST00000130466.3,ENSMUST00000130845.4,ENSMUST00000133689.1,ENSMUST00000139138.1,ENSMUST00000145093.1,ENSMUST00000154356.3,ENSMUST00000154687.3,ENSMUST00000156911.1,ENSMUST00000163844.3,ENSMUST00000169931.3,ENSMUST00000170729.1,ENSMUST00000178812.3	128.99	136.2	112.4	107.72	108.17	124.23	125.49	127.43	35.48	41.84	36.89	33.03	107.75	101.05	98.87	109.14	79.4	71.93	91.51	92.47
Eif1b	ENSMUSG00000006941.4	ENSMUST00000007139.4	45.65	60.19	65.89	55.44	53.38	60.71	58.91	53.69	11.76	10.77	8.81	13.03	68.71	69.07	49.54	52.4	28.35	19.04	21.88	20.85
Klk4	ENSMUSG00000006948.6	ENSMUST00000007161.6	0	0	0	0	0	0	0	0	0	0	0	0	0	0	0	0.02	0	0	0	0
Chrd	ENSMUSG00000006958.9	ENSMUST00000007171.8,ENSMUST00000115423.3,ENSMUST00000151150.1,ENSMUST00000153299.3	0	0	0	0	0	0	0	0	0	0	0	0	0	0	0	0	0	0	0	0
Psmd2	ENSMUSG00000006998.11	ENSMUST00000007212.8,ENSMUST00000166071.1,ENSMUST00000167869.1,ENSMUST00000169184.1,ENSMUST00000169195.1,ENSMUST00000172207.3	67.97	90.97	109.35	88.89	117	124.34	147.01	140.15	28.77	37.05	26.93	34.97	128.17	117.32	77.45	84.12	68.04	68.53	32	31.77
Syngr3	ENSMUSG00000007021.4	ENSMUST00000007236.4,ENSMUST00000130936.1	0	0.13	0	0	0	0	0	0	0	0	0	0	0	0	0	0	0	0	0	0.11
Vars	ENSMUSG00000007029.12	ENSMUST00000087315.9,ENSMUST00000172570.1,ENSMUST00000172637.3,ENSMUST00000172656.1,ENSMUST00000172741.1,ENSMUST00000172999.1,ENSMUST00000173142.1,ENSMUST00000173302.1,ENSMUST00000173336.1,ENSMUST00000173584.3,ENSMUST00000173911.1,ENSMUST00000174084.1,ENSMUST00000174260.3	112.69	226.39	97.46	107.59	99.3	107.49	137.67	205.51	69.55	46.34	19.17	13.56	175.91	150.06	95.11	67.55	40.61	56.17	93.05	103.15
Vwa7	ENSMUSG00000007030.4	ENSMUST00000007245.3,ENSMUST00000172499.1	0.18	0.24	0	0.17	0	0	0.1	0.1	0.19	0.14	0.01	0	0	0.11	0	0.08	0	0	0.46	0.22
Hspa1l	ENSMUSG00000007033.4	ENSMUST00000007248.4	0	0.04	0.41	0.03	0.02	0.08	0.02	0.01	0	0	0.01	0	0.01	0.01	0.01	0.14	0.77	0	0	0.02
Slc44a4	ENSMUSG00000007034.11	ENSMUST00000007249.10,ENSMUST00000169230.1,ENSMUST00000173664.1	0.09	0	0	0	1	0.45	0	0	0	0	0	0	0.36	0.48	0.08	0	0	0	0.56	0.4
Msh5	ENSMUSG00000007035.11	ENSMUST00000007250.9,ENSMUST00000097338.6,ENSMUST00000165329.4,ENSMUST00000172491.1,ENSMUST00000172536.1,ENSMUST00000173124.3,ENSMUST00000173685.3,ENSMUST00000173928.1,ENSMUST00000174026.3,ENSMUST00000174556.3,ENSMUST00000174603.3,ENSMUST00000174741.3	1.86	4.33	2.18	2.15	0.37	2.12	1.46	1.88	17.73	8.78	2.44	3.16	2.16	1.51	2.1	3.88	0.34	0.04	2.72	1.81
Abhd16a	ENSMUSG00000007036.11	ENSMUST00000007251.9,ENSMUST00000172584.1,ENSMUST00000173134.3,ENSMUST00000173190.1,ENSMUST00000173247.1,ENSMUST00000173579.1,ENSMUST00000173846.3	15.01	14.19	18.73	20.05	20.09	16.46	23.55	28.13	29.48	31.5	14.31	22.82	15.72	14.33	11.89	11.12	11	21	12.88	17.05
Neu1	ENSMUSG00000007038.5	ENSMUST00000007253.5,ENSMUST00000173269.1,ENSMUST00000174715.1	6.05	3.79	1.91	2.58	15.51	19.27	2.23	3.25	1.38	1.63	3.75	2.51	18.05	17.92	13.62	14.66	18.03	16.53	26.04	26.02
Ddah2	ENSMUSG00000007039.8	ENSMUST00000007255.8,ENSMUST00000173520.1,ENSMUST00000173562.1,ENSMUST00000174493.3	13.74	17.43	15.07	10.87	0.34	2.22	13.07	2.77	1.95	0.48	0	0.81	1.16	2.24	1.59	0.72	0	0.47	1.78	3.15
Clic1	ENSMUSG00000007041.9	ENSMUST00000007257.9,ENSMUST00000172599.1	150.56	161.65	125.08	110.57	199.8	160.67	111.97	82.78	23.62	30.64	29.73	24.27	137.01	161.04	225.82	251.64	232.99	213.41	153.53	171.59
Lsm2	ENSMUSG00000007050.13	ENSMUST00000007266.9,ENSMUST00000114011.6,ENSMUST00000172523.1,ENSMUST00000172666.1,ENSMUST00000172777.3,ENSMUST00000172890.3,ENSMUST00000173004.1,ENSMUST00000174241.3,ENSMUST00000174326.3,ENSMUST00000174434.3,ENSMUST00000174860.3	14.23	21.23	15.17	17.45	40.95	24.85	21.18	47.98	8.01	8.84	7.24	4.02	43.41	49.19	18.31	8.18	6.29	4.72	3.94	4.41
Pole	ENSMUSG00000007080.10	ENSMUST00000007296.7,ENSMUST00000112481.1,ENSMUST00000112482.1,ENSMUST00000131887.1,ENSMUST00000141506.1,ENSMUST00000152495.3,ENSMUST00000182442.1	22.37	29.98	34.56	35.58	26.58	28.52	27.94	31.03	23.25	19.19	10.52	9.35	24.43	26.14	13.48	13.45	1.85	0.97	2.37	1.53
Atp1a2	ENSMUSG00000007097.10	ENSMUST00000085913.6,ENSMUST00000097464.3,ENSMUST00000131751.2,ENSMUST00000137679.2,ENSMUST00000191781.1	0	0	0	0	0	0	0	0	0	0	0	0	0	0	0	0	0	0	0	0
Atp1a4	ENSMUSG00000007107.6	ENSMUST00000111243.1,ENSMUST00000193316.1	0	0	0	0	0	0	0	0	0	0	0	0	0	0	0	0	0	0.18	0	0
Casq1	ENSMUSG00000007122.7	ENSMUST00000003554.6,ENSMUST00000170638.1,ENSMUST00000170700.1	0	0	0	0.12	0	0	0	0	0	0	0	0	0	0	0	0	0	0	0	0
Stx1a	ENSMUSG00000007207.6	ENSMUST00000005509.6,ENSMUST00000133812.3,ENSMUST00000144198.1,ENSMUST00000150838.1,ENSMUST00000156626.3	0	0	0	0.13	0	0	0	0	0	0	0	0.02	0.27	0.04	0	0	0.35	0	1.49	1.48
Ceacam9	ENSMUSG00000007209.3	ENSMUST00000001984.3	0	0	0	0	0	0	0	0	0	0	0	0	0	0	0	0	0	0	0	0
Zfp775	ENSMUSG00000007216.4	ENSMUST00000061720.4	2.52	2.68	1.86	1.07	0.99	0.58	1.24	1.79	0.05	0	0.08	0.12	1.21	0.63	1.46	0.62	1.16	1.24	0.94	0.41
Scube2	ENSMUSG00000007279.10	ENSMUST00000007423.7,ENSMUST00000106728.2,ENSMUST00000106729.3,ENSMUST00000132113.3,ENSMUST00000138946.1	0	0	0	0	0	0	0	0	0	0	0	0	0.04	0	0	0	0	0	0	0
Mrpl49	ENSMUSG00000007338.9	ENSMUST00000007482.6	16.13	19.61	14.69	16.26	15.86	23.1	23.99	20.27	4.55	7.18	2.9	1.73	19.61	21.44	17.47	14.65	5.73	4.59	5.11	7.81
Dennd2c	ENSMUSG00000007379.11	ENSMUST00000166143.4,ENSMUST00000172288.2,ENSMUST00000173037.3,ENSMUST00000173206.3,ENSMUST00000174060.3,ENSMUST00000174486.1	0.87	0.88	2.3	2.01	0.87	0.5	1.21	1.46	18.4	17.7	82.17	64.59	0.69	0.35	4.01	3.26	1.15	1.45	0.31	0.26
Mark3	ENSMUSG00000007411.11	ENSMUST00000075281.6,ENSMUST00000084953.7	25.3	29.67	27.6	24.96	25.28	31.65	32.6	26.36	31.65	31.44	32.18	35.55	33.61	29.75	31.53	37.56	26.82	29.24	30.3	29.51
Gatad1	ENSMUSG00000007415.11	ENSMUST00000007559.10,ENSMUST00000119783.1,ENSMUST00000140871.1	52.62	66.6	52.59	47.39	37.05	36.55	51.23	47.48	14.96	18.19	13.7	6.16	45.54	46.13	40.49	44.28	21.12	21.7	24.6	23.47
Pcdha11	ENSMUSG00000007440.10	ENSMUST00000115658.5	0.11	0	0	0	0	0	0	0	0	0	0	0	0	0	0	0	0	0	0	0
2310003L06Rik	ENSMUSG00000007457.3	ENSMUST00000007601.3	0	0	0	0	0	0	0	0	0	0	0	0	0	0	0	0	0	0	0	0
M6pr	ENSMUSG00000007458.10	ENSMUST00000007602.10,ENSMUST00000112610.1,ENSMUST00000123093.1	140.28	138.82	174.44	169.1	280.86	305.4	216.47	182.79	26.42	23.97	43.96	25.84	267.09	285.65	191.77	221.48	190.76	160.99	60.34	54.59
Lrrc8a	ENSMUSG00000007476.14	ENSMUST00000095078.2,ENSMUST00000113654.3	7.67	6.18	2.15	5.68	4.95	3.19	5.07	6.45	3.72	2.2	3.55	2.58	4.25	4.68	7.6	6.51	4.45	3.63	8.04	8.76
Mc5r	ENSMUSG00000007480.3	ENSMUST00000172148.1	13.42	12.49	12.53	7.57	1.01	3.22	7.63	8.76	1.26	0.25	0	0	4.56	0.75	0	0	0	0	0	0
Ppp2r1a	ENSMUSG00000007564.10	ENSMUST00000007708.9,ENSMUST00000136975.1,ENSMUST00000138971.1,ENSMUST00000139293.1,ENSMUST00000147983.2,ENSMUST00000173359.1,ENSMUST00000173658.3	58.82	44.73	71.16	97.43	48.47	45.89	46.46	72.68	5.74	13.84	11.49	11.89	62.88	54.86	47.6	56.93	32.17	38.02	31.7	33.26
Fance	ENSMUSG00000007570.11	ENSMUST00000088007.6,ENSMUST00000114801.3,ENSMUST00000114803.3,ENSMUST00000114804.5,ENSMUST00000123248.3,ENSMUST00000124870.3,ENSMUST00000128079.1,ENSMUST00000133527.3,ENSMUST00000140404.1,ENSMUST00000141648.1,ENSMUST00000146104.1,ENSMUST00000151312.1,ENSMUST00000156505.3,ENSMUST00000156569.1	10.59	5.32	9.15	21.41	8.81	7.86	17.48	38.73	0.1	3.61	0.31	3.41	11.01	9.12	5.44	8.04	6.59	6.05	4.46	10.38
Tinf2	ENSMUSG00000007589.8	ENSMUST00000007733.6	10.5	9.26	10.79	8.1	11.62	12.65	10.19	15.39	9.43	12.39	3.38	4.44	14.12	11.91	17.95	13.38	7.89	16.45	12.5	12.99
Tssk4	ENSMUSG00000007591.10	ENSMUST00000007735.8,ENSMUST00000164809.3	0.47	0.18	0.47	0.14	0	0.54	0.38	0	0.88	0.33	0.28	0.11	0.53	0.04	0.53	0.16	0	0	0.8	0.39
Hapln4	ENSMUSG00000007594.9	ENSMUST00000007738.9	0.16	0	0.14	0	0	0	0	0	0	0	0	0	0	0	0	0	0	0	0	0
Dus3l	ENSMUSG00000007603.8	ENSMUST00000007747.8	11.23	10	8.05	7.15	8.71	11.21	6.64	8.57	1.31	0.69	1.93	1.61	10.49	10.6	6.93	5.32	5.53	7.63	9.08	8.17
Gtpbp3	ENSMUSG00000007610.11	ENSMUST00000007754.8,ENSMUST00000095259.5,ENSMUST00000124349.3,ENSMUST00000127741.1,ENSMUST00000132907.1,ENSMUST00000146551.1,ENSMUST00000150969.3,ENSMUST00000168847.3	7.06	4.78	12.91	11.61	7.77	12.79	11.41	19.37	0.3	1.26	1.7	0.58	14.17	16.75	8.44	7.49	7.44	9.9	7.65	5.94
Tgfbr1	ENSMUSG00000007613.11	ENSMUST00000007757.10,ENSMUST00000044234.9,ENSMUST00000107725.2,ENSMUST00000123962.1,ENSMUST00000126171.4	19.18	18.72	15.75	13.45	10.96	12.94	10.79	5.15	2.61	2.07	3.32	2.92	14.02	12.55	19.14	17.23	100.13	97.98	18.52	20.23
Homer1	ENSMUSG00000007617.13	ENSMUST00000060490.6,ENSMUST00000079086.6,ENSMUST00000080127.7,ENSMUST00000102752.5,ENSMUST00000109492.3,ENSMUST00000109493.3,ENSMUST00000109494.3,ENSMUST00000109495.3,ENSMUST00000109496.3,ENSMUST00000109497.3,ENSMUST00000109498.3	4.71	7.1	5.21	4.1	10.32	8.11	11.2	8.7	3.12	3.09	3.55	3.33	8.62	7	18.93	12.27	8.54	14.57	7.52	6.3
Rad51c	ENSMUSG00000007646.9	ENSMUST00000007790.6,ENSMUST00000067692.8,ENSMUST00000129400.1,ENSMUST00000153073.3	3.65	7.34	2.93	1.73	3.6	4.59	0.45	7.61	4.55	4.74	2.69	2.1	4.83	3.35	3.31	3.24	3.1	1.15	3.79	1.64
Gabrb2	ENSMUSG00000007653.8	ENSMUST00000007797.5,ENSMUST00000136050.3,ENSMUST00000140463.3,ENSMUST00000143626.1,ENSMUST00000192403.1	0	0	0	0	0	0	0	0	0	0	0	0.23	0	0	0	0	0	0	0.02	0
Cav1	ENSMUSG00000007655.12	ENSMUST00000007799.8,ENSMUST00000115453.1,ENSMUST00000115454.1,ENSMUST00000115455.2,ENSMUST00000115456.3,ENSMUST00000123439.3,ENSMUST00000130505.1,ENSMUST00000133065.1,ENSMUST00000150901.1,ENSMUST00000177234.1	1.6	0	0	0	0.05	0	0	0	0	0	0	0	0.01	0	0	0	0	0	0	0.12
Arpp19	ENSMUSG00000007656.9	ENSMUST00000007800.7,ENSMUST00000164467.3,ENSMUST00000166549.1,ENSMUST00000167885.3,ENSMUST00000168166.3,ENSMUST00000168301.1,ENSMUST00000169188.1,ENSMUST00000169448.1,ENSMUST00000169492.3,ENSMUST00000170308.3,ENSMUST00000170310.1	48.45	57.7	124.93	61.8	102.05	72.05	68.28	91.51	10.98	12.65	13.15	19.91	82.15	93.79	88.67	70.07	84.33	121.72	42.42	47.29
Bcl2l1	ENSMUSG00000007659.14	ENSMUST00000007803.7,ENSMUST00000109820.3,ENSMUST00000128172.1,ENSMUST00000134357.1,ENSMUST00000134902.1,ENSMUST00000140436.1,ENSMUST00000146380.1,ENSMUST00000156688.1,ENSMUST00000173755.1	5.61	6.34	6.7	4.34	5.9	14.96	7.23	2.24	26.63	30.48	345.94	339.51	11.12	8.55	7.54	5.72	9.77	5.31	11.17	10.08
Khsrp	ENSMUSG00000007670.9	ENSMUST00000007814.8	29.19	45.71	44.65	55.32	40.11	35.85	47.52	73.77	25.55	23.32	9.52	9.82	51	40.97	30.7	26.13	11.77	11.13	19.18	18.28
Dio2	ENSMUSG00000007682.5	ENSMUST00000082432.3	4.13	5.05	4.04	2.83	20.16	22.31	1.33	1.29	0.78	1.21	1.47	1.48	18.2	18.61	0.59	0.72	0	0.08	0	0.03
Ccdc124	ENSMUSG00000007721.5	ENSMUST00000007865.5	14.61	18.37	37.62	23.93	35.85	35.02	51.48	30.6	13.58	13.72	8.14	7.68	37.02	35.23	45.71	37.51	23.83	22.85	12.39	16.3
Cct4	ENSMUSG00000007739.6	ENSMUST00000020562.4,ENSMUST00000145912.1,ENSMUST00000173853.3,ENSMUST00000173867.3,ENSMUST00000174047.3,ENSMUST00000174244.3,ENSMUST00000174659.1,ENSMUST00000174689.1,ENSMUST00000174746.1	171.9	163.75	154.61	170.36	148.75	181.56	273.41	279.74	27.01	22.83	21.27	16.76	192.76	137.81	82.51	84.99	82.6	72.48	44.56	49.71
0610009B22Rik	ENSMUSG00000007777.5	ENSMUST00000007921.4,ENSMUST00000109098.1	9.03	10.15	4.87	9.37	8.46	10.44	7.01	8.33	0.65	3.14	3.48	1.82	11.19	8.56	8.58	11.38	3.97	4.51	3	3.35
Cpt1c	ENSMUSG00000007783.9	ENSMUST00000063761.7	0	0.1	0.62	0.11	0	0	0.25	0.53	0	0.08	0.2	0.08	0.29	0.14	0.06	0	0	0	0	0
Twist2	ENSMUSG00000007805.4	ENSMUST00000007949.3,ENSMUST00000186075.1	0	0	0	0	0	0	0	0	0	0	0	0	0	0	0	0	0	0	0	0
Zfp655	ENSMUSG00000007812.12	ENSMUST00000085661.7,ENSMUST00000167316.3	25.5	25.42	21.22	25.46	15.25	19.65	23.73	19.43	5.04	5.5	14.38	11.92	18.44	20.06	12.75	12.11	22.82	18.91	9.49	10.96
Rhoa	ENSMUSG00000007815.9	ENSMUST00000007959.9,ENSMUST00000193424.1,ENSMUST00000193490.1,ENSMUST00000193619.1,ENSMUST00000194701.1	125.64	175.51	144.88	144.19	141.06	143.87	152.22	182.47	88.39	100.11	102.53	96.05	160.47	178.91	365.17	362.24	399.88	386.14	210.1	188.57
Zmiz1	ENSMUSG00000007817.10	ENSMUST00000007961.10,ENSMUST00000159766.3,ENSMUST00000160190.1,ENSMUST00000160229.1,ENSMUST00000160680.1,ENSMUST00000161766.3,ENSMUST00000162546.1,ENSMUST00000162645.3	8.52	5.42	8.88	11.89	5.08	4.07	4.11	7.57	1.62	1.27	5.21	0.48	5.66	5.16	9.1	7.04	10.34	8.13	8.38	7.25
Ankrd26	ENSMUSG00000007827.10	ENSMUST00000112830.2,ENSMUST00000188022.1,ENSMUST00000188172.1	9.9	11.55	11.09	13.31	8.25	10.61	18.8	24.22	2.61	6.61	2.18	5.75	12.09	9.61	2.39	6.04	4.24	2.83	4.33	4.66
Aldh16a1	ENSMUSG00000007833.9	ENSMUST00000007977.9,ENSMUST00000107815.1,ENSMUST00000123297.1,ENSMUST00000124578.1,ENSMUST00000126618.3,ENSMUST00000134655.1,ENSMUST00000134925.1,ENSMUST00000137676.1,ENSMUST00000147416.1,ENSMUST00000150880.3	11.09	13.56	21.36	14.8	15.98	14.88	12.71	11.51	3.57	3.87	4.16	2.84	13.03	15.31	16.47	15.13	9.44	12.74	13.89	11.54
Hnrnpa0	ENSMUSG00000007836.6	ENSMUST00000007980.6	40.56	64.67	49.51	62.16	44.66	49.86	55.97	53.39	7.39	12.24	5.56	8.85	58.05	52.09	27.12	27.5	23.77	21.08	21.7	19.76
Prrg2	ENSMUSG00000007837.6	ENSMUST00000007981.5,ENSMUST00000107831.3,ENSMUST00000107832.3,ENSMUST00000107833.3,ENSMUST00000129101.1,ENSMUST00000133587.3,ENSMUST00000133681.1,ENSMUST00000135099.1,ENSMUST00000145734.3	2.76	3.18	1.09	2.91	2.71	3.28	2.56	2.14	0.31	2.16	0	1.09	1.55	2.12	2.32	4.78	3.02	0.21	7.96	6.22
Hnrnph1	ENSMUSG00000007850.12	ENSMUST00000069304.9,ENSMUST00000077817.7,ENSMUST00000109142.3,ENSMUST00000123371.3,ENSMUST00000126737.3,ENSMUST00000127964.3,ENSMUST00000128220.3,ENSMUST00000129631.3,ENSMUST00000132715.1,ENSMUST00000133435.1,ENSMUST00000134230.3,ENSMUST00000140056.1,ENSMUST00000141668.3,ENSMUST00000143301.1,ENSMUST00000150153.3,ENSMUST00000150657.1,ENSMUST00000151537.1,ENSMUST00000156642.3	605.89	607.35	556.89	536.2	481.17	626.87	635.92	480.77	128.42	137.28	66.58	80.32	525.61	444.94	297.17	271.29	537.96	474.63	443.6	399.24
Ift43	ENSMUSG00000007867.8	ENSMUST00000054565.6	0.49	0	0	0.85	0	0.6	0	0	0	0	0	0	0	0.05	0	0.22	0	0	0	0
Id3	ENSMUSG00000007872.3	ENSMUST00000008016.2,ENSMUST00000133946.1,ENSMUST00000151001.1	3.42	4.01	1.22	0.02	0	0	1.17	1.84	0	0.87	0	0.08	0.63	1.52	0.44	1.12	3.85	7.45	9.85	11.5
Tcap	ENSMUSG00000007877.2	ENSMUST00000008021.2	0.28	0	0	0	0	0	0	0	0	0	0	0	0	0	0	0	0	0	0	0
Arid1a	ENSMUSG00000007880.12	ENSMUST00000008024.6,ENSMUST00000105897.5,ENSMUST00000138473.2,ENSMUST00000139709.2,ENSMUST00000145664.4,ENSMUST00000168582.1	23.64	22.14	23.44	34.5	19.02	15.82	18.09	17	24.1	13.77	11.66	7.95	18.2	17.09	23.64	18.39	13.85	15.19	38.85	38.18
Crlf1	ENSMUSG00000007888.11	ENSMUST00000008032.9,ENSMUST00000127983.1,ENSMUST00000132648.1	0	0	0	0	0	0	0	0	0.5	0	1.06	0	0	0	0	0	0	0	0	0.25
Ctsd	ENSMUSG00000007891.11	ENSMUST00000066401.5,ENSMUST00000133843.3,ENSMUST00000151120.3,ENSMUST00000153679.1	106.09	77.37	71.83	97.45	109.33	108.29	102.5	105	112.54	104.55	113.7	102.79	114.13	123.37	160.89	152.04	241.05	212.14	297.96	300.77
Rplp1	ENSMUSG00000007892.7	ENSMUST00000008036.7	2769.38	2658.24	2976.93	2537.96	3423.42	2936.29	4268.69	4173.49	499.4	349.84	424.83	305.2	3129.79	3687.48	1819.13	2000.68	1669.99	1363.01	559.03	965.35
Cabs1	ENSMUSG00000007907.4	ENSMUST00000008051.4	0	0	0	0	0	0	0	0	0	0	0	0	0	0	0	0	0	0	0	0
Hmgcll1	ENSMUSG00000007908.10	ENSMUST00000008052.8,ENSMUST00000117981.2,ENSMUST00000121592.4,ENSMUST00000126321.2,ENSMUST00000183425.3,ENSMUST00000183505.1,ENSMUST00000183979.3	0	0	0	0	0	0	0	0	0.2	0.38	0.24	0	0.01	0.94	0.63	0	0	0	0.56	0.33
Ttc9b	ENSMUSG00000007944.7	ENSMUST00000008088.7	0	0	0	0	0	0	0	0	0	0	0	0	0	0	0	0	0	0	0	0
Phox2a	ENSMUSG00000007946.10	ENSMUST00000008090.10	0	0	0	0	0	0	0	0	0	0	0	0	0	0	0	0	0	0	0	0
Abhd8	ENSMUSG00000007950.8	ENSMUST00000008094.8	8.36	10.57	3.65	6.81	3.1	3.2	2.86	3.34	0.68	1.07	0.88	0.73	4.16	5.02	2.79	3.24	0.45	3.67	2.21	3.41
Ift22	ENSMUSG00000007987.8	ENSMUST00000008131.8	3.59	8.41	11.59	3.26	7.19	12.25	4.63	0.12	0	0.15	0.37	0.06	11.34	10.27	3.3	1.9	0.73	2.25	4.28	1.36
Fzd3	ENSMUSG00000007989.6	ENSMUST00000127272.1,ENSMUST00000131309.1	1.9	2.05	0.86	0.7	0.56	0.58	1.43	1.78	0	0	0.29	0	0.72	0.43	0	0	0	0.05	0	0.05
1700008O03Rik	ENSMUSG00000008028.11	ENSMUST00000107933.3,ENSMUST00000134535.1,ENSMUST00000137946.1,ENSMUST00000150034.1,ENSMUST00000150886.1	0.1	1.03	0	0.4	0.99	1.43	0.4	0	0	0	0	0	1.34	1.13	0	0.11	0	1.56	0.02	0
Mid1ip1	ENSMUSG00000008035.8	ENSMUST00000008179.6,ENSMUST00000115524.3,ENSMUST00000125623.1,ENSMUST00000144356.3,ENSMUST00000156321.1	23.9	22.74	23.8	23.6	45.2	35.93	28.01	27.62	9.23	16.11	7.3	9.3	37.91	45.36	64.22	60	39.87	30.07	32.62	32.87
Ap2s1	ENSMUSG00000008036.10	ENSMUST00000086112.6,ENSMUST00000141496.1	33.56	23.82	36.91	29.81	61.56	60.98	33.76	38.17	16.5	8.97	11.19	6.62	47.69	46.99	47.77	59.62	27.17	23.56	15.66	16.7
Fgfrl1	ENSMUSG00000008090.10	ENSMUST00000013633.10,ENSMUST00000112560.3	1.6	1.56	0.9	1.67	0.83	0.5	5	4.4	7.36	7.21	7.72	6.77	1.21	1.42	0.08	0.61	0.87	0.69	0.38	0.55
4930432K21Rik	ENSMUSG00000008129.10	ENSMUST00000093375.4,ENSMUST00000118856.3,ENSMUST00000143833.3	1.35	2.06	0.99	0.66	1.03	0.76	1.06	0.65	0	0.16	0.17	0	1.33	1.34	0.21	1.15	0.83	0	0.34	1.05
Fhl2	ENSMUSG00000008136.10	ENSMUST00000008280.9,ENSMUST00000185893.1,ENSMUST00000187357.1	1.12	0.03	0.03	0.17	0.5	0	0	0	0	0.14	0.46	0	0.69	0	0.59	0.88	3.68	6.12	0.2	0.07
Emc10	ENSMUSG00000008140.13	ENSMUST00000008284.10,ENSMUST00000118515.3,ENSMUST00000118808.3,ENSMUST00000123928.1,ENSMUST00000138328.1,ENSMUST00000147102.1,ENSMUST00000150342.1	15.26	24.14	16.77	20.06	24.09	19.99	18.36	18.74	15.2	18.07	5.76	4.46	18.46	24.31	13.58	17.14	10.63	9.75	14.67	11.28
Clstn3	ENSMUSG00000008153.7	ENSMUST00000008297.4,ENSMUST00000112523.3,ENSMUST00000124998.1,ENSMUST00000143283.1,ENSMUST00000147947.1,ENSMUST00000150774.1,ENSMUST00000156040.1	6.74	12.91	7.09	8.12	4.94	6.95	4.61	12.04	0.23	0.35	0.99	1.66	6.29	4.31	0.43	0.32	0	0	0	0
Fbxw9	ENSMUSG00000008167.10	ENSMUST00000095220.3,ENSMUST00000125109.3,ENSMUST00000139721.3,ENSMUST00000141183.1,ENSMUST00000142036.3,ENSMUST00000143763.1,ENSMUST00000145479.3,ENSMUST00000151962.1,ENSMUST00000152884.3	3.58	3.32	2.18	4.31	2.32	3.5	0.88	3.49	0.51	0.89	0.17	1.51	2.09	2.05	1.83	1.85	1.4	1.12	2.42	3.06
Spib	ENSMUSG00000008193.9	ENSMUST00000035323.4,ENSMUST00000098483.4	0.14	0	0	0	0	0	0	0	5.2	4.9	0.29	0.24	0	0.02	2.21	2.68	4.95	7.69	68.27	69.71
Fnbp4	ENSMUSG00000008200.10	ENSMUST00000013759.5,ENSMUST00000123314.3,ENSMUST00000123955.1,ENSMUST00000126829.1,ENSMUST00000135592.1,ENSMUST00000141672.3,ENSMUST00000142631.1,ENSMUST00000145747.3,ENSMUST00000152794.1	113.29	127.18	83.58	84.99	79.85	84.11	93.36	79.94	114.44	106.82	58.24	69.36	84.95	67.98	81.15	74.41	86.32	93.33	144.86	120.4
Cers4	ENSMUSG00000008206.11	ENSMUST00000008350.11,ENSMUST00000175781.3,ENSMUST00000176042.1,ENSMUST00000176130.4,ENSMUST00000176267.3,ENSMUST00000176705.1,ENSMUST00000176837.3,ENSMUST00000176932.3,ENSMUST00000177010.4	10.48	8.54	4.66	3.77	2.77	1.66	2.36	2.11	0.2	0.21	0.41	0.25	2.88	0.54	1.86	0.7	6.44	3.57	8.89	8.92
Scrn3	ENSMUSG00000008226.10	ENSMUST00000090811.6,ENSMUST00000112050.1,ENSMUST00000123621.1,ENSMUST00000139926.1,ENSMUST00000154158.3,ENSMUST00000155019.3	4.26	10.95	12.43	12.8	5.14	5.6	32.93	48.02	37.82	35.13	13.81	12.01	13.65	9.76	8.98	4.85	2.85	4.52	7.63	2.72
Phax	ENSMUSG00000008301.7	ENSMUST00000008445.5,ENSMUST00000130163.3,ENSMUST00000132628.3	47.74	42.81	39.5	39.5	52.55	48	47.18	40.17	5.35	5.45	3.89	3.73	47.74	46.68	25.48	35.77	34.3	43.66	18.29	18.88
Tle1	ENSMUSG00000008305.14	ENSMUST00000030095.6,ENSMUST00000072695.8,ENSMUST00000074216.9,ENSMUST00000102848.4,ENSMUST00000107337.3,ENSMUST00000123259.1,ENSMUST00000132550.3,ENSMUST00000134225.1,ENSMUST00000137075.1,ENSMUST00000140154.1	8.42	21.12	3.26	9.21	4.83	4.44	11.85	8.56	0.62	0.46	1.32	1.07	11.45	5.85	9.24	17.95	25.84	16.19	8.32	6.42
1700109H08Rik	ENSMUSG00000008307.7	ENSMUST00000008451.7,ENSMUST00000125740.1,ENSMUST00000147801.3,ENSMUST00000156973.1	2.34	9.84	6.99	2.48	3.11	2.16	2.53	5.04	0	5.93	1.33	6.77	4.37	5.09	0.8	1.83	7.1	1.98	2.35	6
Relt	ENSMUSG00000008318.5	ENSMUST00000008462.5,ENSMUST00000136231.1,ENSMUST00000139604.3,ENSMUST00000142885.1,ENSMUST00000155413.3,ENSMUST00000156855.3	12.35	9.01	3.09	9.4	5.59	7.18	3.78	3.51	14.38	11.9	5	5.61	3.7	8.22	33.98	27.92	11.93	9.7	36.7	47.31
Snrpb2	ENSMUSG00000008333.8	ENSMUST00000008477.8,ENSMUST00000126763.1,ENSMUST00000127760.3,ENSMUST00000134091.1,ENSMUST00000139114.1	44.12	62.29	91.4	72.73	58.2	85.64	141.55	56.28	2.41	7.84	3.49	11.02	70.68	75.57	67.2	89.56	40.31	90.61	15.73	15.28
Ubc	ENSMUSG00000008348.9	ENSMUST00000108707.2,ENSMUST00000136312.1,ENSMUST00000156249.1	193.24	185.61	154.37	129.59	160.59	140.56	123.75	155.68	77.41	69.05	56.81	38.36	123.69	184.94	241.5	219.78	357.73	448.65	281.16	261.96
Prpf31	ENSMUSG00000008373.12	ENSMUST00000008517.8,ENSMUST00000108636.1,ENSMUST00000125782.3,ENSMUST00000134047.1,ENSMUST00000143231.1,ENSMUST00000179769.3	39.21	58.01	58.2	55.75	70.26	78.84	76.02	77.24	4.69	6.33	4.08	5.65	78.74	71.38	38.61	31.34	28.8	25.63	18.91	13.38
Sertad1	ENSMUSG00000008384.8	ENSMUST00000008528.7,ENSMUST00000135881.1	11.66	14.14	6.53	7.23	5.11	2.24	6.92	5.83	2.44	1.75	11.23	11.04	3.56	4.28	11.46	6.91	6.49	13.53	12.64	14.95
Carhsp1	ENSMUSG00000008393.8	ENSMUST00000008537.8	4.22	7.18	5.1	5.05	3.49	2.32	11.28	14.23	74.96	64.36	93.9	65.79	3.63	4.99	17.29	16.65	9.55	8.78	29.89	29.14
Elk3	ENSMUSG00000008398.10	ENSMUST00000008542.7,ENSMUST00000129827.3,ENSMUST00000133365.1,ENSMUST00000151153.1	20.12	25.34	14.37	15.44	8.24	11.25	4.13	4.32	1.38	0.95	1.81	1.2	10.62	9.17	13.25	12.27	20.8	27.46	6.68	8.65
Herpud2	ENSMUSG00000008429.7	ENSMUST00000008573.7	10.01	10.51	9.28	9.95	6.25	8.63	5.22	6.72	8.33	5.78	10.24	7.28	8.76	6.1	12.26	10.93	13.16	8.12	12.87	11.65
Rdh13	ENSMUSG00000008435.11	ENSMUST00000008579.9,ENSMUST00000119485.3,ENSMUST00000128299.1,ENSMUST00000138798.1,ENSMUST00000147599.3,ENSMUST00000154033.1	12.62	7.92	7.89	7.41	6.85	13.05	9.01	10.45	0.16	0.5	1.12	1.27	9.68	20.64	3.16	2.87	1.25	2.34	4.34	2.95
Adam21	ENSMUSG00000008438.3	ENSMUST00000008582.3	0	0.22	0	0	0	0	0	0	0	0	0.11	0	0	0	0.1	0	0	0.38	0.2	0.05
Nutf2	ENSMUSG00000008450.7	ENSMUST00000008594.7	12.27	8.83	15.08	16.98	18.53	8.36	7.53	25.91	2.79	2.68	0.47	1.55	9.31	11.48	6.01	4.83	2.86	3.34	1.86	2.17
Fut1	ENSMUSG00000008461.5	ENSMUST00000008605.5	0	0.12	0	0	0	0	0	0	0	0	0	0	0	0	0	0	0	0	0	0
Arpc5	ENSMUSG00000008475.9	ENSMUST00000077755.7,ENSMUST00000097536.4,ENSMUST00000143008.1	72.2	70.59	57.36	60.95	66.09	80.07	74.23	67.7	23.53	22.84	32.01	25.01	77.05	86.62	247.23	245.43	167.11	170.4	148.61	138.54
Rnf151	ENSMUSG00000008482.8	ENSMUST00000008626.8	0.07	0	0	0	0	0	0.16	0	0	0	0	0	0	0	0	0	0	0.65	0	0.33
Elavl2	ENSMUSG00000008489.14	ENSMUST00000008633.10,ENSMUST00000102799.5,ENSMUST00000107109.4,ENSMUST00000107110.3,ENSMUST00000107111.4,ENSMUST00000107116.4,ENSMUST00000107118.3,ENSMUST00000107120.3,ENSMUST00000107124.5,ENSMUST00000128599.1,ENSMUST00000144769.1,ENSMUST00000147611.1,ENSMUST00000176151.1,ENSMUST00000176362.1,ENSMUST00000176469.1,ENSMUST00000177109.1	0	0	0	0.34	0	0	2.45	0	0	0	0	0	0	0	0	0	0	0	0	0
Pou2f2	ENSMUSG00000008496.14	ENSMUST00000098679.5,ENSMUST00000108413.3,ENSMUST00000108415.5,ENSMUST00000108416.5,ENSMUST00000108417.5,ENSMUST00000108418.6,ENSMUST00000147146.1,ENSMUST00000175754.2,ENSMUST00000175774.4,ENSMUST00000176408.3	3.88	1.94	2.16	2.39	2.85	3.01	0.56	0	0.55	0.87	0.52	0.21	1.27	2.67	3.01	3.76	17.29	16.03	20.67	18.52
Mgst1	ENSMUSG00000008540.7	ENSMUST00000008684.6,ENSMUST00000118091.3,ENSMUST00000120230.3,ENSMUST00000120302.3,ENSMUST00000120939.3,ENSMUST00000125810.1,ENSMUST00000140932.1	43.08	17.98	14.15	12.1	53.89	102.6	0	2.66	27.51	15.39	42.71	25.6	59.18	90.19	368.15	405.49	103.56	101.63	74.88	59.77
Nfib	ENSMUSG00000008575.13	ENSMUST00000050872.10,ENSMUST00000064770.4,ENSMUST00000107245.4,ENSMUST00000107246.1,ENSMUST00000107247.3,ENSMUST00000107248.3,ENSMUST00000122918.3,ENSMUST00000135024.1,ENSMUST00000140874.3,ENSMUST00000148982.1,ENSMUST00000152588.1,ENSMUST00000155821.1	0.06	0.05	0.06	0	0	0	0	0	0	0	0	0	0.07	0	0	0.02	0.12	0	0	0.02
Htr3b	ENSMUSG00000008590.4	ENSMUST00000008734.4	0	0	0	0	0	0	0	0	0	0	0	0	0	0	0	0	0	0	0	0
Rab25	ENSMUSG00000008601.8	ENSMUST00000008745.8,ENSMUST00000131775.1,ENSMUST00000141371.1,ENSMUST00000149724.1	0	0	0	0	0	0	0	0.1	0	0	0	0	0.23	0	0	0	0	0	0.2	0.43
Ubqln4	ENSMUSG00000008604.7	ENSMUST00000008748.7,ENSMUST00000192687.1,ENSMUST00000192962.1,ENSMUST00000194303.1,ENSMUST00000195498.1	15.23	27.29	27.37	24.26	21.74	23.55	32.1	33.77	2.67	2.02	2.47	3.66	28.79	25.66	9.24	10.14	9.07	6.41	10.18	9.86
Rbfox1	ENSMUSG00000008658.11	ENSMUST00000056416.7,ENSMUST00000115841.5	0	0	0	0	0	0	0.02	0.01	0	0	0	0	0.04	0	0	0	0	0	0	0
Rps18	ENSMUSG00000008668.10	ENSMUST00000008812.7,ENSMUST00000172550.1,ENSMUST00000172799.3,ENSMUST00000173323.1,ENSMUST00000174175.3,ENSMUST00000174609.4,ENSMUST00000174620.1,ENSMUST00000174662.1,ENSMUST00000174745.3,ENSMUST00000174758.3	888.69	572.44	891.84	718.62	939.48	795.28	945.72	942.99	65.57	114.9	82.96	111.46	657.39	924.59	377.94	445	364.12	393.19	292.57	318.8
Rpl10	ENSMUSG00000008682.9	ENSMUST00000008826.9,ENSMUST00000074085.7,ENSMUST00000125775.3,ENSMUST00000134330.1,ENSMUST00000135690.1,ENSMUST00000138954.1,ENSMUST00000142142.3,ENSMUST00000144434.1,ENSMUST00000146584.1,ENSMUST00000149171.3,ENSMUST00000151702.3	876.9	697.71	1105.87	883.26	920.06	1027.7	870.6	1233.33	124.82	139.11	165.74	158.23	881.43	1227.57	866.72	885.93	636.19	702.38	370.8	341.14
Rps15a	ENSMUSG00000008683.12	ENSMUST00000106588.3,ENSMUST00000106590.3,ENSMUST00000128482.3,ENSMUST00000131374.3,ENSMUST00000131840.1,ENSMUST00000134270.1,ENSMUST00000172457.3	734.76	370.06	414.45	446.12	849.48	670.17	518.14	546.29	65.29	104.03	81.24	103.08	519.73	729.75	434.72	335.19	755.62	905.13	328.68	351.55
Ncaph2	ENSMUSG00000008690.11	ENSMUST00000036987.7,ENSMUST00000074552.7,ENSMUST00000088717.6,ENSMUST00000123889.3,ENSMUST00000134900.3,ENSMUST00000136638.3,ENSMUST00000140665.1,ENSMUST00000141643.3,ENSMUST00000145259.3,ENSMUST00000145793.1,ENSMUST00000147207.3,ENSMUST00000147733.1,ENSMUST00000151523.3	50.82	57.01	45.97	54.78	67.89	54.79	54.02	55.02	76.84	105.9	26.07	42.45	59.34	61.07	53.56	53.56	36.41	31.81	29.08	36.38
Hipk1	ENSMUSG00000008730.13	ENSMUST00000029438.10,ENSMUST00000106845.4,ENSMUST00000118317.3,ENSMUST00000121324.3,ENSMUST00000126351.1,ENSMUST00000135634.1,ENSMUST00000137078.3	49.53	64.52	39.91	43.25	30.56	34.05	35.72	37.14	89.98	83.57	282.1	228.36	44.04	43.12	102.31	85.01	48.99	38.82	84.43	80.38
Gprc5b	ENSMUSG00000008734.8	ENSMUST00000008878.8	4.49	4.38	1.46	0.92	0	0	0.48	0.15	0.03	0	0	0	0.13	0.15	0.07	0	0	0	0.37	0.11
Man1a2	ENSMUSG00000008763.12	ENSMUST00000008907.9,ENSMUST00000123442.1,ENSMUST00000130066.1,ENSMUST00000133642.1,ENSMUST00000146818.1	31.89	35.7	41	54.72	40.18	37.73	70.16	30.62	17.3	16.94	13.71	10.6	50.8	35.87	23.29	29.07	35.4	24.24	37.71	35.07
Ceacam5	ENSMUSG00000008789.9	ENSMUST00000081907.6	0	0	0	0	0	0	0	0	0	0	0	0	0	0	0	0	0	0	0.04	0
Tppp2	ENSMUSG00000008813.8	ENSMUST00000008957.7,ENSMUST00000177625.1	0	0	0	0	0	0	0	0	0	0	0	0	0	0	0	0	0	1.09	0	0
Acyp1	ENSMUSG00000008822.11	ENSMUST00000008966.8,ENSMUST00000065913.7,ENSMUST00000117138.2,ENSMUST00000121930.1	31.85	28.88	45.93	23.7	19.82	41.13	67.3	19.98	4.85	4.46	5.85	7.63	24.44	34.41	15.27	30.57	13.88	13.7	12.54	12.64
Cldn13	ENSMUSG00000008843.4	ENSMUST00000008987.4	0.45	8.7	17.6	15.51	0.02	0.08	34	74.26	129.07	158.27	162.8	133.48	6.61	3.38	4.47	1.81	0	0	0	0
Cd163	ENSMUSG00000008845.5	ENSMUST00000032234.2,ENSMUST00000112541.4	1.5	0.76	0.61	1.43	0.62	0.72	0.98	0.18	8.89	9.88	7.01	5.45	0.89	0.69	1.53	1.66	0.82	0.72	0.08	0.07
Hdac5	ENSMUSG00000008855.13	ENSMUST00000008999.7,ENSMUST00000107150.3,ENSMUST00000107151.4,ENSMUST00000107152.4,ENSMUST00000124077.3,ENSMUST00000125072.1,ENSMUST00000126453.3,ENSMUST00000128686.3,ENSMUST00000131254.1,ENSMUST00000133651.1,ENSMUST00000136304.3,ENSMUST00000137787.3,ENSMUST00000140481.1,ENSMUST00000140962.3,ENSMUST00000145540.1,ENSMUST00000149087.3,ENSMUST00000150683.1,ENSMUST00000150965.3,ENSMUST00000155065.1,…	12.67	7.2	14.71	10.65	15.02	9.38	3.73	6.83	3.45	2.05	5.85	6.35	11.28	13.91	21.18	22.24	20.98	23.11	24.99	24.61
Rala	ENSMUSG00000008859.7	ENSMUST00000009003.7	14.25	16.99	10.77	15.86	9.67	9.46	14.36	14.58	2	0.54	2.82	2.13	14	11.93	28.75	27.81	26.36	23.25	14.72	14.7
Clec3a	ENSMUSG00000008874.3	ENSMUST00000009018.3	0	0	0	0	0	0	0	0	0	0	0	0	0	0	0	0	0	0	0	0
Vdac3	ENSMUSG00000008892.7	ENSMUST00000009036.5,ENSMUST00000179233.1	139.77	153.82	192.79	156.6	141.52	190.99	203.05	211.56	45.75	43.62	28.04	20.45	180.64	199.8	156.18	186.11	95.59	66.64	22.47	26.89
Slc1a7	ENSMUSG00000008932.9	ENSMUST00000106713.3,ENSMUST00000124190.1	0	0	0	0	0	0	0	0	0	0	0	0	0	0	0	0	0	0	0	0
Vps72	ENSMUSG00000008958.10	ENSMUST00000009102.8,ENSMUST00000125548.3,ENSMUST00000136076.3,ENSMUST00000139296.3,ENSMUST00000152333.1	31.68	124.28	89.81	41.21	35.75	29.74	73.31	62.94	16.86	12.04	8.12	5.25	74.5	60.99	43.14	47.14	25	19.35	24.74	30.81
Gabpa	ENSMUSG00000008976.12	ENSMUST00000009120.7,ENSMUST00000114184.3,ENSMUST00000126031.3,ENSMUST00000139101.1,ENSMUST00000148035.1	40.79	47.8	48.76	38.76	39.65	40.28	57.11	51.38	17.05	17.85	12.97	7.07	49.17	41.07	44.09	49.81	38.15	45.42	28.67	24.57
Bmp7	ENSMUSG00000008999.7	ENSMUST00000009143.7,ENSMUST00000137247.1	0	1.07	0.06	0	0	0	0	0	0	0	0.11	0	0	0	0.2	0.02	0.19	0	0	0.03
Dynll1	ENSMUSG00000009013.4	ENSMUST00000009157.3,ENSMUST00000112090.1,ENSMUST00000123292.1,ENSMUST00000125959.1,ENSMUST00000127552.1	97.65	147.83	174.44	132.32	217	176.98	231.01	334.18	71.13	31.71	26.24	37.14	201.27	229.18	197.18	194.18	50.33	64.17	39.79	60.17
Pdcl	ENSMUSG00000009030.10	ENSMUST00000009174.10,ENSMUST00000112940.3,ENSMUST00000138314.1,ENSMUST00000147703.1	50.43	47.06	43.31	42.6	42.49	39.33	64.19	62.3	4.02	8.56	8.42	8.82	59.34	35.28	48.83	46.26	33.87	33.49	23.57	27.73
Tmem184b	ENSMUSG00000009035.9	ENSMUST00000074991.4,ENSMUST00000178522.1	2.16	1.5	1.95	2.15	1.79	1.54	1.09	2.41	0	0.1	0.96	0.66	1.82	1.72	7.08	6.24	3.85	4.36	8.24	7.7
Gm5965	ENSMUSG00000009047.3	ENSMUST00000009191.3	0	0	0	0	0	0	0	0	0	0	0	0	0	0	0	0	0	0	0	0
Rsph14	ENSMUSG00000009070.10	ENSMUST00000009214.5,ENSMUST00000159761.1,ENSMUST00000159994.1,ENSMUST00000160072.3,ENSMUST00000160450.3,ENSMUST00000166088.3,ENSMUST00000179546.3	0	0	0	0	0	0	0	0	0	0	0.03	0	0	0.61	0	0	0	0	0	0
Nf2	ENSMUSG00000009073.12	ENSMUST00000053079.8,ENSMUST00000056290.8,ENSMUST00000093374.6,ENSMUST00000109908.3,ENSMUST00000109910.4,ENSMUST00000124878.2,ENSMUST00000137926.4,ENSMUST00000141342.2,ENSMUST00000152656.3,ENSMUST00000155600.3,ENSMUST00000164190.3,ENSMUST00000167480.1,ENSMUST00000172305.1	26.48	44.58	50.81	37.49	42.03	28.45	41.53	52.14	6.34	7	7.07	7.41	39.27	30.24	32.24	22.78	18.4	35.14	17.13	16.98
Cabp7	ENSMUSG00000009075.2	ENSMUST00000009219.2	0	0	0	0.01	0	0	0.17	0	0	0	0.01	0.36	0	0	0	0	0	0.38	0.06	0
Zmat5	ENSMUSG00000009076.6	ENSMUST00000009220.4,ENSMUST00000141970.1,ENSMUST00000154341.3	3.59	2.56	3.39	5.91	11.31	4.02	2.08	4.86	0	2	1.19	0.75	4.99	6.83	6.8	7.75	3.92	2.61	4.03	3.62
Ewsr1	ENSMUSG00000009079.12	ENSMUST00000063232.6,ENSMUST00000073308.6,ENSMUST00000079949.8,ENSMUST00000093365.7,ENSMUST00000102930.5,ENSMUST00000130060.1,ENSMUST00000130118.1,ENSMUST00000139886.1,ENSMUST00000141002.3,ENSMUST00000144238.1,ENSMUST00000150168.3,ENSMUST00000151497.3,ENSMUST00000151847.1	329.2	362.97	297.81	339.92	416.59	370.85	487.37	437.23	152.97	170.72	193.75	210.3	380.67	328.41	203.97	200.45	220	229.74	229.77	223.27
Ap1b1	ENSMUSG00000009090.13	ENSMUST00000009234.11,ENSMUST00000101613.2,ENSMUST00000109897.3,ENSMUST00000133007.1,ENSMUST00000133014.3,ENSMUST00000137292.3,ENSMUST00000142325.3,ENSMUST00000144426.1,ENSMUST00000145704.1	22.49	44.29	38.85	37.05	13.4	21.3	70.31	99.3	35.9	29.29	22.85	38.34	25.17	24.72	22.31	22.91	10.25	25.2	14.73	18.13
Derl3	ENSMUSG00000009092.4	ENSMUST00000009236.4	0.28	1.66	0	0	0.03	0.68	0.23	0	0	0	0	0.04	0.29	0.81	0	0	0.66	1.87	0.43	0.21
Gstt4	ENSMUSG00000009093.7	ENSMUST00000159241.1,ENSMUST00000160211.1	0	0	0	0	0	0	0.41	0	0	0	0	0.28	0	0	0	0	0	0	0	0
Tbx1	ENSMUSG00000009097.9	ENSMUST00000009241.5	0.02	0	0	0	0	0	0	0	0	0	0	0	0	0	0	0	0	0	0	0
Gnat2	ENSMUSG00000009108.11	ENSMUST00000058669.10,ENSMUST00000130013.1,ENSMUST00000131856.2,ENSMUST00000142568.3,ENSMUST00000145101.3,ENSMUST00000151326.3	2.23	2.11	0	2.66	0	1.49	1.05	0	0	0	0.04	0.21	1.22	0.65	0.03	0	0	0	0	0
Bcl2l13	ENSMUSG00000009112.2	ENSMUST00000009256.2	6.91	7.87	9.12	11.02	10.22	10.52	17.29	24.08	10.01	11.64	13.34	10.88	12.06	9.85	7.37	7.55	4.38	5.35	4.37	3.89
2610028H24Rik	ENSMUSG00000009114.13	ENSMUST00000092406.7,ENSMUST00000105415.2	0	0	0	0	0	0	0	0	0	0	0	0	0	0	0	0.02	0	0	0	0
Spatc1l	ENSMUSG00000009115.5	ENSMUST00000009259.4,ENSMUST00000105414.1	0	0	0	0	0	0	0	0	0	0	0	0	0	0	0	0	0	0	0	0
Dqx1	ENSMUSG00000009145.4	ENSMUST00000077502.2	0.06	0.15	0.45	0.01	0.26	0.34	0.65	0.36	1.41	1.01	1.08	1.86	0.63	0.48	0.72	0.39	0.63	0.1	1.27	1.01
Ccl8	ENSMUSG00000009185.2	ENSMUST00000009329.2	0	0	0	0	0	0	0	0	0	0	0	0	0	0	0	0	0	0	0	0
Lnpk	ENSMUSG00000009207.11	ENSMUST00000064503.8,ENSMUST00000102676.4,ENSMUST00000111993.4,ENSMUST00000127168.3,ENSMUST00000130232.3,ENSMUST00000130586.3,ENSMUST00000134168.1,ENSMUST00000134641.3,ENSMUST00000134764.3,ENSMUST00000145293.1,ENSMUST00000145933.1,ENSMUST00000154706.3,ENSMUST00000155006.3	21.49	22.51	28.21	22.9	30.07	31.79	34.47	30.08	47.77	58.76	19.5	11.27	25.9	26.93	26.19	20.48	21.56	10.75	19.99	17.05
Prr29	ENSMUSG00000009210.6	ENSMUST00000009354.5,ENSMUST00000106816.3,ENSMUST00000185986.2,ENSMUST00000188561.2,ENSMUST00000190268.1,ENSMUST00000190795.2	0	0	0	0	0	0	0	0	0	0	0	0	0	0	0	0	0	0	0	0
Mymk	ENSMUSG00000009214.5	ENSMUST00000009358.4,ENSMUST00000163967.1	0	0	0	0	0	0	0	0	0	0	0	0	0	0	0	0	0	0	0	0
Fam163b	ENSMUSG00000009216.7	ENSMUST00000151224.2	0	0	0	0	0	0	0	0	0	0	0	0	0	0	0	0	0	0	0	0
Trpm5	ENSMUSG00000009246.10	ENSMUST00000009390.5,ENSMUST00000126776.3,ENSMUST00000133027.1,ENSMUST00000136602.3,ENSMUST00000146075.3,ENSMUST00000148715.3,ENSMUST00000150589.3,ENSMUST00000150867.1	0.06	0.17	0	0	0	0	0	1.41	0	0	0	0	0	0	0	0	0	0.06	0.03	0
Ascl2	ENSMUSG00000009248.5	ENSMUST00000009392.4,ENSMUST00000121862.1	0	0	0	0.14	0.47	0.19	0	0.59	0	0	0.04	0	0.18	0	1.68	0.26	0	0.71	0.1	0.13
Rarres2	ENSMUSG00000009281.4	ENSMUST00000009425.4	0	0	0	0	0	0	0	0	0	1.08	0	0	0	0	0.58	0	0	0	0	0
Pttg1ip	ENSMUSG00000009291.8	ENSMUST00000009435.7,ENSMUST00000159116.1,ENSMUST00000161165.1,ENSMUST00000161789.3,ENSMUST00000162429.3,ENSMUST00000162598.1,ENSMUST00000162895.3,ENSMUST00000162943.3,ENSMUST00000167006.1	31.8	30.77	26.82	18.09	21.18	19.49	22.21	22.93	11.92	19.03	33.15	24.14	19.24	22.38	29.11	33.93	36.16	44.89	32.32	30.01
Trpm2	ENSMUSG00000009292.13	ENSMUST00000105399.1,ENSMUST00000105400.4,ENSMUST00000105401.4,ENSMUST00000126206.2,ENSMUST00000138238.3,ENSMUST00000140471.3,ENSMUST00000153842.4,ENSMUST00000154996.1	5.01	1.4	0.78	0.85	2.05	1.15	0.05	0.02	12.66	7.15	1.24	1.37	1.09	0.88	19.52	22.08	13.61	16.64	98.5	81.72
Ube2g2	ENSMUSG00000009293.13	ENSMUST00000172772.1,ENSMUST00000172813.1,ENSMUST00000173360.1,ENSMUST00000174510.3,ENSMUST00000174546.3	13.53	14.02	15.18	19.04	16.88	31.58	29.1	30.37	3.93	3.33	4.52	5.11	18.36	21.62	22.77	16.6	31.9	26.99	8.31	9.08
Mpo	ENSMUSG00000009350.9	ENSMUST00000020779.6,ENSMUST00000107930.2,ENSMUST00000121303.3,ENSMUST00000143021.4,ENSMUST00000146650.1,ENSMUST00000167903.1	285.42	157.63	851.83	925.91	7438.04	5778.78	19.52	4.6	175.23	109.66	434.78	220.77	4884.48	5626.14	159.61	146.34	0	0	0.19	0.4
Lpo	ENSMUSG00000009356.8	ENSMUST00000103177.5,ENSMUST00000136446.1,ENSMUST00000157004.1	0	0	0	0	0	0	0	0	0	0	0	0	0.03	0	0	0	0	0	0	0
Met	ENSMUSG00000009376.11	ENSMUST00000080469.7,ENSMUST00000115442.3,ENSMUST00000115443.3,ENSMUST00000140070.3,ENSMUST00000145473.1,ENSMUST00000148903.1,ENSMUST00000152802.1	1.27	0.68	3.6	3.46	17.58	19.57	0	0.39	0.29	0.15	0.97	0.93	13.12	13.82	33.41	30.37	0.5	0.51	0.57	0.31
Slc16a12	ENSMUSG00000009378.3	ENSMUST00000009522.3	1.09	1.65	0	0.1	0.05	0.11	0	0	0	0	0	0	0	0	0	0	0	0.2	0	0.24
Syn2	ENSMUSG00000009394.9	ENSMUST00000009538.7,ENSMUST00000169345.1	0	0	0	0	0	0	0	0	0	0	0	0	0	0	0	0	0	0	0	0
Elk1	ENSMUSG00000009406.9	ENSMUST00000009550.9,ENSMUST00000148133.1	3.36	2.39	1.62	2.22	1.89	1.61	1.34	1.25	0.17	0.66	0.25	0.39	2.77	2.33	1.91	3.05	1.28	1.71	3.15	2.37
Nav1	ENSMUSG00000009418.11	ENSMUST00000040599.10,ENSMUST00000067414.8,ENSMUST00000187311.1,ENSMUST00000189252.1,ENSMUST00000189362.2,ENSMUST00000190130.1,ENSMUST00000190298.2,ENSMUST00000190735.1	3.51	2.46	3.5	3.94	2.06	1.74	0.18	0.3	0.4	0.81	0.33	0.5	1.69	1.27	6.28	3.85	3.28	3.83	0.39	0.43
Tnpo1	ENSMUSG00000009470.12	ENSMUST00000109399.4,ENSMUST00000109401.3,ENSMUST00000179271.1,ENSMUST00000179301.3	65.99	66.54	68.16	67.94	64.78	78.2	68.4	70.5	9.55	9.2	20.57	17.77	75.52	67.48	45.13	48.29	22.12	22.43	31.7	27.99
Myod1	ENSMUSG00000009471.3	ENSMUST00000072514.1	0	0	0	0	0	0	0	0	0	0	0	0	0	0	0	0	0	0	0	0
Otog	ENSMUSG00000009487.9	ENSMUST00000164538.1	0	0	0	0	0	0	0	0	0	0	0	0	0	0	0	0	0	0	0	0
Rnmt	ENSMUSG00000009535.9	ENSMUST00000009679.6,ENSMUST00000025427.9,ENSMUST00000129849.1,ENSMUST00000131075.3,ENSMUST00000139111.1,ENSMUST00000139554.1,ENSMUST00000148937.1,ENSMUST00000151833.1	39.83	43.3	49.83	52.99	45.5	47.75	46.48	41.18	6.6	12.7	33.05	33.89	50.04	38.71	27.98	27.1	27.73	21.23	14.97	13.82
Kcnq1	ENSMUSG00000009545.10	ENSMUST00000009689.6,ENSMUST00000185383.1,ENSMUST00000186284.2,ENSMUST00000186288.2,ENSMUST00000186488.2,ENSMUST00000186798.1,ENSMUST00000187213.1	0	0	0	0	0	0	0	0	0	0	0	0	0	0	0	0	0	0	0	0
Srp14	ENSMUSG00000009549.10	ENSMUST00000009693.10,ENSMUST00000110862.1,ENSMUST00000138189.1,ENSMUST00000149615.3	104.6	112.71	97.33	99.01	106.69	122.03	137.6	77.83	17.72	27.77	26.3	25.81	122.66	141.86	105.69	119.39	108.97	84.3	71.39	72.58
6330409D20Rik	ENSMUSG00000009551.2	ENSMUST00000009695.2,ENSMUST00000151536.1	0	0	0	0	0	0	0	0	0	0	0	0	0	0	0.05	0	0	0	0.08	0
Cdk9	ENSMUSG00000009555.12	ENSMUST00000009699.11,ENSMUST00000120105.3,ENSMUST00000123170.3,ENSMUST00000125058.3,ENSMUST00000128265.3,ENSMUST00000130399.1,ENSMUST00000144210.1,ENSMUST00000154131.1,ENSMUST00000155205.1	34.18	41.05	26.84	31.12	30.92	26.46	18.07	28.07	10.06	8.4	7.77	7.09	25.72	24.79	46.27	45.9	48.15	38.59	37.6	46.7
Tor2a	ENSMUSG00000009563.12	ENSMUST00000009707.9,ENSMUST00000123624.1,ENSMUST00000140999.1,ENSMUST00000149720.2,ENSMUST00000149987.1,ENSMUST00000156617.3,ENSMUST00000175763.3,ENSMUST00000177382.1	11.64	9.73	10.85	10.27	10.93	17.08	10.6	10.28	0.31	1.43	2.01	3.17	9.73	15.45	10.4	10.95	7.89	8.7	12.07	10.9
Fpgs	ENSMUSG00000009566.8	ENSMUST00000028148.6,ENSMUST00000123171.1,ENSMUST00000127812.2,ENSMUST00000130164.3,ENSMUST00000132327.3,ENSMUST00000142186.1,ENSMUST00000143743.1,ENSMUST00000146498.3,ENSMUST00000149491.1,ENSMUST00000156792.2	10.35	14.79	15.36	20.45	11.84	11.27	27.92	39.89	0.53	1.18	2.82	0.73	16.6	13.15	1.5	1.86	2.88	5.71	3.95	3.48
Mkl2	ENSMUSG00000009569.10	ENSMUST00000009713.9,ENSMUST00000056715.6,ENSMUST00000115809.3,ENSMUST00000149359.1	5.26	4.99	3.38	4.55	2.55	3.05	2.23	1.41	0.36	0.35	0.52	0.41	2.37	1.68	3.46	1.72	2.05	1.7	3.43	2.59
Cbx5	ENSMUSG00000009575.10	ENSMUST00000108813.5,ENSMUST00000118152.3,ENSMUST00000122182.1,ENSMUST00000127191.1	112.39	114.5	138.54	133.62	128.13	134.76	181.18	109.99	82.3	68.19	24.07	17.82	156.78	121.08	76.42	68.52	14.93	5.87	9.71	8.71
Odam	ENSMUSG00000009580.11	ENSMUST00000113274.2,ENSMUST00000129757.4	0	0	0	0	0	0	0	0	0	0	0	0	0	0	0	0	0	0	0	0
Apobec3	ENSMUSG00000009585.13	ENSMUST00000023054.9,ENSMUST00000109620.5,ENSMUST00000165537.3,ENSMUST00000175714.3,ENSMUST00000175752.3,ENSMUST00000175801.1,ENSMUST00000175827.1,ENSMUST00000175849.1,ENSMUST00000176325.3,ENSMUST00000176644.1,ENSMUST00000176823.3,ENSMUST00000176868.3,ENSMUST00000176904.1,ENSMUST00000177006.3,ENSMUST00000177098.3,ENSMUST00000177350.3,ENSMUST00000177483.3	111.61	102.58	104.41	108.48	92.34	93.54	81.28	104.72	85.53	54.42	28.73	26.35	100.18	98.78	72.23	75.97	54.23	35.38	165.78	193.16
St6galnac1	ENSMUSG00000009588.9	ENSMUST00000009732.7	0	0	0	0	0	0	0	0	0	0	0	0	0	0	0	0	0	0	0.17	0.15
Taf7l	ENSMUSG00000009596.5	ENSMUST00000009740.4,ENSMUST00000113223.2,ENSMUST00000131311.1	0	0	0	0	0	0	0	0	0	0	0	0	0	0	0	0	0	0	0.05	0
Sardh	ENSMUSG00000009614.12	ENSMUST00000091224.6,ENSMUST00000102886.5,ENSMUST00000127805.3,ENSMUST00000129975.1,ENSMUST00000139312.3,ENSMUST00000142136.1,ENSMUST00000144448.1,ENSMUST00000147089.3,ENSMUST00000149733.3,ENSMUST00000156434.4	0.01	0	2.37	0.55	0	0.65	0	0	0	0	0.25	0	0	0	0	1.22	0	0	0.04	0
Vav2	ENSMUSG00000009621.14	ENSMUST00000056176.7,ENSMUST00000132642.1,ENSMUST00000135584.1,ENSMUST00000146843.1,ENSMUST00000148067.3,ENSMUST00000149758.3,ENSMUST00000185188.3	5.79	6.34	4.65	5.99	4.14	4.07	3.05	4.5	3.66	0.71	0.72	0.93	5.56	3.68	6.68	6.82	8.13	8.19	14.93	15.4
Tex15	ENSMUSG00000009628.10	ENSMUST00000009772.7,ENSMUST00000124496.3,ENSMUST00000124501.1,ENSMUST00000149399.3	1.61	1.58	0.31	0.66	0.15	0.57	0.09	0	0.32	0.48	0.54	0.33	0.35	0.6	3.59	3.55	0	0	1.4	1.22
Ppp2cb	ENSMUSG00000009630.9	ENSMUST00000009774.9	47.14	47.12	41.47	44.44	71.52	77.36	46.35	44.38	5.2	7.45	10.29	7.9	80.01	91.31	48.84	51.97	49.03	47.36	36.15	33.77
G0s2	ENSMUSG00000009633.3	ENSMUST00000009777.3	6.71	6.58	0.16	1.74	11.69	4.47	0	0	0.79	2.2	6.65	6	8.61	17.58	26.98	24.95	68.06	32.48	65.53	74.05
Dmap1	ENSMUSG00000009640.7	ENSMUST00000102687.3,ENSMUST00000123586.1,ENSMUST00000127750.1,ENSMUST00000129510.1,ENSMUST00000134642.1,ENSMUST00000135582.3	14.05	9.93	16.67	12.64	15.89	15.59	17.08	20.87	13.31	4.36	7.29	2.4	17.6	14.98	8.54	11.22	10.81	13.77	4.92	8.42
Pla2g12b	ENSMUSG00000009646.9	ENSMUST00000009790.9,ENSMUST00000162643.1	0	0	0	0	0	0	0	0	0	0	0	0	0	0	0	0	0	0	0	0
Mcu	ENSMUSG00000009647.9	ENSMUST00000009791.6,ENSMUST00000020312.8,ENSMUST00000161168.1,ENSMUST00000161435.1,ENSMUST00000162012.1	11.6	14.75	9.33	13.06	24.73	27.59	11.88	13.3	5.17	5.4	6.96	3.31	36.43	36.17	16.65	16.25	6.64	10.73	6.86	6.17
Oit3	ENSMUSG00000009654.4	ENSMUST00000009798.4,ENSMUST00000162493.1	0	0.23	0	0.17	0	0	0	0	0	0	0	0	0	0.14	4.11	0.4	0.64	0.46	0.14	0
Tex11	ENSMUSG00000009670.7	ENSMUST00000009814.5,ENSMUST00000113716.2,ENSMUST00000113718.3	0	0.25	0.02	0	0	0.1	0	0	0	0.2	0	0.05	0.24	0.76	0.4	0.29	0	0.09	0	0.03
Bcr	ENSMUSG00000009681.9	ENSMUST00000164107.1	8.63	8.76	6.24	8.04	9.28	7.38	2.53	0.85	0.42	0.68	0.82	0.54	6.75	8.84	5.75	4.95	2.44	2.62	6.04	5.52
Fxyd5	ENSMUSG00000009687.10	ENSMUST00000009831.9,ENSMUST00000159753.1,ENSMUST00000159924.3,ENSMUST00000160006.1,ENSMUST00000160689.3,ENSMUST00000161259.1,ENSMUST00000161684.3,ENSMUST00000161805.3,ENSMUST00000162087.3,ENSMUST00000162116.3,ENSMUST00000162250.3,ENSMUST00000162733.3	182.25	191.17	123.49	108.38	139.51	123.16	23.23	28.5	12.16	21.26	28.12	32.34	136.03	147.66	469.92	456.41	483.81	525.61	685.01	684.26
Kcnd1	ENSMUSG00000009731.4	ENSMUST00000009875.4,ENSMUST00000125440.1	0.33	1.15	0	0.47	0.18	0	1.19	1.3	0.25	1.13	1.95	1.31	0.4	0.13	0.11	0.18	0	0	0.85	0.96
Tfcp2	ENSMUSG00000009733.8	ENSMUST00000009877.6	5.12	6.35	3.65	3.88	4.66	2.67	7.97	10.37	4.34	2.51	2.13	1.57	3.22	3.23	1.41	1.67	1.55	2.37	1.39	1.56
Pou6f2	ENSMUSG00000009734.13	ENSMUST00000139064.4,ENSMUST00000175703.4,ENSMUST00000175768.1,ENSMUST00000176795.3,ENSMUST00000176898.3,ENSMUST00000184299.1	0	0	0	0	0	0	0	0	0	0	0	0	0	0	0	0	0	0	0.04	0
Pou6f1	ENSMUSG00000009739.12	ENSMUST00000058274.10,ENSMUST00000073837.8,ENSMUST00000176140.3,ENSMUST00000176271.4,ENSMUST00000176300.3,ENSMUST00000176492.3,ENSMUST00000177202.3,ENSMUST00000177247.4,ENSMUST00000177335.1,ENSMUST00000177505.2	1.62	0.79	0.1	0.67	0	0	0.01	0	0	0.06	0.02	0.1	0.05	0	0.2	0.46	4.39	2.06	5.32	4.7
Ubp1	ENSMUSG00000009741.10	ENSMUST00000009885.9,ENSMUST00000084885.7,ENSMUST00000116492.2	28.29	25.25	31.15	23.11	19.46	29.26	27.35	35.25	60.95	54.54	71.93	63	26.28	21.73	27.31	25.91	33.89	31.81	46.92	44.21
Nuak2	ENSMUSG00000009772.11	ENSMUST00000072177.9,ENSMUST00000082125.5,ENSMUST00000128661.1,ENSMUST00000133246.1	5.55	4.01	4.54	6.18	12.46	11.52	2.73	0.43	0	1.18	1.59	0.66	8.8	12.79	9.72	8.82	35.86	50.87	26.06	21.75
Ick	ENSMUSG00000009828.11	ENSMUST00000009972.5,ENSMUST00000044551.7,ENSMUST00000117330.3,ENSMUST00000118869.3,ENSMUST00000125615.1,ENSMUST00000142402.1,ENSMUST00000142776.1,ENSMUST00000149821.1	15.35	10.54	15.24	9.28	7.52	5.01	9.4	10.3	1.83	0.29	4.09	5.36	9.22	3.25	4.64	1.57	1.55	1.75	1.67	1.16
Sdhb	ENSMUSG00000009863.10	ENSMUST00000010007.8,ENSMUST00000125780.1,ENSMUST00000129181.3	51.29	38.32	68.41	59.44	66.62	84.5	60.81	76.99	7.51	17.02	8.83	12.49	55.4	81.18	64.25	74.28	59.08	54.34	28.13	27.99
Cox4i2	ENSMUSG00000009876.9	ENSMUST00000010020.7,ENSMUST00000109821.1	0.67	0	1.53	1.9	0	3.56	0	0	0	0	0	0	1.07	0	0.23	0	0	0	0	0
Snap47	ENSMUSG00000009894.11	ENSMUST00000010038.5,ENSMUST00000120940.3,ENSMUST00000125846.1,ENSMUST00000132969.3,ENSMUST00000136436.1,ENSMUST00000145550.1,ENSMUST00000150297.1,ENSMUST00000156146.3	8.21	5.29	4.78	4.23	2.79	4.2	5.86	5.45	2.21	0.05	1.1	0.13	4.73	3.95	4.73	3.05	2.52	2.67	2.46	2.67
Wnt3a	ENSMUSG00000009900.7	ENSMUST00000010044.7	0	0	0	0	0	0	0	0	0	0	0	0.14	0	0	0	0	0	0	0.02	0
Kdsr	ENSMUSG00000009905.5	ENSMUST00000010049.5,ENSMUST00000187319.1,ENSMUST00000187617.1	15.07	37.99	24.06	24.56	17.15	20.12	21.81	19.13	4.52	1.77	0.97	1.19	22.14	20.37	8.01	10.86	11.25	7.2	6.4	6.73
Vps4b	ENSMUSG00000009907.13	ENSMUST00000094646.5,ENSMUST00000112736.3,ENSMUST00000126057.1,ENSMUST00000127606.1,ENSMUST00000147705.1,ENSMUST00000190531.1	73.53	68.73	61.5	53.45	48.2	62.76	63.94	41.71	11.1	11.05	23.7	17.93	63.5	54.5	69.83	58.71	81.81	77.79	60	70.99
Rps25	ENSMUSG00000009927.8	ENSMUST00000080300.7	760.56	554.17	879.51	985.06	1013.75	934.09	993.13	677.8	76.81	80.47	82.63	88.99	821.94	875.41	484.68	552.69	434.62	452.7	319.33	290.9
Nxf2	ENSMUSG00000009941.6	ENSMUST00000010085.3,ENSMUST00000113187.3,ENSMUST00000113189.3,ENSMUST00000143059.1	0.25	0.58	1.17	0.2	0.21	0.54	1.1	1.06	0	0	0	0	0.59	0.34	0	0.16	0.7	0	0	0
Taz	ENSMUSG00000009995.13	ENSMUST00000069722.8,ENSMUST00000114180.6,ENSMUST00000114182.6,ENSMUST00000124200.3,ENSMUST00000124915.3,ENSMUST00000125972.1,ENSMUST00000131116.3,ENSMUST00000132437.3,ENSMUST00000134432.4,ENSMUST00000134914.3,ENSMUST00000134936.4,ENSMUST00000135012.1,ENSMUST00000135504.4,ENSMUST00000146260.1,ENSMUST00000147844.4,ENSMUST00000149055.3,ENSMUST00000153459.1,ENSMUST00000156072.3,ENSMUST00000156212.3,…	25.11	16.25	14.79	17.64	23.51	18.34	22.64	25.15	4.83	6	3.08	8.64	15.62	19.61	19.28	17.32	27.2	45.91	48.79	48.25
Kif19a	ENSMUSG00000010021.9	ENSMUST00000084368.7,ENSMUST00000126555.3,ENSMUST00000131782.1,ENSMUST00000134165.1,ENSMUST00000137326.1,ENSMUST00000138340.1,ENSMUST00000138804.3	0.96	1.09	0	0.01	0	0	0	0	0	0	0	0.26	0.03	0	0.41	0.07	2.89	2.85	2.07	1.18
Aldh3a2	ENSMUSG00000010025.14	ENSMUST00000066277.5,ENSMUST00000074127.9,ENSMUST00000108715.2,ENSMUST00000128991.1,ENSMUST00000141368.3,ENSMUST00000147291.3,ENSMUST00000149298.1	13.62	16.93	19.12	5.97	11.18	11.5	4.81	13.6	1.73	2.38	8.46	0.96	10.12	8.67	41.19	42.08	22.2	21.88	21.11	20.31
Zmynd10	ENSMUSG00000010044.8	ENSMUST00000010188.8,ENSMUST00000192445.1,ENSMUST00000193303.1,ENSMUST00000195158.1,ENSMUST00000195627.1	0	0	0	0	0	0	0	0	0	0	0	0	0.23	0.22	0	0	0	1.41	0	0.36
Tmem115	ENSMUSG00000010045.2	ENSMUST00000010189.2	8.11	6.89	8.57	8.85	6.91	7.42	9.59	8.04	2.92	0.84	2.54	2.16	8.76	12.54	8.85	9.19	9.82	8.44	7.22	7.96
Hyal2	ENSMUSG00000010047.8	ENSMUST00000010191.8,ENSMUST00000192887.1,ENSMUST00000193747.1,ENSMUST00000194794.1,ENSMUST00000195667.1,ENSMUST00000195681.1,ENSMUST00000195752.1	2	2.29	3.92	3.71	3.01	1.78	3.31	5	0.1	1.51	2.08	1.43	2.47	1.79	0	0.59	1.13	1.06	0.35	0.42
Ifrd2	ENSMUSG00000010048.6	ENSMUST00000010192.6,ENSMUST00000192888.1,ENSMUST00000193140.1,ENSMUST00000193153.1,ENSMUST00000194932.1,ENSMUST00000195725.1,ENSMUST00000195746.1	31.5	27.38	33.61	31.15	44.32	27.99	63.33	115.73	43.27	54	94.05	74.46	44.01	19.96	5.07	6.28	4.98	2.38	7.8	4.35
Hyal1	ENSMUSG00000010051.11	ENSMUST00000010195.9,ENSMUST00000112387.4,ENSMUST00000123005.3,ENSMUST00000144392.1,ENSMUST00000184695.1	2.04	2.84	0.32	0.64	0.6	0.34	0.71	2.59	0.01	2.53	3.22	1.5	0.67	0.33	0.58	0.61	0.39	0	1.08	1.01
Tusc2	ENSMUSG00000010054.4	ENSMUST00000010198.4,ENSMUST00000193292.1,ENSMUST00000193418.1	8.13	13.01	8.38	6.06	7.56	6.42	9.53	15.75	6.7	2.85	2.29	1.71	9.26	9.58	5.18	6.67	7.24	9.54	7.92	9.3
Nprl2	ENSMUSG00000010057.4	ENSMUST00000010201.4,ENSMUST00000192951.1,ENSMUST00000193628.1,ENSMUST00000194848.1,ENSMUST00000195370.1	13.71	3.24	8.61	6.58	6.48	8.51	4.59	5.28	0.39	0.37	4.24	0.45	6.51	8.19	9.05	11.76	8.47	7.76	11.39	14.28
Slc38a3	ENSMUSG00000010064.11	ENSMUST00000010208.9,ENSMUST00000167868.3,ENSMUST00000177567.3,ENSMUST00000191923.1,ENSMUST00000192211.1,ENSMUST00000192323.1,ENSMUST00000192990.1,ENSMUST00000193495.1,ENSMUST00000193932.1,ENSMUST00000194230.1,ENSMUST00000194895.1,ENSMUST00000195033.1,ENSMUST00000195739.1,ENSMUST00000195843.1	0	0	0	0	0	0	0	0	0	0	0	0	0	0	0	0	0	0	0	0
Cacna2d2	ENSMUSG00000010066.11	ENSMUST00000010210.8,ENSMUST00000085092.7,ENSMUST00000164988.4,ENSMUST00000166799.3,ENSMUST00000168532.3,ENSMUST00000168959.1,ENSMUST00000169354.3,ENSMUST00000170737.2,ENSMUST00000171809.1,ENSMUST00000194842.1	0.08	0.97	0.1	0.18	0.06	0.04	0	0	0	0	0	0	0.18	0.24	0.08	0.05	0	0	0.22	0.17
Rassf1	ENSMUSG00000010067.9	ENSMUST00000010211.6,ENSMUST00000093786.4,ENSMUST00000121635.2,ENSMUST00000122225.3,ENSMUST00000125080.1,ENSMUST00000125386.1,ENSMUST00000129320.1,ENSMUST00000144129.1,ENSMUST00000156198.3,ENSMUST00000191832.1	23.98	19.88	21.17	15.1	21.07	20.28	20.07	24.27	10.95	10.14	6.37	5.33	21.45	24.49	27.19	35.46	37.96	30.26	30.35	27.59
Epn3	ENSMUSG00000010080.11	ENSMUST00000010224.9,ENSMUST00000127305.1,ENSMUST00000142992.1,ENSMUST00000150526.1	0.04	0.1	0	0	0	0	0	0	0	0	0	0	0.02	0	0	0	0	0	0.93	0.77
Rnf112	ENSMUSG00000010086.13	ENSMUST00000054927.9,ENSMUST00000060255.9,ENSMUST00000102661.3,ENSMUST00000126859.3,ENSMUST00000130648.1,ENSMUST00000136966.1,ENSMUST00000152137.3	0	0	0	0	0	0	0	0	0	0	0	0	0	0	0	0	0	0	0	0
Slc3a2	ENSMUSG00000010095.9	ENSMUST00000010239.4,ENSMUST00000170157.3	33.61	29.13	34.53	40.71	32.89	29.74	28.57	28.07	55.29	54.39	75.74	81.27	31.57	33.96	12.72	10.74	16.29	25.47	14.79	14.56
Nxf1	ENSMUSG00000010097.9	ENSMUST00000010241.9,ENSMUST00000010248.3,ENSMUST00000183780.3,ENSMUST00000183898.1,ENSMUST00000183939.1,ENSMUST00000184387.1,ENSMUST00000184663.1,ENSMUST00000184756.1,ENSMUST00000184808.1,ENSMUST00000184826.1,ENSMUST00000184970.3,ENSMUST00000185056.3	61.33	67.34	105.22	75.11	87.4	75.1	99.41	108.19	28.99	25.63	37.16	12.5	74.31	67.08	45.7	50.73	43.6	62.61	69.04	78.33
Stx5a	ENSMUSG00000010110.13	ENSMUST00000010254.11,ENSMUST00000073430.9,ENSMUST00000175642.1,ENSMUST00000175834.1,ENSMUST00000175872.3,ENSMUST00000175901.3,ENSMUST00000176009.1,ENSMUST00000176013.3,ENSMUST00000176093.1,ENSMUST00000176182.3,ENSMUST00000176260.3,ENSMUST00000176314.3,ENSMUST00000176381.3,ENSMUST00000176404.1,ENSMUST00000176570.1,ENSMUST00000176844.1,ENSMUST00000176968.1,ENSMUST00000177322.3,ENSMUST00000177373.3	45.62	65.59	25.88	30.87	24.62	36.89	26.58	21.41	41.49	41.2	69.17	81.57	32.87	34.67	23.7	40.71	47.63	61.41	55.85	58.05
Slc47a1	ENSMUSG00000010122.10	ENSMUST00000010267.5,ENSMUST00000131723.3,ENSMUST00000147583.1,ENSMUST00000148671.1	0	0	0	0	0	0	0	0	0	0	0	0	0	0	0	0	0	0	0	0
Pifo	ENSMUSG00000010136.10	ENSMUST00000010280.6,ENSMUST00000066319.6	0	0	0	0	0	0	0	0	0	0	0	0	0	0	0	0	0	0	0	0.65
Tnfrsf13b	ENSMUSG00000010142.8	ENSMUST00000010286.3,ENSMUST00000101103.3,ENSMUST00000123378.1,ENSMUST00000130708.1,ENSMUST00000137832.3,ENSMUST00000139422.3,ENSMUST00000146033.3	40.91	25.03	36	37.09	68.82	33.2	9.43	7.57	1.39	2.1	8.13	2.28	38.72	34.87	48.05	73.67	34.38	17.78	65.1	62.24
Spire2	ENSMUSG00000010154.6	ENSMUST00000010298.6	0.42	2.11	1.63	1.4	0	0.06	3.08	4.21	0	0	0.05	0	0.76	0.01	0	0.01	0	0.13	0	0.13
Prox1	ENSMUSG00000010175.9	ENSMUST00000010319.9,ENSMUST00000175916.3,ENSMUST00000177288.3	0.38	0	0.03	0	0	0.01	0.19	0	0	0	0	0	0	0	0	0	0	0	0	0.06
Raver1	ENSMUSG00000010205.10	ENSMUST00000115487.1	13.27	15.37	22.2	22.42	16.13	17.35	13.95	18.76	11.03	7.9	4.13	2.36	21.31	21.02	15.32	13.87	4.42	5.82	7.62	7.33
2610507B11Rik	ENSMUSG00000010277.7	ENSMUST00000010421.6,ENSMUST00000125459.1,ENSMUST00000126928.1,ENSMUST00000132756.1,ENSMUST00000136184.1,ENSMUST00000141331.1,ENSMUST00000145145.1,ENSMUST00000147432.1	42.02	50.84	52.81	46.03	43.42	42	33.91	43.88	27.84	24.9	10.29	12.2	43.34	45	33.36	33.9	34.25	42.75	40.32	38.29
AI597479	ENSMUSG00000010290.7	ENSMUST00000010434.7	13.6	13.28	12.03	13.6	11.44	12.35	16.66	12.23	1.98	1.26	2.17	1.24	16.05	12.52	8.44	8.3	5.37	4.52	5.54	4.88
Tmem86a	ENSMUSG00000010307.5	ENSMUST00000010451.5	0.54	1.28	0.36	1.3	1.6	0.62	0	0	0	0.05	1.27	0.73	0.87	0.87	3.45	3.87	2.87	2.21	0.57	0.45
Optc	ENSMUSG00000010311.11	ENSMUST00000124051.4,ENSMUST00000124245.2,ENSMUST00000126123.1,ENSMUST00000149380.3,ENSMUST00000153617.4	0.58	0	0	0	0	0	0	1.18	0	0	0	0	0	0	0	0	0	0	0	0
Tex14	ENSMUSG00000010342.12	ENSMUST00000060835.7,ENSMUST00000100657.3,ENSMUST00000124255.1,ENSMUST00000131973.1,ENSMUST00000156483.1	0	1.59	0.58	0.14	0	0	0	0	0	0	0.14	0.17	0.16	0.18	0.61	0.1	1.99	0	1.84	0.84
Ifi35	ENSMUSG00000010358.9	ENSMUST00000010502.8,ENSMUST00000125958.1,ENSMUST00000131024.1	17.22	20.43	16.92	17.06	15.88	19.66	19.46	20.24	16.51	14	26.85	29.35	19.75	19.69	27.59	35.06	30.92	29.44	28.55	27.19
Rdm1	ENSMUSG00000010362.5	ENSMUST00000010506.5,ENSMUST00000133727.3,ENSMUST00000139037.1,ENSMUST00000152484.3,ENSMUST00000155222.1	10.33	5.64	8.44	5.67	9.83	3.71	1.22	3.2	14.97	11.1	2.67	1.65	8.01	8.63	10.52	14.27	4.25	8.13	7.92	12.23
Nedd8	ENSMUSG00000010376.10	ENSMUST00000010520.8,ENSMUST00000163750.3	152.1	107.57	183.02	173.42	197.63	155.52	236.77	191.43	42.42	24.5	23.34	23.07	180.37	133.19	144.77	178.54	89.35	102.15	74.34	54.74
Gosr1	ENSMUSG00000010392.8	ENSMUST00000010536.8,ENSMUST00000137767.1	24.06	54.08	21.4	26.66	53.59	27.86	37.82	22.85	23.2	2.48	8.5	5.81	39.2	45	45.24	50.24	19.45	45.7	37.2	16.54
Mrpl52	ENSMUSG00000010406.7	ENSMUST00000010550.7	51.79	69.89	118.54	68.83	19.1	23.87	148.51	214.28	0.42	8.58	11.57	5.29	42.65	50.51	41.41	48.67	19.1	23.16	8.97	11.89
Spaca7	ENSMUSG00000010435.6	ENSMUST00000010579.6	0	0	0	0	0	0	0	0	0	0	0	0	0	0	0	0	0	0	0	0
Kansl3	ENSMUSG00000010453.8	ENSMUST00000010597.5,ENSMUST00000185614.1,ENSMUST00000185621.2,ENSMUST00000185912.2,ENSMUST00000186470.1,ENSMUST00000187628.1,ENSMUST00000188528.2,ENSMUST00000188957.1,ENSMUST00000188961.2	23.93	25.8	26.79	13.15	21.49	23.66	29.85	14.8	8.1	8.75	4.34	4.92	28.05	19.74	16.33	17.4	24.08	21.38	26.02	22.25
Eya4	ENSMUSG00000010461.10	ENSMUST00000074366.6,ENSMUST00000092665.6	0.46	0.28	0	0.11	0.01	0.05	0.58	0.65	0.25	0.18	0	0	0.05	0	0.26	0.21	0	0	0	0
Ebf3	ENSMUSG00000010476.9	ENSMUST00000033378.7,ENSMUST00000106118.4,ENSMUST00000168203.1,ENSMUST00000169486.4	0.17	0	0	0	0	0	0	0	0.02	0.1	0.06	0	0	0.01	0.25	0.3	0	0	0	0.01
Uckl1os	ENSMUSG00000010492.10	ENSMUST00000122831.1,ENSMUST00000123110.1,ENSMUST00000126672.1,ENSMUST00000136759.1,ENSMUST00000148004.1,ENSMUST00000148847.1,ENSMUST00000152365.1	0.41	1.06	0.08	0.61	0.07	0.25	0	0.76	0	0	0	0	0.29	0.43	0.13	0.3	4.85	0.95	0.73	0.84
Myt1	ENSMUSG00000010505.11	ENSMUST00000081125.6,ENSMUST00000108756.3,ENSMUST00000108757.4,ENSMUST00000129843.3,ENSMUST00000129856.3,ENSMUST00000130079.3,ENSMUST00000135744.1,ENSMUST00000142245.1,ENSMUST00000148766.1,ENSMUST00000156190.3,ENSMUST00000183403.3	0	0	0	0	0	0	0	0	0	0	0	0	0	0	0	0	0.14	0	0.23	0.1
Faf1	ENSMUSG00000010517.7	ENSMUST00000102724.4,ENSMUST00000143217.1,ENSMUST00000155204.1	25.12	38.13	42.28	30.64	25.53	34.17	57.83	26.98	36.44	25.01	9.4	9.79	33.01	26.03	24.47	25.35	17.31	20.8	12.57	16.35
Gm266	ENSMUSG00000010529.5	ENSMUST00000010673.5	0	0	0	0	0	0	0	0	0	0	0	0	0	0	0	0	0	0	0	0
Tsacc	ENSMUSG00000010538.10	ENSMUST00000010682.3,ENSMUST00000107556.5,ENSMUST00000123536.1	0.82	3.51	1.56	1.31	4.32	5.92	5.97	0	0	0	0	0.27	2.45	3.37	2.02	0.6	0	0	0.86	0.63
Mettl16	ENSMUSG00000010554.10	ENSMUST00000010698.8,ENSMUST00000092912.7,ENSMUST00000128504.1,ENSMUST00000134571.1,ENSMUST00000141755.3,ENSMUST00000144692.1	20.19	27.79	17.82	26.06	27.02	26	26.05	26.9	1.94	1	4.2	5.54	21.79	28.69	5.94	7.76	12.67	13.13	8.64	14.62
Dazl	ENSMUSG00000010592.8	ENSMUST00000010736.7	0.25	0.05	0.03	0	0	0	0.27	0.26	0	0	0.21	0	0.02	0	0	0	0	0	0.08	0
Apol7a	ENSMUSG00000010601.9	ENSMUST00000010745.8,ENSMUST00000175789.1,ENSMUST00000175919.3,ENSMUST00000176074.3,ENSMUST00000177135.1	0	0	0	0	0	0	0	0	0	0	0	0	0	0	0	0	0	0	0.07	0.82
Pigyl	ENSMUSG00000010607.8	ENSMUST00000123680.1,ENSMUST00000148088.1	13.26	5.67	19.46	8.38	15.23	17.41	25.86	13.45	2.37	9.51	3.5	3.36	17.19	20.11	14.45	14.13	9.08	5.14	6.45	5.08
Rbm25	ENSMUSG00000010608.11	ENSMUST00000048155.11,ENSMUST00000181983.3,ENSMUST00000182004.3,ENSMUST00000182032.1,ENSMUST00000182036.3,ENSMUST00000182255.3,ENSMUST00000182347.3,ENSMUST00000182450.3,ENSMUST00000182618.3,ENSMUST00000182633.3,ENSMUST00000182840.1,ENSMUST00000182881.1,ENSMUST00000183039.1,ENSMUST00000183128.3,ENSMUST00000183154.3,ENSMUST00000183181.1,ENSMUST00000183242.1,ENSMUST00000183282.1	148.87	161.07	140.78	138.48	101.28	163.6	208.38	268.69	89.96	69.49	53.58	51.73	155.5	104.6	94.02	78.48	108.97	108.26	157.83	142.33
Psen2	ENSMUSG00000010609.11	ENSMUST00000010753.9,ENSMUST00000111104.1,ENSMUST00000111105.3,ENSMUST00000111106.3,ENSMUST00000111108.5,ENSMUST00000128223.1,ENSMUST00000130029.1,ENSMUST00000130711.3,ENSMUST00000133340.1,ENSMUST00000136291.3,ENSMUST00000149590.3,ENSMUST00000193897.1	11.84	18.53	11.66	12.45	14.05	11.58	23.77	40.03	2.05	2.35	3.17	2.62	15.12	17.18	7.91	11.75	17.21	13.54	25.51	28.84
Acaa1b	ENSMUSG00000010651.4	ENSMUST00000010795.4,ENSMUST00000127952.1	0.03	0	0	0	0	0	0	0	0	0.02	0.63	0	0	0	0	0	0	0.03	0	0.1
Plcd1	ENSMUSG00000010660.2	ENSMUST00000010804.2	0	0.28	0	0	0	0	0	0	0	0	0	0	0.08	0.18	0.3	0.1	0.05	0	0.07	0
Fads1	ENSMUSG00000010663.4	ENSMUST00000010807.4	15.59	13.21	10.87	15.17	7.67	4.75	13.31	15.34	14.49	11.54	4.26	3.17	5.42	5.69	4.52	3.17	1.1	0.96	0.1	0.43
Lmbr1	ENSMUSG00000010721.11	ENSMUST00000055195.6,ENSMUST00000179191.1	2.46	2.74	1.53	2.38	1.68	2.44	2.62	1.9	0.21	0.3	0.17	0.12	1.94	2.24	0.77	0.65	0.97	0	0.17	0.11
Tnfrsf22	ENSMUSG00000010751.10	ENSMUST00000075588.8,ENSMUST00000084396.3,ENSMUST00000129476.3,ENSMUST00000146692.3,ENSMUST00000149524.1,ENSMUST00000171066.1	1.89	2.34	2.31	2.42	2.37	5.01	0.04	2.47	0.01	0	0.16	0	1.71	3.59	2.15	1.19	0.26	0.87	0.84	0.82
Cars	ENSMUSG00000010755.12	ENSMUST00000010899.9,ENSMUST00000105909.3,ENSMUST00000134128.1,ENSMUST00000134753.3,ENSMUST00000135032.1,ENSMUST00000146462.1,ENSMUST00000146904.1,ENSMUST00000151574.1,ENSMUST00000154022.3	18.25	38.48	21.2	23.63	24.6	25.63	36.23	30.83	55.57	70.91	44.64	38.45	32.12	24.19	19.36	20.32	7.49	13.99	19.4	27.48
Phlda2	ENSMUSG00000010760.4	ENSMUST00000010904.4	0.89	2.57	1.84	0.79	0	0	2.86	1.1	0	0	0	0	0	0	0	0	0	0	0	0
Asz1	ENSMUSG00000010796.7	ENSMUST00000010940.6,ENSMUST00000131614.1,ENSMUST00000136194.1,ENSMUST00000136626.3,ENSMUST00000146216.1	0	0	0	0	0	0	0	0	0	0	0	0	0	0	0	0	0	0	0	0
Wnt2	ENSMUSG00000010797.4	ENSMUST00000010941.4,ENSMUST00000156317.1	0	0	0	0	0	0	0	0	0	0	0	0	0	0	0	0	0	0	0	0
Gabra1	ENSMUSG00000010803.8	ENSMUST00000020707.7,ENSMUST00000132971.1,ENSMUST00000153147.1,ENSMUST00000169305.1	0	0	0	0	0	0	0	0	0	0	0	0	0	0	0	0	0	0	0	0
Grid2ip	ENSMUSG00000010825.13	ENSMUST00000010969.10,ENSMUST00000110733.4,ENSMUST00000120825.1,ENSMUST00000138948.1	0	0	0	0	0	0	0	0	0	0	0	0	0	0	0	0	0	0	0	0
Kdelr3	ENSMUSG00000010830.7	ENSMUST00000010974.7	0.06	0	0	0	0	0.32	0	0	0	0	0	0	0.19	0.12	0.04	0.02	0	0.06	0.07	0
1700006E09Rik	ENSMUSG00000010841.9	ENSMUST00000010985.7,ENSMUST00000175972.1,ENSMUST00000176722.3	0	0	0	0	0	0	0	0	0	0	0	0	0	0	0	0	1.06	0	0	0
Apip	ENSMUSG00000010911.8	ENSMUST00000011055.6,ENSMUST00000124540.3,ENSMUST00000147131.1,ENSMUST00000155004.1	14.95	11.85	29.68	14.27	18.26	22.7	34.61	18.26	8.66	9.23	9.11	6.07	21.27	20.01	9.46	15.26	5.47	4.62	3.26	3.69
Pdhx	ENSMUSG00000010914.6	ENSMUST00000011058.4,ENSMUST00000111183.1,ENSMUST00000132449.3	12.29	18.34	12.13	19.15	27.41	15.14	13.84	18.46	4.96	5.32	2.29	3.21	17.35	18.22	13.54	12.53	6.9	11.06	5.29	6.2
Vac14	ENSMUSG00000010936.10	ENSMUST00000034190.9	8.04	7.02	11.27	9.67	20.05	14.1	10.07	12.65	3.31	2.25	2.13	1.49	14.03	15.55	13.08	14.66	8.36	9.73	9.59	8.33
Mcoln2	ENSMUSG00000011008.9	ENSMUST00000011152.9,ENSMUST00000098524.4,ENSMUST00000169533.1,ENSMUST00000169984.1,ENSMUST00000170972.1	22.58	15.24	6.28	4.2	0.29	2.47	2.35	0.61	2.26	0.63	0	0	1.25	2.54	0.2	1.33	6.11	6.43	20.67	16.32
Slc5a1	ENSMUSG00000011034.4	ENSMUST00000011178.2	0	0	0	0	0	0	0	0	0	0	0	0	0	0	0	0	0	0	1.85	1.69
1700049J03Rik	ENSMUSG00000011052.6	ENSMUST00000011196.6	0	0	0	0	0	0	0	0	0	0	0	0	0	0	0	0	0	0	0	0
Akt1s1	ENSMUSG00000011096.12	ENSMUST00000054343.10,ENSMUST00000107880.3,ENSMUST00000107882.3,ENSMUST00000107885.3,ENSMUST00000127783.1,ENSMUST00000132884.1,ENSMUST00000136232.1,ENSMUST00000141311.3,ENSMUST00000142880.1,ENSMUST00000150335.1,ENSMUST00000152091.3	19.35	23.11	20.08	16.68	17.48	17.23	22.13	15.79	12.03	1.94	12.67	20.3	14.47	13.91	9.5	11.1	12.85	14.68	19.82	21.64
Tbrg1	ENSMUSG00000011114.13	ENSMUST00000117654.1,ENSMUST00000126062.1,ENSMUST00000134711.1,ENSMUST00000142736.3	55.06	40.75	45.87	32.12	24.57	24.25	58.07	49.47	10.66	7.93	8.79	9.78	30.92	38.7	12.53	10.38	13.2	19.46	22.53	20.31
Panx3	ENSMUSG00000011118.3	ENSMUST00000011262.2,ENSMUST00000142228.1	0	0	0	0	0	0	0	0	0	0	0	0	0	0	0	0	0	0	0	0.08
Adssl1	ENSMUSG00000011148.9	ENSMUST00000021726.6,ENSMUST00000180015.3	18.87	27.12	19	18.1	69.58	64.56	3.04	2.58	0.68	3.27	6.15	7.8	68.13	79.24	41.69	42.34	56.31	43.12	14.17	17.46
Cfap161	ENSMUSG00000011154.12	ENSMUST00000011298.9,ENSMUST00000119134.3,ENSMUST00000149671.1	0	0	0	0	0	0	0	0	0	0	0	0	0	0	0	0	0	0	0	0
Brf1	ENSMUSG00000011158.7	ENSMUST00000011302.7	22.65	21.2	17.16	20.22	16.08	10.22	25.99	23.05	27.2	26.24	9.83	10.42	16.66	13.09	14.1	14.58	21.37	19.14	19.51	23
Vipr2	ENSMUSG00000011171.7	ENSMUST00000011315.5,ENSMUST00000100988.6,ENSMUST00000175785.3,ENSMUST00000176078.3,ENSMUST00000176433.1,ENSMUST00000177199.1	6.04	5.13	2.39	3.62	0.01	0.01	1.86	0.37	0	0	0	0	1.46	2.14	0	0.06	0	0	0	0
Odc1	ENSMUSG00000011179.7	ENSMUST00000171737.1	108.69	206.28	166.53	145.24	143.07	169.57	268.74	364.9	413.99	406.54	320.03	312.32	176.29	182.19	22.25	24.34	37.25	41.3	18.75	19.97
Thg1l	ENSMUSG00000011254.12	ENSMUST00000011398.8,ENSMUST00000109254.1,ENSMUST00000131182.1,ENSMUST00000133238.3,ENSMUST00000133851.1	14.42	12.74	16.78	11.49	11.53	16.58	26.71	32.93	0.52	0.45	1.07	0.68	19.04	15.46	7.55	7.93	2.81	4.09	1.64	2.31
Adam19	ENSMUSG00000011256.12	ENSMUST00000011400.7,ENSMUST00000137014.1,ENSMUST00000151565.3,ENSMUST00000153410.1	2.1	0.77	0	0.08	0.15	0.25	0	0	1.44	0.78	2.67	2.01	0.38	0.31	15.8	13.51	6.23	4.73	44.25	47.33
Pabpc4	ENSMUSG00000011257.15	ENSMUST00000078734.7,ENSMUST00000080178.8,ENSMUST00000106241.3,ENSMUST00000106243.3,ENSMUST00000124991.1,ENSMUST00000146156.1,ENSMUST00000156807.1,ENSMUST00000183940.3	43.58	60.43	76.3	80.29	63.01	63.38	121.64	151.01	137.71	131.43	92.21	86.69	81.35	73.39	20.01	18.29	9.52	9.98	15.06	12.65
Exoc3l2	ENSMUSG00000011263.11	ENSMUST00000011407.7,ENSMUST00000137613.3	1.73	1.08	1.2	1.99	0	0.53	0.81	0.61	0	0	0	0	0.58	0.3	0.17	0.44	0.66	0	0.05	0.05
Zfp296	ENSMUSG00000011267.7	ENSMUST00000108453.1	2.97	2.45	0.65	3.03	2.24	2.27	1.98	2.35	0.01	0.54	0	0.29	1.99	1.79	2.8	1.61	2.27	3.95	2.95	3.16
Plin5	ENSMUSG00000011305.7	ENSMUST00000019808.7,ENSMUST00000113072.2	0	0	0	0	0	0.06	0.14	0	0	0	0.27	0.34	0.08	0	0.25	0	0	0	1.55	1.33
Sugp1	ENSMUSG00000011306.6	ENSMUST00000011450.6	14.5	24.06	19.04	14.54	17.02	15.71	20.6	21.14	6.45	5.58	5.73	5.17	20.23	15.95	15.14	11.2	15.1	16.99	18.32	17.26
Dmrtc2	ENSMUSG00000011349.5	ENSMUST00000011493.5	0	0	0	0	0	0	0	0	0	0	0	0	0	0	0	0	0	0	0	0
Gm5893	ENSMUSG00000011350.11	ENSMUST00000135286.3,ENSMUST00000150149.1,ENSMUST00000155799.1,ENSMUST00000164057.3	0	0	0	0	0	0	0	0	0	0	0.71	0	0	0	0	0	0	0	0	0
Dhdh	ENSMUSG00000011382.6	ENSMUST00000011526.4,ENSMUST00000126050.1	12.51	18.89	10.61	10.02	14.98	16.53	3.01	1.74	0.88	0.5	1.6	0.63	17.44	15.94	13.97	12.19	4.38	4.01	1.41	0.99
Zfp790	ENSMUSG00000011427.11	ENSMUST00000032796.8,ENSMUST00000178162.1	7.16	7.03	3.77	5.96	5.16	4.61	6.66	4.63	1.31	0.59	1.29	1.21	5.14	5.28	4.75	4.63	3.97	2.24	5.15	5.01
Cpb1	ENSMUSG00000011463.5	ENSMUST00000011607.5,ENSMUST00000125945.1,ENSMUST00000137855.1	0	0	0	0	0	0	0	0	0	0	0	0	0	0	0	0	0	0	0	0.02
Slc25a41	ENSMUSG00000011486.10	ENSMUST00000058661.9,ENSMUST00000169012.1	0	0	0	0	0	0	0.55	0	0	0	0	0	0	0	0	0	0	0	0	0
Fsd1	ENSMUSG00000011589.8	ENSMUST00000011733.8	0	0	0	0	0	0	0	0	0	0	0	0	0	0	0	0	0	0	0	0
Pinlyp	ENSMUSG00000011632.6	ENSMUST00000011776.6	0	0	0	0	0	0	0	0	0	0	0	0	0	0	0	0	0	0	0	0
Fuz	ENSMUSG00000011658.10	ENSMUST00000071207.9,ENSMUST00000164374.3,ENSMUST00000164723.1,ENSMUST00000166396.3,ENSMUST00000166552.3,ENSMUST00000166849.3,ENSMUST00000168207.3,ENSMUST00000168389.3,ENSMUST00000168712.3,ENSMUST00000168795.1,ENSMUST00000169518.1,ENSMUST00000171169.1,ENSMUST00000172214.3	16.83	20.97	15.89	7.53	10.68	10.27	8.72	11.01	2.32	1.42	1.83	0.8	10.48	10.26	6.61	6.59	8.35	4.39	11.69	8.62
Sptbn4	ENSMUSG00000011751.12	ENSMUST00000011895.9,ENSMUST00000108362.3,ENSMUST00000108363.3,ENSMUST00000108364.3,ENSMUST00000137414.1,ENSMUST00000138087.1,ENSMUST00000152572.1,ENSMUST00000172269.1	0.15	0	0.19	0.01	0	0.05	0.09	0	0.02	0.04	0.07	0.11	0	0	0.12	0.04	0	0	0.02	0.13
Pgam1	ENSMUSG00000011752.6	ENSMUST00000011896.6	74.72	56.84	111.48	106.09	271.15	285.04	17.26	17.43	5.83	7.56	28.44	20.37	229.86	278.15	137.05	165.86	52.28	56.58	31.1	35.28
Evi5	ENSMUSG00000011831.12	ENSMUST00000112642.3,ENSMUST00000124034.3,ENSMUST00000124590.3,ENSMUST00000127579.1,ENSMUST00000128723.3,ENSMUST00000132406.1,ENSMUST00000132482.3,ENSMUST00000133411.1,ENSMUST00000136677.1,ENSMUST00000138111.3,ENSMUST00000141673.1,ENSMUST00000155897.3,ENSMUST00000155955.1	12.71	10.74	4.47	7.93	6.02	8.38	12.49	8.64	155.08	167.78	375.27	373.82	10.06	7.76	26.08	27.12	13.66	13.06	9.17	10.48
Evi5l	ENSMUSG00000011832.11	ENSMUST00000175650.3,ENSMUST00000176072.3,ENSMUST00000176149.3,ENSMUST00000176186.1,ENSMUST00000176462.3,ENSMUST00000176645.1,ENSMUST00000176764.3,ENSMUST00000176825.1,ENSMUST00000177053.3,ENSMUST00000177077.1,ENSMUST00000177085.1,ENSMUST00000177309.1,ENSMUST00000177455.3,ENSMUST00000177499.3	7.16	5.11	6.94	5.77	5.43	2.42	4.5	5.87	0.76	4.4	1.53	1.47	3.7	4.73	2.6	3.69	1.3	3.42	6.51	3.98
Snapc2	ENSMUSG00000011837.3	ENSMUST00000011981.3	6.95	6.44	8.46	7.94	5.59	7.57	5.5	6.96	1.07	2.2	0.18	0.33	4.27	7.41	3.38	5	2.61	2.78	2.78	2.69
Git1	ENSMUSG00000011877.9	ENSMUST00000037285.5,ENSMUST00000100812.3,ENSMUST00000127302.3,ENSMUST00000128796.1,ENSMUST00000139410.1,ENSMUST00000152428.3	11.11	13.2	12.66	12.4	5.91	9.76	6.63	8.18	4.01	2.19	1.92	2.04	10.37	9.17	10.91	7.6	6.15	4.73	8.67	7.53
Gltp	ENSMUSG00000011884.9	ENSMUST00000012028.9,ENSMUST00000112212.1,ENSMUST00000112214.3	34.28	41.22	22.68	25.1	17.7	12.89	17.97	21.31	19.03	13.51	13.38	4.69	28.05	30.61	81.9	83.54	20.88	20.77	16.84	18.15
Bnip2	ENSMUSG00000011958.13	ENSMUST00000034754.7,ENSMUST00000085393.8,ENSMUST00000117450.3,ENSMUST00000133307.1,ENSMUST00000137472.1,ENSMUST00000143049.3,ENSMUST00000154772.3,ENSMUST00000165389.3	73.42	72.33	72.64	65.28	61.63	83.1	77.13	75.24	34.03	28.23	15.1	15.66	80.49	96.62	120.22	120.15	123.06	100.02	58.13	59.83
Ccnt1	ENSMUSG00000011960.8	ENSMUST00000012104.6,ENSMUST00000130921.2,ENSMUST00000163180.1,ENSMUST00000164294.3,ENSMUST00000164565.3,ENSMUST00000168928.3,ENSMUST00000169674.3,ENSMUST00000169707.3,ENSMUST00000170452.3	54.55	67.91	29.54	38.12	32.58	41.93	53.62	48.53	26.28	23.15	15.89	13.98	37.64	34.04	24.19	27.12	56.43	49.93	47.31	40.43
Scarf2	ENSMUSG00000012017.3	ENSMUST00000012161.3	0	0	0	0	0	0	0	0	0	0	0	0	0.04	0	0	0	0	0.02	0	0
4930579F01Rik	ENSMUSG00000012042.4	ENSMUST00000012186.4	0	0	0	0	0	0	0	0	0	0	0	0	0	0	0	0	0	0	0	0
Brms1l	ENSMUSG00000012076.7	ENSMUST00000059250.6	7.04	12.88	8.98	8.61	6.64	7.15	15.79	14.82	7.92	5.78	1.88	3.76	9.69	7.99	8.1	7.92	2.66	3.88	7.24	6.29
Med15	ENSMUSG00000012114.12	ENSMUST00000012259.7,ENSMUST00000080936.8	7.79	8.14	5.72	9.92	9.39	7.07	6.85	7.77	7.62	6.14	3.14	1.9	7.61	6.02	10.91	8.71	9.26	10.16	8.82	9.17
Dhdds	ENSMUSG00000012117.9	ENSMUST00000012262.7,ENSMUST00000105885.3,ENSMUST00000105886.3,ENSMUST00000105887.3,ENSMUST00000105889.3,ENSMUST00000130464.3,ENSMUST00000134096.1,ENSMUST00000142660.3,ENSMUST00000144668.3,ENSMUST00000146241.3,ENSMUST00000150729.1	12.8	10.52	7.5	10.79	13.09	14.77	6.44	15.83	3.51	3.87	5.72	2.38	17.07	19	14.01	11.12	7.38	5	6.05	6.45
Crybg2	ENSMUSG00000012123.11	ENSMUST00000121391.3,ENSMUST00000132872.3,ENSMUST00000137053.1,ENSMUST00000137529.1,ENSMUST00000140125.3,ENSMUST00000143295.1,ENSMUST00000146102.1,ENSMUST00000149080.1,ENSMUST00000149504.1,ENSMUST00000149956.1,ENSMUST00000153392.3	1.18	0.44	0	0	0	0	0	0.05	0	0	0	0	0.22	0.44	0.02	0.09	0.21	0.31	1.61	2.85
Ubxn11	ENSMUSG00000012126.12	ENSMUST00000070246.4,ENSMUST00000074690.6,ENSMUST00000123281.1,ENSMUST00000127632.3,ENSMUST00000131329.3,ENSMUST00000135287.1,ENSMUST00000139616.1,ENSMUST00000142442.3,ENSMUST00000151113.1,ENSMUST00000151407.1,ENSMUST00000156323.3,ENSMUST00000156750.1	3.13	2.3	7.46	5.51	6.43	2.85	4.77	3.14	1.58	0	0	0.87	4.4	4.1	1.65	1.02	3.88	4.75	5.81	8.6
Mogat1	ENSMUSG00000012187.9	ENSMUST00000012331.6,ENSMUST00000113524.3,ENSMUST00000125458.1,ENSMUST00000134947.3,ENSMUST00000149732.3,ENSMUST00000152111.1	0	0	0	0	0	0	0	0	0	0	0	0	0	0	0.4	0	0	0	0	0.62
Tex22	ENSMUSG00000012211.9	ENSMUST00000012355.9,ENSMUST00000109729.2,ENSMUST00000146107.3,ENSMUST00000155492.1	0.19	0	0	0	0.07	0	0	0	0	0	0	0.14	0	0.1	0	0.54	0	0	0.34	0.97
Wnt8a	ENSMUSG00000012282.2	ENSMUST00000012426.2	0	0	0	0	0	0	0	0	0	0	0	0	0	0	0	0	0.54	1.06	0	0
Tjap1	ENSMUSG00000012296.11	ENSMUST00000012440.8,ENSMUST00000164342.4,ENSMUST00000180283.1	2.06	5.09	3.34	2.72	2.37	1.73	1.86	3.19	2.56	1.6	3.26	2.5	4.19	3.38	2.99	3.06	1.41	1.77	2.16	2.54
Ehf	ENSMUSG00000012350.11	ENSMUST00000090475.5,ENSMUST00000111174.3,ENSMUST00000111176.4,ENSMUST00000125788.3,ENSMUST00000128546.1,ENSMUST00000137774.1,ENSMUST00000140503.3,ENSMUST00000151265.1	0	0.36	0	0	0	0	0	0	0	0.64	0	0	0	0	0.43	0.12	0.54	0	1.05	0.46
Nanog	ENSMUSG00000012396.8	ENSMUST00000012540.4,ENSMUST00000112580.3,ENSMUST00000112581.3	0	0	0	0	0	0	0	0	0	0	0	0	0	0	0	0	0	0	0	0
Rpl15	ENSMUSG00000012405.11	ENSMUST00000079419.6,ENSMUST00000080281.9,ENSMUST00000100799.4,ENSMUST00000112598.3,ENSMUST00000147121.1	947.16	705.18	1353.41	900.14	876.77	1036.71	968.19	1069.63	106.59	157.85	121.47	136.18	836.23	1032.76	532.76	639.39	378.56	413.42	218.88	224.07
Tmem167	ENSMUSG00000012422.10	ENSMUST00000012566.8,ENSMUST00000161457.3,ENSMUST00000161568.3	9.37	10.33	14.76	12.34	11.69	14.08	14.22	11.37	3.51	4.07	2.44	2.07	11.35	11.97	13.59	15.87	11.28	14.36	8.34	7.72
Steap4	ENSMUSG00000012428.8	ENSMUST00000115421.1	0	0	0	0	0.01	0	0	0	0.02	0.86	0.15	0	0	0	0.67	0.35	0	0.01	47.74	46.52
Mplkip	ENSMUSG00000012429.8	ENSMUST00000049744.3	12.39	9.98	9.95	8.96	7.44	8.86	9.8	6.73	1.32	3.41	4.05	2.23	8.49	6.33	7.07	5.65	6.21	5.02	5.88	5.32
Kif11	ENSMUSG00000012443.3	ENSMUST00000012587.3	65.14	86.53	109.17	92.7	87.65	107.45	86.4	85.42	197.55	192.36	41.45	36.65	111.28	99.99	133.43	136.61	0.91	1.72	0.27	0.23
Rpa3	ENSMUSG00000012483.4	ENSMUST00000012627.4,ENSMUST00000159594.1	34.75	46.16	63.76	66.39	63.49	92.72	88.25	64.91	13.48	26.97	16.49	7.95	77.08	83.22	44.33	39.64	15.99	10.21	7.75	7.94
Mlkl	ENSMUSG00000012519.10	ENSMUST00000056157.9,ENSMUST00000120432.1,ENSMUST00000135710.1,ENSMUST00000145862.1	24.54	27.07	30.99	33.73	60.84	47.28	19.29	8.21	3.16	0.94	5.07	4.27	53.59	49.81	41.76	47.67	5.43	5.09	1.05	0.93
Phox2b	ENSMUSG00000012520.9	ENSMUST00000012664.9,ENSMUST00000174251.1	0	0	0	0	0	0	0	0	0	0	0	0	0	0	0	0	0	0	0	0
Tnpo3	ENSMUSG00000012535.10	ENSMUST00000012679.10,ENSMUST00000115251.3,ENSMUST00000164325.1,ENSMUST00000166844.1,ENSMUST00000167056.1,ENSMUST00000169302.3,ENSMUST00000170350.3,ENSMUST00000170634.3,ENSMUST00000170647.1,ENSMUST00000171865.1	42.47	37.85	34.72	46.68	41.02	43.21	51.16	43.69	15.6	17.2	9	9.12	42.88	37.26	27.31	29.69	26.87	32.93	33.64	28.64
Ttll5	ENSMUSG00000012609.14	ENSMUST00000040179.9,ENSMUST00000040273.9,ENSMUST00000095536.5,ENSMUST00000110220.4,ENSMUST00000110224.3,ENSMUST00000124701.3,ENSMUST00000142411.4,ENSMUST00000153570.4,ENSMUST00000155448.4,ENSMUST00000175844.1,ENSMUST00000175899.1,ENSMUST00000176008.3,ENSMUST00000176460.3,ENSMUST00000176695.3,ENSMUST00000176937.3,ENSMUST00000177114.1,ENSMUST00000177168.3,ENSMUST00000177188.3,ENSMUST00000177525.3	11.3	11.87	14.51	12.05	11.88	15.97	10.56	13.25	9.95	16.63	5.16	4.1	10.3	12.64	7.46	5.89	7.83	5.4	11.13	6.18
Zfp715	ENSMUSG00000012640.12	ENSMUST00000012796.9,ENSMUST00000048015.9,ENSMUST00000107986.4,ENSMUST00000135130.1,ENSMUST00000139061.1,ENSMUST00000145622.3,ENSMUST00000151659.1	14.45	12.64	20.61	10.41	7.63	13.08	10.2	2.99	1.05	1.46	1.31	0.95	11.93	12.2	9.24	14.54	13.96	9.71	18.15	18.22
Retn	ENSMUSG00000012705.12	ENSMUST00000012849.10,ENSMUST00000169234.2	0	0	0	0	0	0	0	0	0	0	0	0	0.04	0	0.25	0.37	0	0	7.49	6.28
Acp4	ENSMUSG00000012777.10	ENSMUST00000012921.7,ENSMUST00000107945.3,ENSMUST00000118216.3	0	0.42	0	0.01	0	0.14	0.02	0.03	0	0	0	0	0	0.03	0	0	0	0	0.03	0
Cdh23	ENSMUSG00000012819.11	ENSMUST00000073242.6,ENSMUST00000105461.5,ENSMUST00000105462.3,ENSMUST00000105463.4,ENSMUST00000105464.4,ENSMUST00000123309.1,ENSMUST00000124712.1,ENSMUST00000127312.3,ENSMUST00000128249.3,ENSMUST00000135638.3,ENSMUST00000144462.3,ENSMUST00000151194.3,ENSMUST00000153149.3,ENSMUST00000153525.3,ENSMUST00000153677.1,ENSMUST00000156501.1	0.77	0.45	0	0	0	0.08	0	0	0	0.09	0.1	0.29	0.02	0.13	0.45	0.19	0.5	0.13	0.74	0.64
Rps5	ENSMUSG00000012848.10	ENSMUST00000004554.9,ENSMUST00000108539.3,ENSMUST00000127669.1,ENSMUST00000131795.1,ENSMUST00000137329.1,ENSMUST00000139349.1,ENSMUST00000147435.3	749.8	635.85	1329.24	657.74	652.39	838.07	1180.39	1391.4	88.28	56.84	86.93	57.26	759.21	1115.89	795.64	683.84	264.46	257.42	167.04	190.13
Podnl1	ENSMUSG00000012889.8	ENSMUST00000093380.4,ENSMUST00000147175.1	0.69	1.51	0	0	0.15	0	0.03	0.1	0.36	0.05	0	0	0.32	0	0.08	0.39	0.26	0.04	0.49	0.24
Adgrl1	ENSMUSG00000013033.12	ENSMUST00000045393.10,ENSMUST00000124355.3,ENSMUST00000131018.1,ENSMUST00000131717.1,ENSMUST00000132500.3,ENSMUST00000139575.1,ENSMUST00000141158.3,ENSMUST00000141661.1,ENSMUST00000150674.1,ENSMUST00000152978.3	2.13	2.74	2.18	3.18	2.06	1.44	4.82	8.06	0.1	0.1	0.05	0.03	1.38	1.52	0.98	1.08	0.71	0.23	1.08	2.15
Amotl1	ENSMUSG00000013076.11	ENSMUST00000013220.6,ENSMUST00000160770.3,ENSMUST00000161171.1,ENSMUST00000162802.1,ENSMUST00000162901.3	0	0	0	0.02	0	0	0	0	0.06	0.04	0.05	0	0.05	0	0	0	0	0	0.02	0.02
2200002J24Rik	ENSMUSG00000013083.7	ENSMUST00000013227.7	0	0	0	0	0	0	0	0	0	0	0	0	0	0	0	0	0	0	0	0
Etv5	ENSMUSG00000013089.11	ENSMUST00000079601.8,ENSMUST00000165506.1,ENSMUST00000168774.3,ENSMUST00000170393.1,ENSMUST00000170803.1	4.66	5.44	2.45	1.68	1.42	1.08	1.74	1.63	0.16	0.11	0.34	1.09	1.41	0.92	0.48	1.4	1.45	1.25	1.11	0.72
Tmem190	ENSMUSG00000013091.4	ENSMUST00000013235.4	0.64	0	0	0	0	0	0	0	0	0	0	0	0	0	0	0	0	0	0	0
Gfod2	ENSMUSG00000013150.11	ENSMUST00000013294.11,ENSMUST00000135959.1,ENSMUST00000155038.2	2.88	0.86	0.53	1.88	2.65	1.99	1.89	5.82	0	0.17	0.21	0	2.56	0.9	0.06	0.01	0	0.1	0.63	1.36
Enkd1	ENSMUSG00000013155.9	ENSMUST00000013299.9	7.47	9.39	8.88	6.37	9.07	8.24	5.11	3.52	0.06	1.07	1.19	2.5	7.91	5.92	3.17	3.25	0	0	0.21	0.35
4933405L10Rik	ENSMUSG00000013158.5	ENSMUST00000013302.5	0	0.68	0	0	0	0	0	0	0	0	0	0	0	0	0	0	0	0	0.09	0
Atp6v0d1	ENSMUSG00000013160.7	ENSMUST00000013304.7,ENSMUST00000144486.1	18.92	21.74	15.51	17.17	27.12	28.03	12.84	19.3	10.9	11.41	21.87	16.63	30.62	35.72	59.05	53.39	28.42	34.47	27.59	33.63
Ptprs	ENSMUSG00000013236.12	ENSMUST00000067538.5,ENSMUST00000086828.5,ENSMUST00000143018.1	19.15	20.09	17.54	21.02	13.77	11.93	17.95	14.45	0.53	0.52	1.2	0.71	13.88	11.45	8.35	6.54	3.47	3.26	0.91	1.29
Slc41a1	ENSMUSG00000013275.9	ENSMUST00000086559.6,ENSMUST00000132585.1,ENSMUST00000146360.1	7.12	6.13	4.43	3.44	1.81	4.32	3.67	4.85	0.77	0.19	0	0.23	3.14	2.11	3.09	1.9	5.34	3.64	4.31	4.87
Fer1l4	ENSMUSG00000013338.12	ENSMUST00000109611.3,ENSMUST00000130764.1,ENSMUST00000132912.1,ENSMUST00000138297.3,ENSMUST00000150144.1,ENSMUST00000150538.3	0	0	0	0	0	0	0	0	0	0	0	0	0	0	0	0	0	0	0	0
4931406B18Rik	ENSMUSG00000013353.6	ENSMUST00000013497.3,ENSMUST00000163474.1,ENSMUST00000163619.3,ENSMUST00000168213.3,ENSMUST00000168636.1,ENSMUST00000168883.1,ENSMUST00000171174.3,ENSMUST00000191516.2	0	0	0	0	0	0	0	0	0	0	0	0	0	0	0	0	0	0	0.71	0.79
Iglon5	ENSMUSG00000013367.4	ENSMUST00000107974.1	0	0	0	0	0	0	0	0	0	0	0	0	0	0	0	0	0	0	0	0.04
Igf2bp1	ENSMUSG00000013415.5	ENSMUST00000013559.2,ENSMUST00000138513.1,ENSMUST00000141515.1,ENSMUST00000146586.3,ENSMUST00000152896.3	0	0	0	0	0.01	0	0	0	0	0	0	0	0	0	0	0	0	0	0	0.01
B4galnt2	ENSMUSG00000013418.8	ENSMUST00000038343.6	0	0.74	0	0	0	0	0	0	0	0	0	0	0	0	0	0	0.05	0.55	0.83	0.78
Zfp651	ENSMUSG00000013419.6	ENSMUST00000093772.3	0.56	0.49	0.02	0.3	0	0.06	0	0	0	0.07	0.05	0.04	0.04	0	0	0	0	0	0.01	0.04
Nelfb	ENSMUSG00000013465.14	ENSMUST00000059849.10,ENSMUST00000124900.1,ENSMUST00000128876.3,ENSMUST00000129140.1,ENSMUST00000138199.3,ENSMUST00000140934.1,ENSMUST00000146729.1,ENSMUST00000147890.1	26.88	21.95	16.23	24.2	46.36	19.89	16.17	17	5.3	9.59	11.05	7.08	23.46	22.79	21.18	18.66	50.95	46.92	40.5	36.97
Card14	ENSMUSG00000013483.10	ENSMUST00000053245.6,ENSMUST00000106250.3,ENSMUST00000147167.3,ENSMUST00000151052.1	0.01	0	0	0	0	0	0	0	0	0	0	0	0	0	0	0.03	0	0	0.04	0
Tmem175	ENSMUSG00000013495.11	ENSMUST00000063272.8,ENSMUST00000078323.8,ENSMUST00000120327.1,ENSMUST00000146207.1	9.31	7.53	9.32	7.61	6.31	8.34	6.33	4.97	1.13	0.48	2.45	0.25	6.34	7.35	6.52	4.11	1.5	4.89	4.79	4.72
Bcas1	ENSMUSG00000013523.9	ENSMUST00000013667.2,ENSMUST00000068137.6,ENSMUST00000109152.4,ENSMUST00000133673.3,ENSMUST00000145920.1,ENSMUST00000147577.1,ENSMUST00000152461.1,ENSMUST00000154650.3,ENSMUST00000156657.3	0.23	0	0	0.02	0.24	0.19	0.36	0	0.59	0	0.57	0	0.69	1.2	0	0	0.56	0	0.73	1.17
Tango2	ENSMUSG00000013539.9	ENSMUST00000115628.4,ENSMUST00000125287.3,ENSMUST00000128580.3,ENSMUST00000130752.1,ENSMUST00000134385.1,ENSMUST00000142677.1,ENSMUST00000145203.3,ENSMUST00000145758.1,ENSMUST00000150152.1,ENSMUST00000152684.1	5.86	6.05	4.53	7.65	1.76	4.15	8.71	12.17	15.27	14.47	3.67	4.1	4.34	5	6.15	3.28	6.39	11.17	10.88	8.28
4833413E03Rik	ENSMUSG00000013562.8	ENSMUST00000013706.7,ENSMUST00000160270.1,ENSMUST00000162059.1	0	0	0	0	0	0	0	0	0	0	0	0	0	0	0.92	0	0	0	0.51	0.18
Aldh1a2	ENSMUSG00000013584.5	ENSMUST00000034723.5	0	0.67	0	0	0	0	0	0	0	0.09	0	0	0	0	0.05	0.06	1.78	1.12	0	0.02
Ndufs2	ENSMUSG00000013593.8	ENSMUST00000013737.8,ENSMUST00000111318.3,ENSMUST00000131286.2,ENSMUST00000136976.2,ENSMUST00000138069.3,ENSMUST00000150108.3,ENSMUST00000191871.1,ENSMUST00000194778.1	130.23	201.84	112.09	171.87	224.48	212.96	202.06	168.51	14.17	23.55	26.66	17.65	239.38	203.91	161.17	189.49	105.35	103.37	58.59	67.95
Snx31	ENSMUSG00000013611.10	ENSMUST00000013755.7,ENSMUST00000160936.1,ENSMUST00000161202.3,ENSMUST00000162888.1	12.8	5.21	0.82	3.13	2.47	2.09	1.21	4.08	0	0.24	0.25	0.26	0.35	0.77	0	0.07	0	0	0.21	0
Atraid	ENSMUSG00000013622.11	ENSMUST00000013766.8,ENSMUST00000114659.2,ENSMUST00000114660.1,ENSMUST00000130250.3,ENSMUST00000133215.1,ENSMUST00000138309.3,ENSMUST00000153643.3,ENSMUST00000173215.3	36.89	37.64	37.42	25.5	25.61	35.1	30.74	34.52	5.27	5.12	9.58	9.69	39.9	40.51	51.33	63.61	27.83	19.76	19.65	22.05
Cad	ENSMUSG00000013629.12	ENSMUST00000013773.7,ENSMUST00000031049.8,ENSMUST00000114646.3,ENSMUST00000126382.1,ENSMUST00000137541.1,ENSMUST00000139994.1,ENSMUST00000148145.3,ENSMUST00000152004.1,ENSMUST00000152509.1,ENSMUST00000155001.1,ENSMUST00000170329.3,ENSMUST00000174367.3	15.93	12.2	21.23	26.65	22.55	13.72	24.1	39.27	1.05	1.14	3.06	2.42	17.43	18.05	4.35	3.32	4.34	2.14	7.63	4.09
Lypd8	ENSMUSG00000013643.9	ENSMUST00000013787.6,ENSMUST00000108826.2	0	0	0	0	0	0	0	0	0	0	0	0	0	0	0	0	0	0	0	0
Sh3bp5l	ENSMUSG00000013646.13	ENSMUST00000073128.6,ENSMUST00000116376.4,ENSMUST00000127119.1,ENSMUST00000149701.1,ENSMUST00000154278.3	18.17	19.4	7.64	6.56	10.21	6.16	12.63	6.25	41.33	6.35	39.73	11.6	18.97	8.1	7.41	11.83	12.81	9.58	7.93	13.34
1810065E05Rik	ENSMUSG00000013653.2	ENSMUST00000013797.2	0	0	0	0	0	0	0	0	0	0	0	0	0	0	0	0	0	0	0	0
Atad1	ENSMUSG00000013662.5	ENSMUST00000070210.4	37.86	43.23	52.29	43.85	43.25	51.84	49.24	39.76	4.47	3.47	6.99	4.75	46.05	45.04	29.72	33.33	23.94	18.85	15.5	16.9
Pten	ENSMUSG00000013663.7	ENSMUST00000013807.7,ENSMUST00000140014.1,ENSMUST00000154806.1	88.08	103.43	56.68	65.56	56.42	61.1	55.51	38.09	6.71	8.08	12.78	7.89	58.92	58.56	77.13	67.63	89.11	87.2	129.83	131.23
4933402N03Rik	ENSMUSG00000013668.9	ENSMUST00000070980.3	0	0	0	0	0	0	0	0	0	0	0	0	0	0	0	0	0	0	0	0
Pea15a	ENSMUSG00000013698.8	ENSMUST00000013842.7,ENSMUST00000111247.3,ENSMUST00000125361.1,ENSMUST00000152432.1,ENSMUST00000155109.1	4.39	5.73	5.72	2.99	0.67	1.04	1.22	0	2.07	1.06	1.13	1.95	1.32	1.59	10.78	8.42	10.81	10.35	3.32	2.57
Timm23	ENSMUSG00000013701.8	ENSMUST00000013845.8,ENSMUST00000163379.1,ENSMUST00000168139.3,ENSMUST00000168813.1,ENSMUST00000170233.1,ENSMUST00000170331.3,ENSMUST00000172052.3	41.71	70.01	61.05	72.25	79.44	81.69	100.25	111.46	11.93	11.67	4.61	5.83	103.61	96.52	59.11	53.43	22.25	45.37	18.02	16.93
Tnfaip8l2	ENSMUSG00000013707.3	ENSMUST00000013851.3	8.17	8.34	12.3	19.82	12.05	14.45	4.07	1.86	3	1.41	5.32	2.16	10.81	15.83	59.95	71.02	28.57	32.6	46.56	48.34
Trnt1	ENSMUSG00000013736.12	ENSMUST00000057578.11,ENSMUST00000113247.3,ENSMUST00000113248.1,ENSMUST00000113249.3,ENSMUST00000147084.1,ENSMUST00000154026.1	47.8	41.1	54.82	53.75	57.25	60.88	78.37	66.13	12.27	10.31	17.76	10.92	60.3	55.11	28.8	29.72	41.22	42	38.95	34.46
Ly6g6e	ENSMUSG00000013766.7	ENSMUST00000013910.4,ENSMUST00000172494.3,ENSMUST00000172678.3,ENSMUST00000172959.1	0	0	0	0	0	0	0	0	0	0	0	0	0	0	0	0	0	0	0	0
Ehmt2	ENSMUSG00000013787.11	ENSMUST00000013931.7,ENSMUST00000078061.8,ENSMUST00000097342.5,ENSMUST00000114033.4,ENSMUST00000124002.1,ENSMUST00000124846.3,ENSMUST00000131915.1,ENSMUST00000137071.3,ENSMUST00000138500.1,ENSMUST00000145201.1,ENSMUST00000145624.1,ENSMUST00000146418.1,ENSMUST00000150786.1,ENSMUST00000172921.1	53.16	59.2	54.36	55.11	68.42	53.74	50.99	43.67	2.44	2.69	8.08	8.02	64.29	68.4	43.74	46.6	46.41	40.78	33.99	38.88
Elof1	ENSMUSG00000013822.6	ENSMUST00000013966.6,ENSMUST00000166335.1	22.17	23.58	21.48	18.21	27.96	28.55	31.49	16.91	9.37	6.01	6.27	5.74	30.27	27.55	17.52	25.28	10.29	8.47	9.44	9.19
Med16	ENSMUSG00000013833.11	ENSMUST00000105378.4,ENSMUST00000163125.1,ENSMUST00000164705.3,ENSMUST00000165684.3,ENSMUST00000166964.3,ENSMUST00000170375.1,ENSMUST00000170409.1	13.38	18.6	9.59	9.92	9.73	11.08	5.92	5.93	3.17	2.54	3.91	1.74	14.94	13.93	9.77	10.54	5.82	5.97	5.81	5.45
St3gal1	ENSMUSG00000013846.9	ENSMUST00000092640.5	7.61	10.79	5.83	7.01	2.74	2.51	7.83	9.35	21.59	18.68	17.96	16.27	2.84	2.8	8.43	5.42	11.75	13.71	12.48	14.45
Tmem259	ENSMUSG00000013858.10	ENSMUST00000052885.9,ENSMUST00000124536.1,ENSMUST00000124889.1,ENSMUST00000126383.1,ENSMUST00000132080.1	30	25.97	25.35	29.18	31.41	25.65	28.96	38.54	17.15	16.39	9.74	4.62	33.31	28.19	31.15	32.5	22.15	26.25	31.58	31.35
Rnf170	ENSMUSG00000013878.13	ENSMUST00000014022.10,ENSMUST00000110573.1,ENSMUST00000110575.3,ENSMUST00000110579.4,ENSMUST00000124757.3,ENSMUST00000124867.1,ENSMUST00000131138.3,ENSMUST00000140819.3,ENSMUST00000153528.3	17.85	8.82	6.67	9.73	10.43	15.87	10.61	11.42	2.98	3.36	1.6	1.52	14.18	9.73	9.98	9.67	8.41	8.12	13.35	8.74
Clip3	ENSMUSG00000013921.10	ENSMUST00000014065.10,ENSMUST00000125935.1,ENSMUST00000126216.1,ENSMUST00000132844.1,ENSMUST00000144508.1,ENSMUST00000145253.1,ENSMUST00000150892.1	2.49	0	0	0	0	0	0	0	0	0	0	0	0	0	0.01	0	0	0	0.5	0
Thap8	ENSMUSG00000013928.8	ENSMUST00000014072.5,ENSMUST00000108187.3	0	0	0	0	0	0	0	0	0	0	0	0	0	0	0	0.08	0	0	0	0
Myl2	ENSMUSG00000013936.8	ENSMUST00000014080.8,ENSMUST00000111750.3,ENSMUST00000111751.3,ENSMUST00000123913.3,ENSMUST00000126006.1,ENSMUST00000139213.3,ENSMUST00000146733.3,ENSMUST00000147178.3,ENSMUST00000150535.3,ENSMUST00000152744.1,ENSMUST00000153816.1,ENSMUST00000155612.3	1.95	0	0	0	0	0	0	0	2.87	0	0	0.42	0	0	3.73	2.13	0	0	2.03	2.42
Dedd	ENSMUSG00000013973.8	ENSMUST00000064950.6,ENSMUST00000097467.3,ENSMUST00000111299.3,ENSMUST00000111300.3,ENSMUST00000127830.1,ENSMUST00000129116.3,ENSMUST00000131653.1,ENSMUST00000135150.1,ENSMUST00000142063.3,ENSMUST00000157015.1	7.82	5.98	14.5	8.47	7.3	9.98	14.42	8.17	1.12	2.1	1.82	2.43	11.22	7.29	7.61	7.59	5.68	4.41	9.27	11.77
Mcemp1	ENSMUSG00000013974.2	ENSMUST00000014118.2	15.95	9.69	0	0.03	14.72	13.53	0	0	4.38	1.83	15.28	13.4	12.58	12.35	159.07	179.45	35.45	30.73	99.61	98.74
Nit1	ENSMUSG00000013997.6	ENSMUST00000111289.3,ENSMUST00000111295.3,ENSMUST00000111296.3,ENSMUST00000136339.1,ENSMUST00000141357.1,ENSMUST00000146428.3,ENSMUST00000148339.1,ENSMUST00000156856.3	22.82	30.16	27.82	22.29	14.07	20.06	23.94	25.54	4	7.82	4.75	5.08	19.11	21.44	21.63	24.23	15.9	16.17	10.52	12.84
Pax5	ENSMUSG00000014030.11	ENSMUST00000014174.9,ENSMUST00000102932.5,ENSMUST00000107825.4,ENSMUST00000107826.4,ENSMUST00000107827.4,ENSMUST00000134968.4,ENSMUST00000143235.3,ENSMUST00000146335.3,ENSMUST00000165417.4,ENSMUST00000172866.3,ENSMUST00000172949.3,ENSMUST00000173733.3,ENSMUST00000173821.3,ENSMUST00000174242.3,ENSMUST00000174319.3,ENSMUST00000174761.3,ENSMUST00000186542.1,ENSMUST00000187197.2,ENSMUST00000191036.1,…	0	0	0	0	0	0	0	0	1.48	2.48	0	0	0	0	0	0	3.91	6.28	105.54	100.54
Prdm15	ENSMUSG00000014039.13	ENSMUST00000095849.5,ENSMUST00000119200.3,ENSMUST00000121584.3,ENSMUST00000126916.1,ENSMUST00000128917.1,ENSMUST00000129331.1,ENSMUST00000131951.3,ENSMUST00000135505.1,ENSMUST00000136529.1,ENSMUST00000142295.3	4.47	5.13	3.57	7.74	7.92	9.56	5.51	8.2	0.87	0.27	0.98	1.29	5.33	6.75	2.29	3.07	10.19	4.67	7.63	7.71
Rnf168	ENSMUSG00000014074.13	ENSMUST00000014218.10,ENSMUST00000155649.3,ENSMUST00000171474.1	35.78	36.85	41	30.79	29.79	40.21	37.29	26.48	16.57	15.92	11.84	10.43	39.81	36.93	24.66	27.49	11.3	12.16	8.57	7.15
Tctex1d2	ENSMUSG00000014075.11	ENSMUST00000014220.10,ENSMUST00000080316.7,ENSMUST00000131204.1	31.22	29.75	24.81	20.28	18.05	29.4	10.52	8.64	1.66	3.8	1.59	2.92	25.09	23.73	18.03	16.22	7.41	8.03	17.08	17.95
Chp1	ENSMUSG00000014077.9	ENSMUST00000014221.8,ENSMUST00000119172.1,ENSMUST00000132448.3,ENSMUST00000137585.1,ENSMUST00000154406.3	32.76	28.22	28.58	25.13	30.57	27.89	29.27	38.02	21.28	17.03	71.82	39.22	29.57	36.59	75.96	58.36	41.2	41.45	66.02	55.63
Sval2	ENSMUSG00000014104.8	ENSMUST00000014248.6,ENSMUST00000119995.1,ENSMUST00000120605.3,ENSMUST00000143093.1	0	0	0	0	0	0	0	0	0	0	0	0	0	0	0	0	0	0	0	0
Trpv4	ENSMUSG00000014158.7	ENSMUST00000071968.4,ENSMUST00000112217.1,ENSMUST00000112219.3,ENSMUST00000112222.3,ENSMUST00000112225.3,ENSMUST00000133019.3,ENSMUST00000141828.1	0.35	0.15	0.12	0.57	0.15	0.13	0	0.31	0	0.48	0	0	0.11	0	0.55	0.56	0	0	0.06	0.08
Klhl3	ENSMUSG00000014164.10	ENSMUST00000091583.4,ENSMUST00000160860.3	3.17	3.68	0.86	1.53	3.96	2.5	0.27	0	0	0	0	0	3.58	2.6	0.22	0.08	0.3	0	0.32	0.18
Tvp23b	ENSMUSG00000014177.6	ENSMUST00000014321.4,ENSMUST00000128698.3,ENSMUST00000140377.1,ENSMUST00000154176.1	23.15	24.01	33.59	19.4	27.73	22.45	42.13	28.51	0.78	1.88	2.44	0.85	25.44	23.82	9.82	11.82	10.66	14.58	7.45	8.45
Dnajc7	ENSMUSG00000014195.11	ENSMUST00000014339.10,ENSMUST00000128414.3,ENSMUST00000129346.3,ENSMUST00000132886.1,ENSMUST00000136199.1,ENSMUST00000137688.3,ENSMUST00000146840.1,ENSMUST00000148098.1,ENSMUST00000154972.3,ENSMUST00000155152.3	65.47	73.79	51.7	108.66	51.89	68.36	89.77	84.15	36.02	33.83	11.16	18.34	82.45	64.39	100.97	90.26	137.28	106.6	202.65	210.86
Zfp385c	ENSMUSG00000014198.11	ENSMUST00000103119.5,ENSMUST00000148560.1,ENSMUST00000151589.1,ENSMUST00000153494.1	0	0.1	0	0	0	0.14	0	0	0	0	0	0	0	0	0.02	0.02	0.33	0.12	0.02	0
Cacybp	ENSMUSG00000014226.6	ENSMUST00000014370.6,ENSMUST00000194167.1,ENSMUST00000195654.1	85.29	111.82	196.73	154.86	165.17	192.87	236.4	217.97	7.28	19.32	16.47	14.69	192.73	177.84	72.02	75.55	43.24	35.5	22.41	21.62
Cluap1	ENSMUSG00000014232.10	ENSMUST00000040881.9,ENSMUST00000124849.1,ENSMUST00000137745.1,ENSMUST00000139294.1,ENSMUST00000145150.4	31.01	28.79	31.41	26.44	26.14	24.71	49.98	28.36	3.05	2.34	1.55	2.54	29.3	24.13	9.25	11.29	5.53	5.43	14.51	20.56
Zswim7	ENSMUSG00000014243.5	ENSMUST00000072916.4	7.3	3.34	3.44	5.26	3.57	3.66	4.68	5.72	0	0	0	0	3.12	5.86	0.6	2.39	2.83	2.13	1.63	1.7
Pigl	ENSMUSG00000014245.8	ENSMUST00000014389.5,ENSMUST00000147918.1	2.86	5.01	1.87	2.21	2.08	1.45	1.93	1.23	0.02	0.54	0.47	0.39	1.46	1.26	0.97	1.52	2.11	3.17	3.82	5.4
Ndufa2	ENSMUSG00000014294.4	ENSMUST00000014438.4	43.31	24.55	51.02	44.61	58.22	61.81	40.98	53.26	23.42	21.61	6.95	15.26	58.75	78.15	55.13	47.85	45.66	59.79	20.67	28.84
Pam16	ENSMUSG00000014301.8	ENSMUST00000014445.6,ENSMUST00000131250.3,ENSMUST00000139534.1,ENSMUST00000156889.3	24.09	17.44	5.48	4.68	27.5	24.76	9.94	11.13	1.37	2.78	2.79	3.96	20.18	6.55	13.11	10.17	2.52	1.2	4.58	3.99
Glis2	ENSMUSG00000014303.9	ENSMUST00000014447.8,ENSMUST00000122896.1,ENSMUST00000127120.1,ENSMUST00000135577.1,ENSMUST00000141682.1	2.12	0.96	3.29	1.47	0	0.23	0	0.2	0	0	0	0	0.38	0.69	0.16	0.31	0.34	0.3	0	0
Cox6c	ENSMUSG00000014313.10	ENSMUST00000014457.10,ENSMUST00000127999.1,ENSMUST00000153512.1,ENSMUST00000155638.3,ENSMUST00000156915.1	270.32	445.22	513.05	366.19	390.74	630.29	655.28	693.05	161.24	110.91	81.12	86.64	542.95	730.5	514.31	678.05	307.67	249.22	68.78	75.07
Bicc1	ENSMUSG00000014329.10	ENSMUST00000014473.5,ENSMUST00000131445.3,ENSMUST00000143791.3,ENSMUST00000144740.1	0	0.23	0	0	0	0	0	0	0	0.02	0	0	0	0	0	0	0	0	0	0
Ube2z	ENSMUSG00000014349.7	ENSMUST00000100528.4	9.98	10.52	6.8	10.35	11.9	10.26	8.92	11.66	3.37	8.4	4.43	3.36	11.7	11.53	12.52	12.86	16.82	16.89	12.03	13.27
Gip	ENSMUSG00000014351.8	ENSMUST00000103156.1,ENSMUST00000103157.5	0	0	0	0	0	0	0	0	0	0	0	0	0	0	0	0	0	0	0	0
Tmem87b	ENSMUSG00000014353.10	ENSMUST00000110325.3,ENSMUST00000126160.1,ENSMUST00000143398.1,ENSMUST00000143686.1,ENSMUST00000152210.1	14.13	16.68	7.89	12.27	10.11	12.35	8.76	9.72	6.2	1.56	1.48	0.52	11.75	15.29	8.23	7.98	21.05	32.61	19.1	17.18
Anapc1	ENSMUSG00000014355.6	ENSMUST00000014499.5,ENSMUST00000110332.1,ENSMUST00000110333.1,ENSMUST00000123503.1,ENSMUST00000124418.1,ENSMUST00000134485.1,ENSMUST00000143007.1,ENSMUST00000145906.3,ENSMUST00000151171.1,ENSMUST00000154320.1,ENSMUST00000154995.1	61.91	62.49	64.52	67.64	85.29	65.81	92.24	66.33	34.05	30.06	11.59	10.73	70.03	62.45	41.91	34.86	32.59	35.16	49.11	38.99
Mertk	ENSMUSG00000014361.5	ENSMUST00000014505.4,ENSMUST00000140221.1	0.17	0.39	0.03	0.21	0	0	0.17	0	1.1	2.04	1.1	0.93	0.02	0	0.19	0.64	0	0	0	0.06
Tsg101	ENSMUSG00000014402.10	ENSMUST00000014546.10,ENSMUST00000140693.1,ENSMUST00000143413.1,ENSMUST00000146130.1,ENSMUST00000156335.3	29.42	28.27	25.82	20.55	17.49	24.92	23.07	42.34	8.1	6.56	5.76	4.77	25.15	25.39	31.22	24.37	11.13	21.57	15.05	12.73
Hps5	ENSMUSG00000014418.11	ENSMUST00000014562.9,ENSMUST00000107653.3,ENSMUST00000107654.3,ENSMUST00000123725.1,ENSMUST00000124675.1,ENSMUST00000130365.1,ENSMUST00000138480.1,ENSMUST00000142663.3,ENSMUST00000143627.1,ENSMUST00000145776.3,ENSMUST00000152759.3,ENSMUST00000153789.3,ENSMUST00000157026.1	16.09	23.26	18.72	16.52	13.45	11.39	15.33	9.93	10.47	5.9	1.84	3.89	17.84	16.29	35.59	36.46	31.94	35.13	17.38	22.47
Map3k4	ENSMUSG00000014426.8	ENSMUST00000089058.5	15.75	14.57	11.36	10.89	13.08	12.06	10.68	11.34	1.43	2.31	2.29	2.2	13.56	11.69	10.79	11.14	9.44	7.99	9.61	10.01
Piezo1	ENSMUSG00000014444.12	ENSMUST00000067252.9,ENSMUST00000123671.3,ENSMUST00000126553.1,ENSMUST00000128383.3,ENSMUST00000134304.1,ENSMUST00000148497.1,ENSMUST00000152596.1,ENSMUST00000155803.1,ENSMUST00000156333.3	6.26	12.08	10.52	11.33	11.45	8.6	18.72	18.3	9.9	16.68	5.86	8.2	9.28	13.73	20.28	16.94	14.02	33.16	9.34	8.51
Blk	ENSMUSG00000014453.3	ENSMUST00000014597.3	0.06	0.12	0	0.1	0	0	0	0	1.51	0.69	0	0	0.11	0	0.34	0.37	8.31	7.76	73.45	71.43
Rnf166	ENSMUSG00000014470.4	ENSMUST00000014614.3,ENSMUST00000136356.1,ENSMUST00000148780.1	25.94	27.07	16.3	16.24	24.73	17.64	14.45	24.14	2.39	4	3.48	2.87	19.85	20.94	34.66	31.39	43.48	48.19	16.22	17.92
Ankrd28	ENSMUSG00000014496.7	ENSMUST00000014640.7	56.05	45.49	39.94	40.83	83.21	105.78	23.18	16.73	7.78	5.15	26.84	28.28	98.17	85.16	16.3	16.52	3.2	2.5	6.33	6.68
Ankrd52	ENSMUSG00000014498.5	ENSMUST00000014642.5,ENSMUST00000166577.1,ENSMUST00000167990.1	6.04	4.89	5.51	8.97	6.47	5.41	5.04	7.02	3.56	1.4	1.25	1.25	7	5.69	7.99	5.72	3.76	2.9	6.48	6.2
Pkd2l2	ENSMUSG00000014503.10	ENSMUST00000014647.7,ENSMUST00000166156.3	0.27	0.12	0.06	0.06	0.05	0.19	0.09	0	3.01	2.14	5.49	4.9	0.11	0.01	0.01	0.01	0.63	0.04	0.02	0.3
Srp19	ENSMUSG00000014504.12	ENSMUST00000072576.5,ENSMUST00000119329.3,ENSMUST00000126518.3,ENSMUST00000131713.3,ENSMUST00000140279.3,ENSMUST00000142010.1	27.04	59.23	73.79	48.15	77.86	69.59	98.43	103	22.65	16.25	12.5	16.41	83.04	78.15	63.93	55.6	39.34	50.87	17.71	15.13
Tmbim7	ENSMUSG00000014529.5	ENSMUST00000014673.4,ENSMUST00000115515.3,ENSMUST00000156117.1	0	0	1.16	0	0	0	0	0	0	0	0	0	0.41	0	0	0	0	0	0	0
Clec4f	ENSMUSG00000014542.2	ENSMUST00000014686.2,ENSMUST00000137647.1	0	0	0	0	0	0	0	0	0	0	0	0	0	0	0	0	0	0	0	0.04
Klra17	ENSMUSG00000014543.10	ENSMUST00000014687.6,ENSMUST00000122219.1	2.55	0	0	0	0	0	0	0	0	0	0.03	0	0.26	0.35	3.63	2.51	0.5	0.94	16.26	16.96
Wdfy2	ENSMUSG00000014547.9	ENSMUST00000014691.8	13.06	9.64	6.31	5.28	11.19	10.25	2.4	2.13	0.84	0.46	2.24	0.67	7	9.93	19.81	18.3	6.9	10.15	12.12	11.59
Rbsn	ENSMUSG00000014550.10	ENSMUST00000014694.8,ENSMUST00000124635.3,ENSMUST00000138041.1,ENSMUST00000141332.1	13.23	8.42	8.64	7.42	10.47	10.9	10.94	9.57	2.57	2.58	2.93	1.62	10.19	12.39	12.93	9.17	11.83	8.63	9.88	8.78
Mrps25	ENSMUSG00000014551.8	ENSMUST00000014695.8,ENSMUST00000134132.1,ENSMUST00000140438.1	31.05	25.16	41.72	30.38	49.43	32.51	35.83	24.97	6.01	2.24	5.3	4.63	42.46	37.83	22.3	21.95	10.65	10.97	7.38	7.35
Dguok	ENSMUSG00000014554.9	ENSMUST00000014698.5,ENSMUST00000113888.1,ENSMUST00000138941.1,ENSMUST00000145455.3,ENSMUST00000147060.1,ENSMUST00000153415.1	25.18	29.81	19.16	18.52	15.35	11.31	21.8	22.33	8.03	7.71	7.97	8.17	20.08	21.24	19.06	19.96	14.09	31.48	15.97	16.27
Camta1	ENSMUSG00000014592.15	ENSMUST00000049790.9,ENSMUST00000097774.4,ENSMUST00000105668.3,ENSMUST00000105670.3,ENSMUST00000131948.1,ENSMUST00000135780.1,ENSMUST00000140030.3,ENSMUST00000143434.1,ENSMUST00000153938.2,ENSMUST00000155685.3,ENSMUST00000169423.4,ENSMUST00000185034.3	8.87	6.33	9.9	5.36	3.85	4.21	10.16	6.23	4.73	6.11	2.07	1.77	3.26	4.56	4.3	1.8	6.33	3.96	2.91	4.74
Csf1	ENSMUSG00000014599.6	ENSMUST00000014743.5,ENSMUST00000118593.3,ENSMUST00000120243.3,ENSMUST00000120654.3,ENSMUST00000153114.1,ENSMUST00000155557.1,ENSMUST00000156820.1	2.84	3.37	0.61	1.06	1.22	1.72	0.3	0	0.39	0.39	0.81	0.4	0.83	2.92	2.74	3.83	33.1	49.18	34.8	34.86
Strip1	ENSMUSG00000014601.9	ENSMUST00000064759.5	6.8	8.26	6.6	8.93	11.91	10.61	6.87	9.91	1.69	0.46	1.97	1.87	10.42	10.38	8.41	9.46	8.69	5.56	11.47	10.22
Kif1a	ENSMUSG00000014602.11	ENSMUST00000086819.7,ENSMUST00000112958.4,ENSMUST00000171556.3,ENSMUST00000171796.3,ENSMUST00000186828.1,ENSMUST00000186861.1,ENSMUST00000188136.1,ENSMUST00000188493.1,ENSMUST00000190249.1,ENSMUST00000190723.2,ENSMUST00000190854.1	0.01	0	0	0	0	0	0	0	0	0	0	0.02	0.01	0	0	0	0	0	0	0
Alx3	ENSMUSG00000014603.2	ENSMUST00000014747.2	0	0	0	0	0	0	0	0	0	0	0	0	0	0	0	0	0	0	0	0
Slc25a11	ENSMUSG00000014606.10	ENSMUST00000014750.10,ENSMUST00000134804.1,ENSMUST00000136383.1,ENSMUST00000139638.1,ENSMUST00000157076.1	26.28	23.5	34.19	27.05	36.28	40.3	20.23	21.81	7.73	7.57	7.14	5.83	31.93	29.43	36.94	40.9	18.53	19.39	29.39	32.25
Chrne	ENSMUSG00000014609.12	ENSMUST00000014753.8,ENSMUST00000102556.5,ENSMUST00000134836.1,ENSMUST00000135920.1	0	0	0	0.19	0	0.16	0	0	0	0	0	0	0.08	0.09	0.24	0.73	2.51	0.93	0.65	0.07
Cmc2	ENSMUSG00000014633.11	ENSMUST00000078589.6,ENSMUST00000128304.1,ENSMUST00000131616.3,ENSMUST00000134356.1,ENSMUST00000148235.3,ENSMUST00000150128.3,ENSMUST00000155260.1	29.74	16.56	41.69	33.26	33.3	30.12	32.5	31.24	37.46	28	11.1	12.86	47.9	44.62	29.39	39.72	5.38	2.14	1.08	1.67
Chfr	ENSMUSG00000014668.11	ENSMUST00000014812.8,ENSMUST00000112519.4	13.59	18.96	16.67	16.18	24.82	22.37	24.99	19.89	8.58	12.76	18.44	16.01	24.95	24.88	32.63	38.79	31.17	25.26	31.27	30.54
Ceacam16	ENSMUSG00000014686.7	ENSMUST00000014830.7	0.2	0.04	0	0	0	0.06	0	0	0	0	0	0	0	0	0.17	0.11	0	0	1.1	1.42
Hoxa2	ENSMUSG00000014704.9	ENSMUST00000014848.9	1.49	0.7	0	0	0	0	0	0	0	0	0	0	0.1	0	0	0	0	0	0	0
Adam28	ENSMUSG00000014725.10	ENSMUST00000022642.5,ENSMUST00000111072.3	0	0.25	0	0	0	0	0	0	0	0	0	0	0	0	0	0	0	0	0.18	0.08
Ankrd53	ENSMUSG00000014747.5	ENSMUST00000014891.3	0	0	0	0	0	0	0	0	0	0	0	0	0	0	0	0	0	0	0	0
Tex261	ENSMUSG00000014748.9	ENSMUST00000014892.7,ENSMUST00000125614.3,ENSMUST00000137773.1,ENSMUST00000138192.1	11.35	12.61	17.42	19.16	20.23	22.16	13	23.6	4.6	4.85	3.7	2.92	24.12	23.05	25.64	23.66	12.87	16.22	13.45	11.96
Fam120b	ENSMUSG00000014763.7	ENSMUST00000055352.6	9.85	8.98	6.1	6.34	5.52	6.41	4.13	4.37	2.02	0.55	1.06	0.56	5.67	6.85	7.28	5.92	8.31	6.59	13.29	11.9
Tbp	ENSMUSG00000014767.12	ENSMUST00000014911.7,ENSMUST00000117593.3,ENSMUST00000118001.3,ENSMUST00000119879.4,ENSMUST00000143924.3,ENSMUST00000147081.4,ENSMUST00000149518.1,ENSMUST00000153480.1,ENSMUST00000155051.3,ENSMUST00000159197.3,ENSMUST00000162505.3	38.45	33.58	27.18	30.15	31.15	40.57	36.31	41.52	15.28	13.64	14.3	5.48	34.88	27.21	29.2	26.08	14.32	17.57	23.02	18.87
Psmb1	ENSMUSG00000014769.9	ENSMUST00000014913.9	175.22	116.61	180.55	162.96	215.73	203.9	183.93	161.27	29.55	45.01	42.71	32.32	176.02	209.35	121.4	152.83	155.44	144.2	78.38	90.08
Pdcd2	ENSMUSG00000014771.8	ENSMUST00000054450.6,ENSMUST00000125709.1,ENSMUST00000137233.1,ENSMUST00000139610.3,ENSMUST00000154293.3	44.77	53	46.47	50.45	47.22	52.76	83.5	90.77	2.91	3.39	6.33	2.76	67.83	52.52	17.4	29.61	19.98	18.39	16.98	21.72
Dll1	ENSMUSG00000014773.9	ENSMUST00000014917.7,ENSMUST00000124196.1,ENSMUST00000129395.3,ENSMUST00000140784.1,ENSMUST00000143460.1,ENSMUST00000152416.3	1.1	0.6	0	0.13	0.15	0	0.62	0.17	0	0	0	0	0.14	0	0	0.07	0.07	0	0.46	0.55
Nol3	ENSMUSG00000014776.6	ENSMUST00000014920.6	0.17	0.18	0	0.04	0	0	0.04	0	0	0	0	0	0	0.03	0	0.06	0	0	0	0.02
Fhod1	ENSMUSG00000014778.6	ENSMUST00000014922.4,ENSMUST00000132777.3,ENSMUST00000134837.1,ENSMUST00000136439.1	3.2	2.76	4.09	2.15	1.52	1.48	5.05	0.6	0.03	0.27	0.38	0.21	1.78	1.48	4.12	3.17	3.81	2.88	8.45	8.68
Plekhg4	ENSMUSG00000014782.11	ENSMUST00000014927.7,ENSMUST00000159286.3,ENSMUST00000160191.4,ENSMUST00000160650.1,ENSMUST00000161672.1	0.15	0	0	0	0	0.04	0	0	0	0	0	0	0	0	0.09	0.06	0	0	0	0
Slc9a5	ENSMUSG00000014786.7	ENSMUST00000073149.5	0.58	0.36	0.11	0.18	0.15	0.32	0.05	0.04	0	0	0	0.09	0.26	0.04	0.27	0.49	0	0	0.09	0.09
Elmo3	ENSMUSG00000014791.9	ENSMUST00000109375.2	1.76	1.86	0.31	0.65	0.04	0.17	0.39	0	2.86	2.13	6.18	4.32	0.56	0.23	0.13	0.12	0.65	0.05	0.8	1.31
Stc1	ENSMUSG00000014813.8	ENSMUST00000014957.8	0	0.13	0	0	0	0	0	0	0	0	0.07	0	0	0	0	0	0	0	0	0
4931428F04Rik	ENSMUSG00000014837.10	ENSMUST00000014981.6,ENSMUST00000171788.3	1.71	1.98	2.17	1.08	0.5	0.34	1.17	0.26	0	0.27	0.33	0.28	0.67	0.91	0.5	0.07	0	0.18	0.63	0.27
Tppp3	ENSMUSG00000014846.8	ENSMUST00000014990.8,ENSMUST00000176419.1,ENSMUST00000177126.3	1.59	0	0	0	0	0	0.77	0	0	0.71	0	0.09	0.35	1.5	3.86	8.34	117.12	110.39	1.89	3.66
Msh3	ENSMUSG00000014850.11	ENSMUST00000022220.8,ENSMUST00000185852.2,ENSMUST00000186392.1,ENSMUST00000186878.2,ENSMUST00000187424.1,ENSMUST00000187831.2,ENSMUST00000187874.2,ENSMUST00000189376.2,ENSMUST00000190393.2,ENSMUST00000190462.1,ENSMUST00000190761.1,ENSMUST00000191242.2,ENSMUST00000191304.2,ENSMUST00000191509.2,ENSMUST00000191550.2	29.46	25.71	29.69	27.02	27.51	24.58	36.65	34.48	7.03	14.61	5.51	7.19	23.94	19.12	20.13	17.04	13.42	9.08	20.86	18.94
Adamts13	ENSMUSG00000014852.12	ENSMUST00000014996.9,ENSMUST00000102891.3,ENSMUST00000147216.1	0	0	0	0	0	0.03	0	0	0	0	0.33	0.08	0	0	0.13	0.59	0.26	0	0	0
Tmem208	ENSMUSG00000014856.8	ENSMUST00000015000.7,ENSMUST00000098453.4,ENSMUST00000109372.2,ENSMUST00000126705.4,ENSMUST00000153146.4	31.9	15.36	12.28	14.61	37.18	22.02	28.68	38.95	6.3	9.68	11.57	6.7	30.51	25.88	19.23	25.38	19.35	21.4	10.69	15.27
E2f4	ENSMUSG00000014859.8	ENSMUST00000015003.8	16.56	30.31	29.78	33.23	28.92	26.29	44.28	77.26	90.62	74.89	43.85	35.23	31.88	29.68	19.6	15.81	8.28	8.26	15.61	15.24
Surf4	ENSMUSG00000014867.5	ENSMUST00000015011.5,ENSMUST00000153641.3,ENSMUST00000154651.1	27.48	35.24	28.46	26.51	61.36	65.48	20.84	31.62	5.89	4.76	9.2	6.82	65.16	72.04	50.18	61.3	36.42	40.17	19.27	22.06
Surf2	ENSMUSG00000014873.11	ENSMUST00000015017.7,ENSMUST00000125408.3,ENSMUST00000126947.3,ENSMUST00000135506.1,ENSMUST00000143098.1,ENSMUST00000157066.3	41.75	51.64	52.07	44.09	44.3	43.47	72.06	88.14	4.12	1.69	6.44	1.53	52.61	39.68	19.82	21.31	22.06	18.86	17.31	15.94
Dnajb9	ENSMUSG00000014905.3	ENSMUST00000015049.3	53.69	77.07	32.74	32.17	33.99	35.05	35.46	27.85	2.31	1.68	6.62	3.92	39.53	42.92	34.54	30.63	59.66	59.15	26.48	24.38
Naf1	ENSMUSG00000014907.9	ENSMUST00000118009.1	5.02	7.8	8.84	8.22	9.29	7.05	8.48	8.21	0.53	0.99	1.63	0.6	7.62	5.92	1.9	3.18	1.28	2.09	0.59	0.46
Yes1	ENSMUSG00000014932.11	ENSMUST00000072311.8,ENSMUST00000168707.2	5.5	4.69	1.07	0.49	0.57	0.01	0.05	0.13	0	0	0.15	0.25	0.04	0.49	0.22	0.01	0	0.64	0.7	0.82
Ppp1cb	ENSMUSG00000014956.11	ENSMUST00000015100.10,ENSMUST00000131300.1,ENSMUST00000133568.1	61.69	96.87	76.45	69.29	97.49	110	90.81	75.58	62.95	64.13	204.91	187.39	99.5	91.73	83.96	71.76	140.26	133.22	54.78	51.02
Gorasp2	ENSMUSG00000014959.8	ENSMUST00000028509.6,ENSMUST00000112201.3,ENSMUST00000112205.1,ENSMUST00000130970.1,ENSMUST00000133432.3,ENSMUST00000136485.1	16.75	22.72	24.86	27.32	49.16	47.87	20.82	25.02	3.34	2.45	4.38	2.51	46.82	58.04	29.76	28.63	16.58	18.41	23.11	23.31
Tsen15	ENSMUSG00000014980.10	ENSMUST00000015124.10,ENSMUST00000159270.1,ENSMUST00000159717.1,ENSMUST00000161717.1,ENSMUST00000162371.1,ENSMUST00000163027.1,ENSMUST00000188105.1	32.01	33.89	29.67	26.55	22.71	15.96	85.61	65.55	5.62	10.45	3.96	6.72	20.99	25.25	10.88	8.04	4.75	3.01	6.91	7.57
Oc90	ENSMUSG00000015001.13	ENSMUST00000060522.6,ENSMUST00000079776.9,ENSMUST00000135442.3,ENSMUST00000147776.1,ENSMUST00000156996.3	0	0	0	0	0	0	0	0	0	0	0	0	0	0	0	0	0	0	0	0
Efr3a	ENSMUSG00000015002.12	ENSMUST00000015146.11,ENSMUST00000096411.3,ENSMUST00000172756.1,ENSMUST00000173008.1,ENSMUST00000173858.3,ENSMUST00000173936.1,ENSMUST00000174135.1,ENSMUST00000174591.1,ENSMUST00000174601.3,ENSMUST00000174615.1,ENSMUST00000174749.1,ENSMUST00000174856.3	53.83	50.28	33.1	51.25	30.64	38.1	42.59	33.17	5.71	10.08	5.93	7.99	35.22	39.7	36.45	31.85	47.93	58.59	29.11	37.98
Trappc2l	ENSMUSG00000015013.8	ENSMUST00000015157.8	17.02	14.31	27.08	20.95	31.52	40.59	22.19	36.1	4.74	1.98	6.04	10.66	37.4	52.63	60	82.67	26.49	29.48	11.19	13.46
Acsf3	ENSMUSG00000015016.7	ENSMUST00000015160.5	2.9	7.56	3.77	3.86	5.85	4.57	3.43	4.1	0	0.35	1.74	0.28	3.85	3.32	3.06	2.1	1.72	0.8	1.86	2.76
Ddx19a	ENSMUSG00000015023.7	ENSMUST00000040416.7,ENSMUST00000130133.1,ENSMUST00000173183.1	16.9	24.97	28.69	26.58	23.48	25.6	34.11	44.65	7.84	9.25	4.12	4.73	29.59	23.61	18.86	13.82	11.79	12.14	8.32	8.41
Galns	ENSMUSG00000015027.10	ENSMUST00000015171.9	7.18	7.56	7.26	6.5	26.39	20.83	2.3	4.84	1.21	1.56	4.07	2.8	18.08	20.36	33.99	33.33	4.41	5.45	4.3	6.38
Gata2	ENSMUSG00000015053.10	ENSMUST00000015197.7,ENSMUST00000170089.3	12.33	14.63	24.21	31.84	3.65	1.84	22.6	17.3	0.67	0.46	1.89	1.16	5.59	3.23	6.38	4.22	9.09	10.66	1.09	0.52
C8g	ENSMUSG00000015083.7	ENSMUST00000015227.3,ENSMUST00000040042.6,ENSMUST00000133255.1,ENSMUST00000149062.3,ENSMUST00000150580.1,ENSMUST00000153139.3,ENSMUST00000154984.3	1.01	0.18	0.11	1.38	0.85	0.98	0.46	1.99	0	0.22	0	0	0.5	2.38	0.68	0.27	0	0	0.09	0.39
Entpd2	ENSMUSG00000015085.8	ENSMUST00000028328.2,ENSMUST00000140590.1,ENSMUST00000148859.1	0	0	0	0	0	0	0	0	0	0	0	0	0	0	0	0	0	0	0	0
Rabl6	ENSMUSG00000015087.10	ENSMUST00000058137.8,ENSMUST00000128942.1,ENSMUST00000135084.1,ENSMUST00000140635.3,ENSMUST00000140778.1,ENSMUST00000140785.1,ENSMUST00000143855.1,ENSMUST00000146012.3,ENSMUST00000150206.3	28.31	36.74	48.05	40.42	41.17	36.45	35.79	55.46	3.24	6.61	12.5	4.28	52.59	34.64	25.19	21.06	19.31	23.08	25.51	17.39
Ptgds	ENSMUSG00000015090.9	ENSMUST00000015234.8,ENSMUST00000114251.3,ENSMUST00000114259.2,ENSMUST00000137417.1,ENSMUST00000144016.3	1.69	1.9	2.31	0	0.52	0	0	0	0	0	0	0	0	0	0	0	0	0	0	0
Edf1	ENSMUSG00000015092.5	ENSMUST00000015236.3,ENSMUST00000134689.3,ENSMUST00000142288.1,ENSMUST00000144395.1,ENSMUST00000153008.3	34.45	38.93	32.15	43.65	61.17	57.15	37.25	63.56	22.53	18.64	13.87	11.63	57.86	80.63	84.41	82.65	54.72	35.41	33.15	25.82
Clic3	ENSMUSG00000015093.11	ENSMUST00000102918.2,ENSMUST00000114265.4,ENSMUST00000132311.1,ENSMUST00000140022.3,ENSMUST00000142006.3,ENSMUST00000143862.1	0	0	0	0	0	0.82	0	0	0	0	0	0	0.17	0.1	0	0	0	0	0	0
Npdc1	ENSMUSG00000015094.12	ENSMUST00000055921.9,ENSMUST00000071442.7,ENSMUST00000124277.1,ENSMUST00000128144.1,ENSMUST00000131185.3,ENSMUST00000132287.3,ENSMUST00000133409.1,ENSMUST00000136138.3,ENSMUST00000138651.1,ENSMUST00000141106.3,ENSMUST00000141567.3,ENSMUST00000144413.1,ENSMUST00000154809.3,ENSMUST00000156824.1	1.13	0.42	0	0.32	0	0	0	0	0	0	0	0	0.16	0	0	0	0	0	0	0
Fbxw5	ENSMUSG00000015095.8	ENSMUST00000015239.5,ENSMUST00000124258.3,ENSMUST00000124375.1,ENSMUST00000126601.3,ENSMUST00000129104.1,ENSMUST00000135456.1,ENSMUST00000135511.1,ENSMUST00000142004.3,ENSMUST00000148845.1	12.57	11.32	9.33	11.04	13.72	18.74	14.64	17.41	7.29	1.14	2.16	1.16	16.64	15.77	11.57	9.63	15.15	25.92	14.41	16.8
Slc25a13	ENSMUSG00000015112.11	ENSMUST00000015256.10,ENSMUST00000169197.4,ENSMUST00000177698.1,ENSMUST00000177805.3,ENSMUST00000179756.3,ENSMUST00000188414.1	17.77	15.25	19.01	16.78	17.88	24.39	12.34	12.39	0.17	0.4	1.45	1.36	21.64	23.29	11	12.46	2.82	2.16	0.61	0.4
Ube2i	ENSMUSG00000015120.11	ENSMUST00000049911.11,ENSMUST00000172462.1,ENSMUST00000172520.1,ENSMUST00000172569.1,ENSMUST00000172587.3,ENSMUST00000172618.3,ENSMUST00000172868.3,ENSMUST00000173084.3,ENSMUST00000173231.1,ENSMUST00000173621.3,ENSMUST00000173713.3,ENSMUST00000174001.3,ENSMUST00000174031.3,ENSMUST00000174216.3	183.56	210.59	177.2	156	156.04	156.81	202.77	223.96	52.49	53.2	27.59	21.19	185.58	192.08	130.69	131.8	133.63	123.46	128.26	118.11
Tsr3	ENSMUSG00000015126.9	ENSMUST00000063574.6	14.99	15.93	17.06	17.58	15.92	14.04	20.33	20.34	1.07	2.09	2.25	3.12	18.59	17.74	13.3	9.29	11.13	12.47	7.97	7.68
Unkl	ENSMUSG00000015127.10	ENSMUST00000015271.7,ENSMUST00000039734.7,ENSMUST00000160785.1,ENSMUST00000160896.3,ENSMUST00000161679.1,ENSMUST00000162498.3,ENSMUST00000162838.1	7.24	6.36	8.75	3.56	3.17	5.87	8.67	5.91	10.22	11.77	7	2.97	4.64	5.2	6.13	4.52	10.24	6.45	7.9	9.3
Lrrk1	ENSMUSG00000015133.12	ENSMUST00000015277.9,ENSMUST00000130438.1,ENSMUST00000131239.1,ENSMUST00000137181.3,ENSMUST00000145954.1,ENSMUST00000154893.1,ENSMUST00000167705.3	14.16	7.33	9.37	7.61	12.34	10.1	4.42	11.87	2.29	2.03	1.28	0.51	11.86	8.27	15	16.31	11.99	14.76	8.91	8.82
Aldh1a3	ENSMUSG00000015134.10	ENSMUST00000015278.9,ENSMUST00000173756.1,ENSMUST00000174209.3,ENSMUST00000174215.1,ENSMUST00000174701.1	0.03	0.02	0	0.21	0	0	0.18	1.15	0	0	0.01	0	0	0.03	0	0	0.58	0.06	0	0.07
Actn1	ENSMUSG00000015143.10	ENSMUST00000021554.10,ENSMUST00000167327.1	13.08	9.74	1.34	4.16	7.93	5.78	1.58	1.31	3.19	4.16	6.61	6.73	7.53	10.88	26.24	15.54	1.5	2.94	42.01	41.51
Sirt2	ENSMUSG00000015149.9	ENSMUST00000072965.4,ENSMUST00000122915.3,ENSMUST00000127953.3,ENSMUST00000128961.1,ENSMUST00000132789.3,ENSMUST00000141077.1,ENSMUST00000153956.1,ENSMUST00000155327.3,ENSMUST00000170068.3	13.3	19.64	13.73	12.38	15.89	7.9	24.19	28.85	1.25	4.59	2.33	3.54	12.2	11.75	20.2	16.69	14.23	24.21	14.61	17.07
Hnrnpl	ENSMUSG00000015165.12	ENSMUST00000038572.10,ENSMUST00000172529.3,ENSMUST00000172841.1,ENSMUST00000172884.3,ENSMUST00000173578.1,ENSMUST00000173750.3,ENSMUST00000173818.3,ENSMUST00000174396.1,ENSMUST00000174477.3,ENSMUST00000174526.1,ENSMUST00000174548.3,ENSMUST00000174755.3,ENSMUST00000174882.3	170.38	233.59	192.23	199.26	169.37	164.2	213.99	373.81	70.68	80.84	60.13	35.42	206.93	214.55	166.74	115.96	125.62	133.91	126.62	116.96
Nolc1	ENSMUSG00000015176.9	ENSMUST00000165017.1	38.42	65.81	77.77	72.68	80.59	76.28	118.15	124.16	4.54	5.09	8.15	7.79	86.57	79.81	17.6	15.52	9.36	10.33	10.34	10.59
Casd1	ENSMUSG00000015189.8	ENSMUST00000015333.7,ENSMUST00000141359.1,ENSMUST00000153963.1,ENSMUST00000181734.3	34.25	79.75	69.94	30.72	21.91	28.41	39.93	48.58	2.54	1.92	4.24	2.78	31.78	38.92	39.62	39.17	19.13	8.66	10.98	13.08
Magi1	ENSMUSG00000015202.9	ENSMUST00000015346.7,ENSMUST00000150282.1	5.95	9.74	4.38	4.49	2.13	1.92	4.1	4.28	0	0.32	0.05	0.91	2.96	3.24	2.19	2.25	3.21	2.41	1.73	2.12
Mtmr1	ENSMUSG00000015214.10	ENSMUST00000015358.3,ENSMUST00000114601.3,ENSMUST00000130179.1,ENSMUST00000130909.3,ENSMUST00000132837.3,ENSMUST00000138565.1,ENSMUST00000146213.3,ENSMUST00000149323.3,ENSMUST00000156307.1,ENSMUST00000156756.1	17.05	21.9	14.54	18.62	25.91	26.35	14.12	14.58	4.05	6.19	2.34	4.8	21.57	20.82	16.83	22.34	18.94	15.94	10.47	11.84
Hmgb3	ENSMUSG00000015217.7	ENSMUST00000015361.6,ENSMUST00000072699.8,ENSMUST00000088874.5,ENSMUST00000114582.4,ENSMUST00000123100.1,ENSMUST00000132145.1	87.91	164.67	206.02	186.68	78.59	76.4	356.92	352.33	57.01	71.05	31.18	26.22	116.27	86.47	43.65	36.43	2.12	3.51	4.4	3.67
Map2	ENSMUSG00000015222.13	ENSMUST00000024639.7,ENSMUST00000077355.7,ENSMUST00000114012.3,ENSMUST00000114013.3,ENSMUST00000114015.3,ENSMUST00000114017.3,ENSMUST00000114018.5,ENSMUST00000123647.3,ENSMUST00000124873.3,ENSMUST00000125844.1,ENSMUST00000127388.3,ENSMUST00000128673.3,ENSMUST00000133522.1,ENSMUST00000137807.3,ENSMUST00000141148.1,ENSMUST00000145419.3,ENSMUST00000151423.4,ENSMUST00000156636.4,ENSMUST00000172486.1,…	0.49	2.11	0.41	0	0	0	0	0	0	0.35	0	0.29	0	0	0	0	0.06	0	0.47	0.28
Cyp2j9	ENSMUSG00000015224.10	ENSMUST00000055693.8,ENSMUST00000126509.1	31.09	31.1	6.26	5.2	3	3.21	3	0.01	0	0.1	0.22	0.17	4.72	4.35	0	0.01	0	0	0	0.02
Nipsnap3a	ENSMUSG00000015242.10	ENSMUST00000015386.7,ENSMUST00000107666.1,ENSMUST00000123780.1,ENSMUST00000188045.2	0	0	0	0	0	0	0	0	0	0	0	0	0	0	0	0	0	0	0	0
Abca1	ENSMUSG00000015243.4	ENSMUST00000030010.3,ENSMUST00000149127.1	11.27	7.98	4.3	5.83	2.18	1.33	3.48	2.56	0.98	1.43	1.1	0.67	1.09	1.17	1.47	2.11	9.76	11.15	33.55	29.49
Nipsnap3b	ENSMUSG00000015247.6	ENSMUST00000015391.5,ENSMUST00000107665.3,ENSMUST00000132678.1	22.28	35.9	26.56	28.48	17.73	26.98	16.21	33.94	2.93	2.52	3.82	2.54	23.76	29.14	22.25	26.06	27.33	25.18	11.88	11.38
Lage3	ENSMUSG00000015289.4	ENSMUST00000015433.3,ENSMUST00000114152.1,ENSMUST00000114153.1	17.11	10.65	17.3	11.54	16.31	13.95	18.1	21.25	2.85	3.05	1.03	3.95	13.68	17.72	11.8	9.88	3.03	5.35	1.77	1.41
Ubl4a	ENSMUSG00000015290.11	ENSMUST00000015434.10,ENSMUST00000125914.1,ENSMUST00000126117.1,ENSMUST00000126191.1,ENSMUST00000140632.1,ENSMUST00000155676.3,ENSMUST00000178691.1	10.39	14.05	8.72	8.88	9.08	10.29	14.95	8.51	1.84	3.56	1.48	2.44	7.22	13.41	6.71	8.17	4.53	1.62	3.04	3.08
Gdi1	ENSMUSG00000015291.6	ENSMUST00000015435.6,ENSMUST00000128915.1,ENSMUST00000130581.1,ENSMUST00000135041.1,ENSMUST00000137447.3,ENSMUST00000144317.1,ENSMUST00000145580.3,ENSMUST00000146013.3,ENSMUST00000149391.3,ENSMUST00000153141.1	31.1	19.3	16.75	18.37	11.78	9.16	11.78	7.71	22.72	34.52	26	46.15	13.91	14.54	41.22	27.79	47.7	39.21	99.48	110.5
Sash1	ENSMUSG00000015305.5	ENSMUST00000015449.5	3.12	3.8	1.54	1.82	0.89	0.89	0.15	0.36	0.46	0.49	0.69	0.44	1.16	1.7	2.31	2.28	1.12	1.42	0.18	0.19
Gadd45b	ENSMUSG00000015312.8	ENSMUST00000015456.8	9.55	9.71	3.25	2.46	14.47	13.76	4.69	4.84	0.46	1.18	1.25	1.8	10.45	10.49	5.01	11.93	7.74	9.86	20.7	19.56
Slamf6	ENSMUSG00000015314.6	ENSMUST00000171330.2,ENSMUST00000193311.1,ENSMUST00000194182.1,ENSMUST00000194561.1,ENSMUST00000194924.1,ENSMUST00000195206.1,ENSMUST00000195656.1	1.75	1.61	0.06	0.45	0.8	2.77	0.3	2.13	3.72	3.37	1.89	0.22	1.06	0.65	1.72	2.41	10.09	4.03	37.91	37.95
Slamf1	ENSMUSG00000015316.11	ENSMUST00000015460.4,ENSMUST00000163992.2	1.31	1.14	2.33	2.38	0	0.03	4.63	2.57	1.27	0.14	0.11	0.21	0.25	0.18	0	0	0.78	2.2	9.42	10.02
Zdhhc12	ENSMUSG00000015335.12	ENSMUST00000081838.6,ENSMUST00000102865.6,ENSMUST00000137001.1,ENSMUST00000148717.3	2.73	3.54	6.47	4.13	11.88	6.55	3.98	1.73	0.8	1.3	0.37	1.05	8.09	6.76	4.8	6.63	3.18	1.13	3.94	4.35
Endog	ENSMUSG00000015337.5	ENSMUST00000015481.5	1.61	4.46	3.31	2.97	1.83	4.95	0.78	3.81	0	0.55	1.29	0.83	2.39	7.33	2.32	1.82	1.51	3.43	0.51	1.51
Cybb	ENSMUSG00000015340.6	ENSMUST00000015484.5,ENSMUST00000131591.1,ENSMUST00000154503.1,ENSMUST00000164685.3,ENSMUST00000170885.1	54.15	27	5.07	6.06	38.63	45.55	2.23	3.84	26.1	13.8	64.78	46.42	40.46	56.61	656.26	661.93	610.33	605.59	62.73	62.82
Golga7	ENSMUSG00000015341.12	ENSMUST00000051094.6,ENSMUST00000121783.3,ENSMUST00000135646.1	87.16	79.05	75.98	71.18	85.92	106.04	89.62	79.82	47.29	24.25	75.26	55.56	92.34	89.21	96.1	106.47	72.89	60.67	33.79	33.23
Xk	ENSMUSG00000015342.6	ENSMUST00000015486.6	4.23	5.69	7.94	7.11	3.74	3.77	11.38	12.96	25.91	23.47	19.86	12.81	6.35	5.57	2.45	1.48	0.31	0.97	1.45	0.89
Pcolce2	ENSMUSG00000015354.8	ENSMUST00000015498.8,ENSMUST00000151210.1	0	0	0	0	0	0	0	0	0	0	0	0.07	0	0.08	0	0	0	0	0	0
Cd48	ENSMUSG00000015355.9	ENSMUST00000015499.9,ENSMUST00000068584.6	49.79	33.15	86.65	53.75	78.98	101.16	26.76	14.9	7.78	4.83	11.91	9	62.23	71.24	141.83	171.89	126.02	146.68	42.87	44.07
Clpx	ENSMUSG00000015357.6	ENSMUST00000015501.6,ENSMUST00000113824.3,ENSMUST00000147279.1,ENSMUST00000148632.1	30.21	30.12	28.6	27.53	25.44	30.74	44.65	40.14	10.61	18.27	14.84	15.83	31.13	29.6	22.49	25.45	17.18	17.68	16.3	19.45
Trabd	ENSMUSG00000015363.9	ENSMUST00000081702.7,ENSMUST00000163696.1,ENSMUST00000165690.1,ENSMUST00000168863.3,ENSMUST00000169870.3,ENSMUST00000169891.3,ENSMUST00000170754.1	16.6	12.38	9.35	10.53	21.15	23.69	10.69	7.18	3.65	3.85	3.55	2.27	23	24.38	16.22	19.66	17.66	18.82	18.39	21.69
Mov10l1	ENSMUSG00000015365.11	ENSMUST00000015509.6,ENSMUST00000143030.2,ENSMUST00000146993.3,ENSMUST00000148198.2,ENSMUST00000156949.1	0	0	0	0	0	0	0	0	0.01	0	0	0	0	0	0	0	0	0	0	0
Dennd6b	ENSMUSG00000015377.9	ENSMUST00000078953.7	1.45	1.15	0.49	0.61	0.87	0.52	0.37	0.56	0.12	0.21	0.13	0.31	0.63	0.51	0.17	0.27	0.59	0.69	3.25	2.66
Cd83	ENSMUSG00000015396.3	ENSMUST00000015540.2	0.81	1.51	0.39	0	0	0.26	0	0.22	0.5	0.98	0.36	0	0	0.23	0.48	0.89	161.9	157.16	34.37	31.19
Tmem27	ENSMUSG00000015401.8	ENSMUST00000015545.5,ENSMUST00000112280.3,ENSMUST00000141818.1	0	0	0	0.01	0	0	0	0	0	0	0	0	0	0	0	0	0	0	0	0
Ace2	ENSMUSG00000015405.11	ENSMUST00000073973.6,ENSMUST00000112271.5,ENSMUST00000131543.1	0	0	0	0	0	0	0	0	0	0	0.18	0.03	0	0	0	0	0	0	0.1	0.09
Gzmb	ENSMUSG00000015437.4	ENSMUST00000015581.4	0.67	0.56	1.21	0.48	1.42	0.21	1.09	0.21	0.03	0	0	0	0.7	0.7	1.02	1.34	121.01	125.67	0.44	1.2
Gzmf	ENSMUSG00000015441.3	ENSMUST00000022757.3	0	0	0	0	0	0	0	0	0	0	0	0	0	0	0	0	0	0	0	0
Gzmn	ENSMUSG00000015443.8	ENSMUST00000015587.7	0	0	0	0	0	0	0	0	0	0	0	0	0	0	0	0	0	0.79	0	0
C4a	ENSMUSG00000015451.12	ENSMUST00000015595.8,ENSMUST00000159539.2,ENSMUST00000159669.3,ENSMUST00000160309.2,ENSMUST00000160528.3,ENSMUST00000160657.3,ENSMUST00000160679.3,ENSMUST00000161121.3,ENSMUST00000161797.3,ENSMUST00000162133.3	0	0	0.05	0.05	0.03	0.14	0.02	0.4	0	0.14	0	0	0.07	0	0.08	0.26	2.98	2.55	0.51	0.59
Ager	ENSMUSG00000015452.10	ENSMUST00000015596.5,ENSMUST00000170161.3,ENSMUST00000172757.3,ENSMUST00000172932.1,ENSMUST00000173551.3,ENSMUST00000173589.3,ENSMUST00000173992.3,ENSMUST00000174069.3,ENSMUST00000174496.4,ENSMUST00000174554.3,ENSMUST00000174640.3,ENSMUST00000184805.3,ENSMUST00000184846.3	0.76	1.31	0.76	0.39	1.12	0.76	0.34	0	0	0.55	0.13	0.62	0.15	1.91	1.37	0.98	3.36	1.65	7.67	6.14
Atf6b	ENSMUSG00000015461.11	ENSMUST00000015605.10,ENSMUST00000173984.1,ENSMUST00000174156.1,ENSMUST00000174519.1,ENSMUST00000174614.3	6.15	10.94	11.22	12.92	25.56	18.98	5.33	6.9	0.92	1.59	1.73	2.21	14.71	19.09	18.8	15.74	10.59	7.77	10.42	10.65
Egfl8	ENSMUSG00000015467.10	ENSMUST00000015611.9,ENSMUST00000097345.5,ENSMUST00000166095.1,ENSMUST00000168327.1,ENSMUST00000168353.2,ENSMUST00000170850.1	0.67	2.46	0.94	1.26	0	0.02	1.58	0	0	0	0.16	0.05	1.34	0.57	0.34	3.09	1.38	1.48	0.67	1.65
Notch4	ENSMUSG00000015468.10	ENSMUST00000015612.9,ENSMUST00000126702.1,ENSMUST00000126950.1,ENSMUST00000128314.1,ENSMUST00000141768.1,ENSMUST00000150441.1,ENSMUST00000151654.3,ENSMUST00000151867.1,ENSMUST00000152714.1,ENSMUST00000156724.1,ENSMUST00000173389.3,ENSMUST00000174707.1	0.3	0.18	0.01	0.78	0.17	0.31	0.06	0.46	0	0	0	0	0.08	0.01	0.07	0.08	0.2	0	0.21	0.46
Ppt2	ENSMUSG00000015474.12	ENSMUST00000064953.10,ENSMUST00000166040.4,ENSMUST00000167097.4,ENSMUST00000168391.4,ENSMUST00000169067.4,ENSMUST00000169287.1,ENSMUST00000169969.3,ENSMUST00000170345.3,ENSMUST00000171121.4,ENSMUST00000171376.3	13.84	12.68	11.98	8.95	13.31	12.11	6.32	10.26	1.41	1.06	1.25	1.2	11.86	9.64	14.88	16.56	17.39	29.71	7.27	6.66
Prrt1	ENSMUSG00000015476.6	ENSMUST00000015620.6,ENSMUST00000172945.1	0.06	0.02	0	0.01	0	0	0	0.45	0	0	0	0	0	0	0.01	0.14	0.13	0.35	0.05	0.08
Rnf5	ENSMUSG00000015478.9	ENSMUST00000015622.7,ENSMUST00000174045.1,ENSMUST00000174475.3	3.27	9.83	7.47	7.4	8.71	8.2	8.22	12.05	5.81	7.98	1.76	2.23	10.71	11.72	6.93	5.5	6.61	3.86	6.2	6.84
Fam163a	ENSMUSG00000015484.3	ENSMUST00000015628.3	0	0	0	0	0	0	0.18	0	0	0	0	0	0	0	0	0	0	0	0	0
Cacfd1	ENSMUSG00000015488.10	ENSMUST00000114003.1,ENSMUST00000114004.3,ENSMUST00000114005.4,ENSMUST00000114006.3,ENSMUST00000114007.3,ENSMUST00000133126.1,ENSMUST00000133807.1,ENSMUST00000145290.1	2.88	4.07	4.68	3.04	0.93	2.06	8.92	3.34	0.37	0.73	6.23	1.01	6.95	3.19	2.73	4.61	10.44	4.09	6.53	8.88
Hivep2	ENSMUSG00000015501.6	ENSMUST00000015645.6,ENSMUST00000185392.1,ENSMUST00000186989.2,ENSMUST00000187083.2,ENSMUST00000191138.2,ENSMUST00000191464.1	3.28	4.06	0.82	0.93	0.35	0.42	0.28	0.55	0.53	0.4	0.2	0.19	0.34	1.01	0.97	1.25	8.7	11.77	19.5	15.39
2310057J18Rik	ENSMUSG00000015519.8	ENSMUST00000015663.6,ENSMUST00000140558.3,ENSMUST00000141350.1,ENSMUST00000152363.3	0	0	0	0	0	0	0	0	0	0	0	0	0	0	0	0	0	0	0	0
Arnt	ENSMUSG00000015522.14	ENSMUST00000015666.12,ENSMUST00000090804.7,ENSMUST00000102749.6,ENSMUST00000107160.3,ENSMUST00000107161.3,ENSMUST00000136413.1,ENSMUST00000140060.1,ENSMUST00000147094.1,ENSMUST00000147765.3,ENSMUST00000149051.3,ENSMUST00000156653.3	14.4	16.03	14.04	16.08	8.46	10.2	9.34	18.34	25.93	17.25	15.44	19.37	12.97	9.28	21.04	17.22	21.06	13.67	26.14	23.49
Itga2	ENSMUSG00000015533.8	ENSMUST00000056117.8	1.88	2.9	1.42	1.5	0.06	0.16	0.66	0.33	0	0	0.21	0.37	0.36	0	1.54	1.76	15.59	11.4	1.89	1.26
Mocs2	ENSMUSG00000015536.10	ENSMUST00000015680.6,ENSMUST00000050131.9,ENSMUST00000164737.3,ENSMUST00000164871.2,ENSMUST00000165022.4,ENSMUST00000165669.4,ENSMUST00000166104.4,ENSMUST00000166176.4,ENSMUST00000170985.3,ENSMUST00000183407.1,ENSMUST00000184046.3,ENSMUST00000184214.3,ENSMUST00000184245.3,ENSMUST00000184282.1,ENSMUST00000184335.3,ENSMUST00000184672.3,ENSMUST00000184781.3	20.25	27.05	18.95	24.76	25.16	26.89	25.86	24.09	5.56	5.44	7.09	4.72	26.08	25.16	19.4	27.06	10.8	11.52	9.1	8.55
Nat9	ENSMUSG00000015542.13	ENSMUST00000103038.3,ENSMUST00000103039.1,ENSMUST00000103040.6,ENSMUST00000103041.3,ENSMUST00000127419.3,ENSMUST00000134399.1,ENSMUST00000134769.1,ENSMUST00000137843.1,ENSMUST00000153796.1	13.33	23.47	11.15	8.8	12.22	16.64	11.83	31.07	0.8	0	4.49	3.18	12.32	16.08	13.64	22.29	18.12	17.24	19.71	24.64
Lpl	ENSMUSG00000015568.11	ENSMUST00000015712.10,ENSMUST00000101463.2,ENSMUST00000168401.1,ENSMUST00000169749.1	0.39	0.05	0.89	0.05	2.51	2.38	0	0.5	5.03	3.95	2.36	2.74	1.57	2.18	22.54	21.96	2.14	5.01	0.64	0.15
Atp6v0e	ENSMUSG00000015575.10	ENSMUST00000015719.10,ENSMUST00000167352.1	109.02	137.74	139.87	131.67	187.21	232.09	232.37	171.2	44.46	27.54	76.86	37.81	196.48	252.06	323.64	370.09	146.93	169.79	105.89	101.84
Nkx2-5	ENSMUSG00000015579.4	ENSMUST00000015723.4	0	0	0	0	0	0	0	0	0	0	0	0	0	0	0	0	0	0	0	0
Zfp318	ENSMUSG00000015597.12	ENSMUST00000113481.3,ENSMUST00000123733.1,ENSMUST00000136017.1,ENSMUST00000138127.3,ENSMUST00000152472.3	13.55	34.66	31.51	10.63	3	6.52	8.43	23.15	3.45	1.23	1.68	1.73	7.35	9.63	4.3	3.35	13.56	10.57	99.03	84.48
Ttbk1	ENSMUSG00000015599.8	ENSMUST00000047034.8	0.18	0	0	0	0	0	0	0	0	0	0	0	0.05	0	0.03	0	0.07	0	0.42	0.39
Srf	ENSMUSG00000015605.5	ENSMUST00000015749.5	6.55	8.8	6.06	7.19	11.9	9.66	8.06	8.3	2.36	1.43	1.66	0.94	12.13	11.76	7.91	10.12	9.12	9.51	7.5	7.88
Gata3	ENSMUSG00000015619.10	ENSMUST00000102976.3,ENSMUST00000130615.1,ENSMUST00000142305.1,ENSMUST00000147533.1,ENSMUST00000151456.1,ENSMUST00000153509.1	1.58	3.05	0.14	0.57	0	0	0.14	1.11	0.02	0	0.57	0.22	0.43	0.16	0.28	0.74	1.29	1	1.04	0.24
Gata5	ENSMUSG00000015627.5	ENSMUST00000015771.2	0	0	0	0	0	0	0	0	0	0	0	0	0	0	0	0	0	0	0	0
Lama5	ENSMUSG00000015647.9	ENSMUST00000015791.5,ENSMUST00000123906.1,ENSMUST00000130796.1,ENSMUST00000149812.1	0.96	0.11	0.07	0.02	0.02	0	0	0.04	0.04	0.05	0.05	0.04	0.02	0.05	2.33	0.12	0.12	3.18	0.01	0.02
Steap1	ENSMUSG00000015652.5	ENSMUST00000015796.4,ENSMUST00000169542.1	0	0	0	0	0	0	0	0	0	0	0	0	0	0	0	0	0	0	0	0
Steap2	ENSMUSG00000015653.9	ENSMUST00000015797.6,ENSMUST00000115424.4,ENSMUST00000115425.4,ENSMUST00000115426.4,ENSMUST00000115427.3,ENSMUST00000148333.3,ENSMUST00000149412.1,ENSMUST00000150238.1,ENSMUST00000164219.3	0	0	0	0	0	0	0	0	0	0	0	0	0	0	0	0	0	0	0	0.03
Hspa8	ENSMUSG00000015656.12	ENSMUST00000015800.11,ENSMUST00000117557.3,ENSMUST00000117870.3,ENSMUST00000127699.1,ENSMUST00000133964.1,ENSMUST00000138895.1,ENSMUST00000140984.1,ENSMUST00000149936.1,ENSMUST00000153847.1	1835.21	2780.71	2511.77	2252.28	2394.34	2466.58	3493.81	4541.6	234.33	217.03	329.64	276.96	2702.35	3056.97	1877.68	2078.32	1175.24	1128.39	523.15	529.87
Serac1	ENSMUSG00000015659.8	ENSMUST00000024570.5,ENSMUST00000097432.5,ENSMUST00000139542.1,ENSMUST00000144284.1,ENSMUST00000153325.1	1.11	0.76	1.06	2.5	3.15	1.13	5.18	7.54	0	1.06	0	0.88	3.26	2.98	2.84	3.5	1.7	0.55	2.48	1.72
Awat1	ENSMUSG00000015665.8	ENSMUST00000096361.4	0.24	0	0	0	0	0	0	0	0	0.22	0	0	0	0	0	0	0	0	0	0
Pdzd11	ENSMUSG00000015668.9	ENSMUST00000015812.7,ENSMUST00000059099.6,ENSMUST00000144643.3,ENSMUST00000151548.1	12.97	14.39	11.8	10.37	17.85	19.21	12.4	21.35	18.41	15.82	3.27	3.67	16.75	21.86	14.57	13.59	7.94	3.17	4.19	5.01
Psma2	ENSMUSG00000015671.10	ENSMUST00000170836.2	120.41	109.01	128.91	97.16	173.68	182.86	152.37	165.64	22.84	37.39	40.31	64.18	168.6	196.34	134.13	160.5	195.16	164.42	49.9	58.68
Mrpl32	ENSMUSG00000015672.3	ENSMUST00000015816.3	41.4	44.2	69.44	47.47	73.17	69.76	85.04	73.48	6.45	9.76	11.64	12.79	63.18	60.77	43.61	55.83	37.61	43.23	18.01	19.8
Setdb1	ENSMUSG00000015697.10	ENSMUST00000015841.7,ENSMUST00000107170.2,ENSMUST00000107171.5,ENSMUST00000124638.3,ENSMUST00000132468.1,ENSMUST00000152260.1	23.38	20.24	20.23	23.06	16.52	19.46	26.91	28	2.6	5.81	2.83	2.74	21	19.87	13.84	13.87	10.22	9.31	15.28	11.88
Anxa9	ENSMUSG00000015702.9	ENSMUST00000015846.4,ENSMUST00000107183.3,ENSMUST00000123365.1,ENSMUST00000164406.3	4.02	5.44	3.32	6.2	3.09	2.95	9.67	10.08	0	0	0.89	0.37	4.26	3.48	1.4	1.18	0.85	0.26	0.92	0.58
Arnt2	ENSMUSG00000015709.8	ENSMUST00000085077.3	0	0	0	0	0	0	0	0	0	0.02	0	0	0	0	0	0	0	0	0.01	0
Prune1	ENSMUSG00000015711.8	ENSMUST00000015855.7,ENSMUST00000148959.1	5.86	5.35	4.75	5.3	6.48	5.51	8.93	6.12	2.93	2.32	1.9	0.94	7.16	4.93	4.55	6.29	3.65	3.85	4.65	5.16
Cers2	ENSMUSG00000015714.7	ENSMUST00000015858.7,ENSMUST00000129267.3,ENSMUST00000133748.1,ENSMUST00000134702.2,ENSMUST00000139498.3,ENSMUST00000139866.1,ENSMUST00000142398.1,ENSMUST00000154055.3,ENSMUST00000156850.2	51.87	64.99	53.63	52.33	50.79	52.26	72.21	75.28	12.34	15.91	11.5	11.56	55.37	62.16	62.22	53.24	58.81	60.88	62.65	65.39
Nlrp5	ENSMUSG00000015721.13	ENSMUST00000015866.9,ENSMUST00000086341.7,ENSMUST00000108441.3,ENSMUST00000133237.1,ENSMUST00000139661.3	0	0	0	0	0	0	0	0	0	0	0	0	0	0	0	0	0	0	0	0.05
Capza2	ENSMUSG00000015733.9	ENSMUST00000015877.9,ENSMUST00000130606.3,ENSMUST00000136771.3,ENSMUST00000142592.1,ENSMUST00000148694.3,ENSMUST00000152005.1,ENSMUST00000156701.3	177.9	217.89	159.39	148.58	213.33	245.39	157.77	114.42	25.46	25.89	38.29	31.51	209.11	210.73	392.3	412.37	340.7	344.64	130.06	126.91
Plekho1	ENSMUSG00000015745.5	ENSMUST00000015889.5,ENSMUST00000123006.3,ENSMUST00000130043.3,ENSMUST00000143485.1,ENSMUST00000157043.1	20.69	20.75	16.15	17.45	17.27	18.54	3.58	6.33	6.49	2.77	4.39	2.98	15.16	15.88	60.87	73.45	60.13	64.56	59.14	64.01
Vps45	ENSMUSG00000015747.5	ENSMUST00000015891.5,ENSMUST00000131281.1,ENSMUST00000140518.1	14.51	7.66	11.11	18.4	7.8	7.8	10.19	8.09	2.89	11.08	2.19	2.58	7.61	6.87	6.74	5.92	9.73	33.82	3.25	3.8
Prpf3	ENSMUSG00000015748.9	ENSMUST00000015892.9,ENSMUST00000159901.3,ENSMUST00000160109.1,ENSMUST00000160155.3,ENSMUST00000161073.1,ENSMUST00000161420.1,ENSMUST00000161476.3,ENSMUST00000161482.1,ENSMUST00000163059.1	21.4	25.28	23.15	32.73	26.25	21.37	40.82	60.72	13.2	27.04	6.27	7.65	31.16	16.29	15.1	9.73	13.57	14.37	24.3	21.95
Anp32e	ENSMUSG00000015749.8	ENSMUST00000015893.8,ENSMUST00000165307.3,ENSMUST00000167876.1,ENSMUST00000168106.3,ENSMUST00000168471.1,ENSMUST00000169426.3,ENSMUST00000170125.1,ENSMUST00000170213.1,ENSMUST00000171035.3,ENSMUST00000171368.3	113.32	264.9	315.8	294.75	254.07	310.87	382.75	304.21	247.33	172.04	89.11	96.9	317.59	242.32	165.61	154.28	68.6	48.69	43.42	31.79
Aph1a	ENSMUSG00000015750.11	ENSMUST00000015894.7,ENSMUST00000056710.8	11	12.38	14.93	13.06	19.58	16.47	6.3	10.89	3.36	4.15	2.72	1.95	17.34	19.27	17.25	19.97	9.84	9.2	8.05	8
Tab2	ENSMUSG00000015755.12	ENSMUST00000130322.1,ENSMUST00000142007.1,ENSMUST00000143848.1,ENSMUST00000146444.3,ENSMUST00000147938.1	49.78	65.81	50.34	52.86	29.89	35.02	36.2	32.36	28.7	24.76	37.82	23.08	41.58	32.79	69.9	64.88	72.95	76.4	56.57	51.83
Ppil4	ENSMUSG00000015757.6	ENSMUST00000015901.6,ENSMUST00000137346.1,ENSMUST00000138151.3,ENSMUST00000143214.1	50.58	54.55	51.84	51.75	45.64	52.71	68.56	67.12	23.09	28.28	52.95	49.94	52.88	46.07	46.45	45.45	69.85	70.23	55.14	56.96
Cnih1	ENSMUSG00000015759.6	ENSMUST00000015903.6,ENSMUST00000146629.1	20.75	22.25	31.87	25.95	35.01	30.65	23.33	30.8	11.07	13.65	4.02	5.91	27.79	32.99	23.73	27.27	15.8	11.51	5.25	5.67
Eps8	ENSMUSG00000015766.10	ENSMUST00000058210.8,ENSMUST00000100841.4,ENSMUST00000111878.3,ENSMUST00000127179.1,ENSMUST00000130274.3,ENSMUST00000132920.3,ENSMUST00000134630.3,ENSMUST00000139753.3,ENSMUST00000146442.1,ENSMUST00000147526.3,ENSMUST00000152046.1,ENSMUST00000153933.3,ENSMUST00000156916.1	9.86	9.81	2.12	2.85	3.09	1.63	1.19	0.01	1.03	0.89	1.5	1.08	1.06	4.98	17.96	16.79	19.52	26.8	7.18	5.53
Med22	ENSMUSG00000015776.8	ENSMUST00000015920.7,ENSMUST00000102899.5,ENSMUST00000139815.1	12.01	12.14	12.71	8.87	10.81	10.26	12.35	8.7	0.9	2.89	4.55	2.18	10.31	11.1	6.33	7.83	6.37	4.03	4.11	5.15
Abo	ENSMUSG00000015787.11	ENSMUST00000102900.1,ENSMUST00000114045.4	0	0	0	0	0	0	0	0	0	0	0	0	0	0	0	0	0	0	0	0
Surf1	ENSMUSG00000015790.12	ENSMUST00000015934.8,ENSMUST00000128665.1,ENSMUST00000129682.1,ENSMUST00000129822.3,ENSMUST00000133513.1,ENSMUST00000142967.2,ENSMUST00000147110.3,ENSMUST00000150776.3,ENSMUST00000167661.2,ENSMUST00000183520.3	30.57	37.13	24.39	19.04	43.59	23.8	23.24	25.18	5.76	4.31	7.51	7.28	31.13	46.83	35.75	48.24	27.22	26.94	35.73	29.12
Med28	ENSMUSG00000015804.10	ENSMUST00000015948.9,ENSMUST00000118833.1,ENSMUST00000119579.1,ENSMUST00000139586.1,ENSMUST00000156481.3	18.22	12.28	17.94	15.59	34.95	31.24	16.31	24.75	1.47	4.79	2.53	8.62	31.89	28.62	21.59	30.24	19.45	18.75	15.07	17.32
Qdpr	ENSMUSG00000015806.8	ENSMUST00000015950.7,ENSMUST00000117425.3,ENSMUST00000118097.3,ENSMUST00000120867.3,ENSMUST00000127562.1,ENSMUST00000149290.1,ENSMUST00000154962.3	21.28	41.4	29.57	28.92	21.2	30.19	29.57	52.35	2.61	0.59	1.67	1	34.61	25.93	13.44	15.08	9.71	6.16	2.83	3.41
Gnrh1	ENSMUSG00000015812.7	ENSMUST00000111095.2	1.31	1.04	0	0.67	0.82	2.5	0	0	1.82	3.84	0.4	1.57	0	0	0.63	1.11	10.21	2.29	1.82	2.82
Tnr	ENSMUSG00000015829.9	ENSMUST00000111669.4,ENSMUST00000192069.1,ENSMUST00000192457.1,ENSMUST00000193325.1,ENSMUST00000195199.1	0	0	0	0	0	0	0	0	0	0	0	0	0	0	0	0	0	0	0.08	0
Sqstm1	ENSMUSG00000015837.11	ENSMUST00000015981.7,ENSMUST00000102774.6,ENSMUST00000131214.1,ENSMUST00000136936.1,ENSMUST00000143379.1,ENSMUST00000147846.1,ENSMUST00000154805.1	186.45	245.1	196.39	126.7	94.97	77.94	206.58	260.73	74.41	57.49	255.69	225.41	133.2	130.62	224.68	184.49	472.27	598.34	176.7	170.54
Nfe2l2	ENSMUSG00000015839.6	ENSMUST00000102672.4,ENSMUST00000152371.1	39.9	44.87	44.41	42.05	31.71	40.85	75.25	78.3	22	20.9	14.89	11.05	41.97	37.52	55	50.28	104.02	112.75	53.71	55.24
Rxrg	ENSMUSG00000015843.6	ENSMUST00000015987.5,ENSMUST00000111380.1,ENSMUST00000111384.3,ENSMUST00000111386.3	0	0	0.13	0	0	0.02	0.32	0.62	0	0	0	0	0.07	0	0	0	0	0	0	0
Rxra	ENSMUSG00000015846.10	ENSMUST00000077257.7,ENSMUST00000100251.4,ENSMUST00000113934.1,ENSMUST00000129514.3,ENSMUST00000148756.1,ENSMUST00000166775.3	4.16	4.09	1.89	2.07	0.46	0.81	1.7	4.78	1.29	0.55	0.98	1.66	1.5	1.19	9.82	10.57	8.93	9.46	3.22	2.08
Adamtsl4	ENSMUSG00000015850.7	ENSMUST00000015994.3,ENSMUST00000117782.3,ENSMUST00000124410.1,ENSMUST00000148854.1,ENSMUST00000151054.1	0.05	0	0	0.18	0	0.11	0	0	0.42	0.13	0	0	0	0.21	0.45	0.37	0.17	0.22	0.2	0.29
Fcrls	ENSMUSG00000015852.9	ENSMUST00000090986.6,ENSMUST00000146512.1	0	0	0	0	1.03	0	0	0	0	0	0	0	0	0.4	2.03	0.13	0.62	0.19	0.26	0
Cd5l	ENSMUSG00000015854.7	ENSMUST00000015998.7	1.05	0.41	0.18	0.19	0	0.4	0.17	0	11.85	11.19	12.2	11.03	0.53	0.14	1.02	0.43	0	0	0.02	0.05
Prpsap1	ENSMUSG00000015869.12	ENSMUST00000106391.3,ENSMUST00000130835.3,ENSMUST00000135196.1,ENSMUST00000140917.3,ENSMUST00000142480.1,ENSMUST00000144154.1,ENSMUST00000147858.3,ENSMUST00000152496.3,ENSMUST00000152874.3	25.76	16.33	19.87	14.48	30.48	15.45	22.48	36.6	4.16	3.04	5.48	3.33	16.88	20.87	11.2	21.45	20.38	8.03	18.44	14.87
Fam184b	ENSMUSG00000015879.7	ENSMUST00000016023.7	0	0.01	0.03	0	0	0.25	0	0	0	0	0	0	0	0	0	0	0	0.03	0.02	0
Ncapg	ENSMUSG00000015880.9	ENSMUST00000117396.1,ENSMUST00000123396.1,ENSMUST00000129562.1,ENSMUST00000134090.1,ENSMUST00000134309.1	34.2	32.06	46.35	50.22	46.55	56.52	53.25	41.9	136.01	141.15	23.57	21.77	50.4	45.16	47.96	51.25	0.31	0.93	0.57	0.47
Lcorl	ENSMUSG00000015882.13	ENSMUST00000016026.9,ENSMUST00000045586.8,ENSMUST00000067997.6,ENSMUST00000087164.5,ENSMUST00000121573.3,ENSMUST00000156295.1,ENSMUST00000186633.1,ENSMUST00000187615.2,ENSMUST00000189859.2,ENSMUST00000190036.2	11.36	14.92	14.99	9.39	14.34	15.89	13.08	9.72	4.43	9.27	2.15	3.28	24.05	17.77	14.4	11.69	8.39	11.36	6.8	9.8
Lta4h	ENSMUSG00000015889.7	ENSMUST00000016033.7	88.31	86.45	62.42	76.57	391.65	360.53	64.3	63.46	20.88	19.08	56.94	40.58	354.29	402.25	119.5	110.19	53.48	60.6	17.48	18.14
Amdhd1	ENSMUSG00000015890.2	ENSMUST00000016034.2	0.06	0	0	0	0	0.39	0	0	0	0	0	0	0.03	0.06	0.21	0	0	0	0.02	0.09
Dstn	ENSMUSG00000015932.8	ENSMUST00000103172.3	102.26	72.96	48.28	48.48	332.86	382.9	101.28	61.54	20.5	23.24	75.55	63.12	367.65	433.98	313.71	320.62	66.04	75.06	31.26	31.16
H2afy	ENSMUSG00000015937.10	ENSMUST00000016081.8,ENSMUST00000045788.7,ENSMUST00000137835.3,ENSMUST00000139511.3,ENSMUST00000141031.3,ENSMUST00000141589.1,ENSMUST00000154564.1,ENSMUST00000154778.3	920.33	1098.56	1037.91	862.94	849.55	842.73	197.06	190.39	21.77	25.19	38.01	36.97	916.25	969.33	388.18	415.44	97.99	97.74	90.54	84.81
Gtf2ird2	ENSMUSG00000015942.5	ENSMUST00000016086.5,ENSMUST00000123941.3,ENSMUST00000128842.1,ENSMUST00000135588.3,ENSMUST00000152587.1	3.63	6.5	3.04	3.55	2.25	2.8	5.29	5.27	0.19	0.87	0.46	0.59	2.64	2.05	1.53	1.55	4.04	2.9	2.11	2.75
Bola1	ENSMUSG00000015943.7	ENSMUST00000016087.3,ENSMUST00000107099.3,ENSMUST00000177442.1	17.4	22.92	12.22	19.69	32.13	26.94	28.19	23.71	1.7	4.97	1.39	2.12	26.33	32.26	7.06	6.11	3.1	3.59	3.78	4.49
Gatsl2	ENSMUSG00000015944.8	ENSMUST00000016088.8,ENSMUST00000140240.1	1.04	0.67	0.58	0.91	1.72	0.18	0.32	0.61	0.17	0.13	0.04	0.12	0.34	0.33	1.22	1.31	0.28	0.35	0.83	0.49
Fcgr1	ENSMUSG00000015947.6	ENSMUST00000029748.3	0.85	0.4	0	0	0.89	0.04	0.07	0	0	1.32	1.96	1.06	0.07	0.14	16.27	14.56	5.71	5.2	1.39	1.92
Ncf1	ENSMUSG00000015950.9	ENSMUST00000016094.8,ENSMUST00000111275.3,ENSMUST00000126934.2,ENSMUST00000139249.4,ENSMUST00000144086.1,ENSMUST00000146354.3,ENSMUST00000182626.1	53.46	33.52	30.49	26.76	101.69	98.41	2.02	2.32	8.13	13.5	39.81	33.22	93.95	117.07	216.37	209.94	77.81	92.13	173.71	168.11
Wnt11	ENSMUSG00000015957.7	ENSMUST00000067495.4,ENSMUST00000163913.3,ENSMUST00000165122.3,ENSMUST00000165240.1,ENSMUST00000167303.3	0	0	0	0	0	0	0	0	0	0	0	0	0	0	0	0.09	2.92	2.23	0.31	0.15
Adss	ENSMUSG00000015961.8	ENSMUST00000016105.8,ENSMUST00000159184.1,ENSMUST00000161808.1	107.15	139.78	124.02	114.57	122.78	153.11	156.3	136.64	14.24	14.29	19.45	15.81	143.4	139.85	122.54	132.75	94.3	75.92	27.44	28.08
1700016C15Rik	ENSMUSG00000015962.5	ENSMUST00000016106.5	0	0	0	0	0	0	0	0	0	0	0	0	0	0	0	0	0	0	0	0
Il17rb	ENSMUSG00000015966.12	ENSMUST00000016110.8,ENSMUST00000122205.3,ENSMUST00000135888.3,ENSMUST00000136726.1	1.89	1.52	1.61	1.58	4.16	3.09	0	0	0.77	0.46	0	0.07	1.95	2.46	0.05	0.41	0	0.11	0	0
Cacna1d	ENSMUSG00000015968.12	ENSMUST00000112249.3,ENSMUST00000112250.3	0.11	0.07	0.19	0.25	0.02	0.21	0.3	0.01	0	0.03	0.03	0	0.29	0.13	1.71	1.32	0.61	0.95	0.94	0.8
Chdh	ENSMUSG00000015970.14	ENSMUST00000067620.6,ENSMUST00000118917.1,ENSMUST00000125796.1	7.48	5.82	21.72	19.25	55.31	57.41	0.63	0.1	1.48	0.6	1.94	2.17	51.72	51.99	5.78	6.14	0	0.08	0.06	0.07
Actr8	ENSMUSG00000015971.4	ENSMUST00000016115.4	15.91	15.95	12.44	13.76	12.06	15.52	21.34	12.02	1.09	2.22	4.44	3.69	12.93	15	10.6	14.66	11.89	12.36	11.58	12.5
Lrrc27	ENSMUSG00000015980.10	ENSMUST00000016124.10,ENSMUST00000106104.3,ENSMUST00000126199.3,ENSMUST00000126213.3,ENSMUST00000130248.1,ENSMUST00000135509.1,ENSMUST00000142176.1,ENSMUST00000152992.1,ENSMUST00000156768.3	1.41	5.2	1.67	0.69	1.98	0.34	0.83	0.34	2.99	0.2	0.41	0	0.84	1.33	1.91	0.49	0	0.26	1.81	3.03
Stk32c	ENSMUSG00000015981.8	ENSMUST00000016125.7,ENSMUST00000165870.1	0	0	0.51	0	0	0	0.53	0	0	0	0	0	0	0	0	0	3.86	4.31	0	0
Fnta	ENSMUSG00000015994.9	ENSMUST00000016138.9	42.34	43.36	35.86	31.82	36.04	44.16	51.59	39.88	4.19	4.63	5.84	6.02	41.22	36.97	30.95	36.29	25.88	19.1	16.9	20.54
Skiv2l2	ENSMUSG00000016018.3	ENSMUST00000022281.3	32.78	50.24	49.72	54.61	44.01	51.33	69.65	72.32	13.6	15.79	11.11	15.74	53.44	44.6	32.27	30.65	27.64	28.8	22.21	21.36
Lbp	ENSMUSG00000016024.5	ENSMUST00000016168.4,ENSMUST00000109491.3,ENSMUST00000129811.1,ENSMUST00000146600.1,ENSMUST00000152541.3	25.56	23.82	19.33	24.45	123.07	119.15	1.14	0.01	14.19	2.03	9.96	3.79	138.77	133.8	55.85	49.87	0.21	0	0.47	1.03
Celsr1	ENSMUSG00000016028.9	ENSMUST00000016172.7	2.21	1.52	1.31	1.45	3.77	3.04	0.75	0.79	0.06	0.1	0.27	0.24	2.02	3.28	0.51	0.61	0.27	0.04	0.4	0.43
Fli1	ENSMUSG00000016087.9	ENSMUST00000016231.9,ENSMUST00000183767.1	56.09	67.55	51.53	45.38	60.54	64.66	23.31	10.64	4.67	5.15	11.26	7.9	63.28	67.32	61.58	59.33	42.71	43.82	86.55	78.91
Stard13	ENSMUSG00000016128.10	ENSMUST00000062015.10,ENSMUST00000110483.4,ENSMUST00000126770.1,ENSMUST00000129088.3,ENSMUST00000141117.3,ENSMUST00000146814.1	0.45	0.17	0	0.09	0	0	0.08	0	0	0.07	0	0	0	0	0	0.04	0	0	0	0
Tenm1	ENSMUSG00000016150.11	ENSMUST00000016294.7,ENSMUST00000115058.3,ENSMUST00000115059.3,ENSMUST00000125231.1,ENSMUST00000126161.3,ENSMUST00000154433.3	0	0	0	0	0	0	0	0	0	0	0	0.06	0	0	0	0	0	0	0	0
Camk1g	ENSMUSG00000016179.7	ENSMUST00000016323.6,ENSMUST00000163202.1,ENSMUST00000165718.3,ENSMUST00000169907.3	0	0	0	0.06	0	0	0	0	0	0	0	0	0	0	0	0	0	0	0	0.16
Diexf	ENSMUSG00000016181.5	ENSMUST00000085555.2,ENSMUST00000191928.1,ENSMUST00000193070.1,ENSMUST00000193460.1,ENSMUST00000194124.1,ENSMUST00000194335.1,ENSMUST00000194412.1,ENSMUST00000195291.1,ENSMUST00000195848.1	6.96	10.68	6.74	11.19	14.67	12.96	23.82	9.16	0.47	0.5	1.11	1.03	12.42	21.21	6.05	5.17	10.83	13.69	10.74	12.75
Hsd11b1	ENSMUSG00000016194.10	ENSMUST00000016338.10,ENSMUST00000159644.3,ENSMUST00000160929.3,ENSMUST00000161406.1,ENSMUST00000161737.3,ENSMUST00000162842.2,ENSMUST00000191977.1	6.14	1.56	0.03	0.72	17.99	16.3	0.56	0.04	2.68	2.73	4.94	6.51	20.93	25.21	21.52	27.85	45.75	49.98	5.27	4.89
Syt14	ENSMUSG00000016200.9	ENSMUST00000016344.8,ENSMUST00000191907.1,ENSMUST00000195354.1,ENSMUST00000195530.1	0.44	0	0.53	0.07	0.12	0.28	0	0	2.81	1.57	14.55	9.47	0.01	0	0	0	0	0	0.08	0
H2-M3	ENSMUSG00000016206.6	ENSMUST00000038580.6	17.21	29.35	11.56	12.05	9.69	14.05	5.47	2.27	2.37	1.71	1.42	1.04	14.23	17.24	26.3	26.17	35.61	35.3	30.46	31.57
Lonrf3	ENSMUSG00000016239.7	ENSMUST00000016383.5,ENSMUST00000126147.1,ENSMUST00000135758.1	15.24	19.14	4.85	5.91	18.32	17.28	1.07	1.21	1.65	0.1	2.08	2.99	12.87	10.65	15.06	14.73	0	0.78	0.24	0.56
Atp5e	ENSMUSG00000016252.7	ENSMUST00000016396.7,ENSMUST00000149191.1,ENSMUST00000153132.1	190.84	83.48	177.52	129.72	253.53	167.85	152.14	113.22	45.31	58.8	50.47	35.84	151.16	174.45	123.55	158.55	64.57	85.1	80.48	97.74
Nelfcd	ENSMUSG00000016253.8	ENSMUST00000016397.6,ENSMUST00000109075.3,ENSMUST00000129716.1,ENSMUST00000137986.1,ENSMUST00000139390.1,ENSMUST00000143683.1	25.32	23.78	24.39	20.36	24.19	23.9	30.7	29.51	27.17	28.99	11.59	8.92	26.07	21.32	22.73	16.31	21.72	19.65	16.85	16.15
Tubb1	ENSMUSG00000016255.5	ENSMUST00000016399.5	0.5	0	0	1.02	0.59	0.27	2.14	0.88	0.7	0.75	0.48	0.39	0.19	0	0.32	0.15	11.1	5.98	23.99	27.82
Ctsz	ENSMUSG00000016256.10	ENSMUST00000016400.8	54.84	46.73	58.81	64.39	207.68	215.72	41.14	41.72	11.79	11.18	23.78	18.58	186.05	213.88	226.27	256.2	180.82	161.25	75.16	83.34
Prelid3b	ENSMUSG00000016257.11	ENSMUST00000016401.10,ENSMUST00000117442.3,ENSMUST00000120822.1,ENSMUST00000141100.1,ENSMUST00000147944.1	51.39	60.47	80.36	67.14	121.94	128.28	142.85	101.54	30.06	41.84	20.59	16.26	95.48	91.51	82.1	89.82	85.91	48.47	30	33.33
Sertad4	ENSMUSG00000016262.10	ENSMUST00000016406.9,ENSMUST00000125391.1,ENSMUST00000155503.2,ENSMUST00000155579.3	0	0	0	0	0	0	0	0	0	0.14	0	0	0	0	0	0	0	0	0	0
H2-M2	ENSMUSG00000016283.9	ENSMUST00000016427.6,ENSMUST00000171139.2	0	0	0	0	0	0	0	0	0	0	0.16	0	0	0	0	0	1.38	0	0	0
Ube2a	ENSMUSG00000016308.9	ENSMUST00000016452.7	3.27	5.29	9.48	5.38	5.28	9.42	4.11	3.22	1.78	2.97	2.97	1.62	8.05	7.35	10.24	8.1	9.5	3.58	4.82	3.33
Slc25a5	ENSMUSG00000016319.3	ENSMUST00000016463.3,ENSMUST00000126608.1,ENSMUST00000156672.1	310.8	288.54	514.91	461.34	495.98	601.97	557.55	603.85	50.16	56.41	60.69	58.03	546.6	648.75	335.65	377.97	274.35	286.24	94.28	93.08
Atp1b4	ENSMUSG00000016327.5	ENSMUST00000016471.4,ENSMUST00000115134.1	0	0	0	0	0	0	0	0	0	0	0	0.18	0	0	0.01	0.02	0	0	0	0.06
Ppdpf	ENSMUSG00000016344.10	ENSMUST00000016488.8,ENSMUST00000108841.1,ENSMUST00000127971.3,ENSMUST00000135011.1,ENSMUST00000138800.3,ENSMUST00000146089.3	63.92	91.95	52.26	36.06	40.34	46.17	42	40.64	9.07	7.74	2.98	1.3	44.24	43.44	32.71	34.49	31.06	37.45	58.68	49.88
Kcnq2	ENSMUSG00000016346.13	ENSMUST00000016491.9,ENSMUST00000049792.10,ENSMUST00000081528.8,ENSMUST00000103047.5,ENSMUST00000103048.5,ENSMUST00000103049.5,ENSMUST00000103050.5,ENSMUST00000103051.4,ENSMUST00000123336.3,ENSMUST00000129073.3,ENSMUST00000129361.1,ENSMUST00000129695.3,ENSMUST00000139458.3,ENSMUST00000140789.1,ENSMUST00000144592.3,ENSMUST00000145861.3,ENSMUST00000149964.4,ENSMUST00000152099.2,ENSMUST00000154164.3	0	0	0	0.04	0	0	0	0	0	0	0	0	0	0	0	0	0	0	0	0
Eef1a2	ENSMUSG00000016349.10	ENSMUST00000055990.7	0	0	0	0	0	0	0	0	0	0	0	0	0	0	0	0	0	0	0	0
Col20a1	ENSMUSG00000016356.13	ENSMUST00000108856.3,ENSMUST00000149179.4,ENSMUST00000152473.1,ENSMUST00000155425.1	0.02	0	0	0	0	0.04	0.12	0.24	0.01	0.16	0.13	0.14	0.01	0	0.21	0.13	0.68	0.27	0.57	1.39
Pls3	ENSMUSG00000016382.11	ENSMUST00000033547.9,ENSMUST00000114057.3,ENSMUST00000114058.3,ENSMUST00000114059.5,ENSMUST00000126599.1,ENSMUST00000137192.1	3.24	3.87	2.1	1.93	1.87	0.68	0.46	0	0.17	0	0.22	0.36	1.47	1.79	1.38	1.38	0.62	0.35	0.55	0.25
Mpped2	ENSMUSG00000016386.11	ENSMUST00000016530.9,ENSMUST00000111063.3,ENSMUST00000124461.3,ENSMUST00000125023.1,ENSMUST00000133401.1,ENSMUST00000144155.3	0.61	0.5	0.58	0.39	0	0	0.35	0	0	0	0	0	0.18	0	0.21	0	0	0	0	0
Nkap	ENSMUSG00000016409.4	ENSMUST00000016553.4,ENSMUST00000152906.1	17.55	25.93	26.58	29.5	9.36	38.6	43.31	27.81	3.38	18.58	16.3	8.49	20.74	18.24	17	22.26	16.2	14.1	10.07	10.83
Ndufa1	ENSMUSG00000016427.7	ENSMUST00000016571.7	35.27	22.06	40.85	33.35	51.63	66.17	82.03	68.4	22.11	16.54	15.43	9.65	55.72	91.41	71.71	81.17	57.72	56.64	16.36	27.44
Wt1	ENSMUSG00000016458.9	ENSMUST00000111098.3,ENSMUST00000111099.1,ENSMUST00000133470.3,ENSMUST00000139585.3,ENSMUST00000143043.3,ENSMUST00000145107.1,ENSMUST00000146842.3,ENSMUST00000153944.1	0	0	0	0	0	0	0	0	0	0	0	0	0	0	0	0	0	0.25	0	0
E2f3	ENSMUSG00000016477.13	ENSMUST00000102948.5,ENSMUST00000146092.1	11.23	15.85	7.55	7.95	6.48	5.49	8.1	9.26	2.05	2.38	1.79	0.78	7.22	7.61	3.21	3.11	1.3	1.48	6.24	0.84
Cr1l	ENSMUSG00000016481.11	ENSMUST00000075451.7,ENSMUST00000191775.1,ENSMUST00000192405.1,ENSMUST00000193094.1,ENSMUST00000193719.1,ENSMUST00000193829.1,ENSMUST00000194062.1,ENSMUST00000194111.1,ENSMUST00000194732.1,ENSMUST00000195586.1	69.82	88.65	67.39	51.69	66.9	66.89	94.76	72.05	33.85	52.89	36.91	40.71	71.98	63.96	74.49	86.34	109.84	106.42	94.27	91.44
Ppfibp1	ENSMUSG00000016487.11	ENSMUST00000016631.9,ENSMUST00000111623.4,ENSMUST00000123902.3,ENSMUST00000126774.1,ENSMUST00000133825.1,ENSMUST00000136837.1,ENSMUST00000149203.1,ENSMUST00000154221.1,ENSMUST00000155415.3	14.71	13.68	6.35	6.01	5.67	9.01	3.19	3.67	0.52	0.19	0.79	0.33	7.64	6.09	5.22	6.44	5.76	6.11	1.51	1.63
Cd46	ENSMUSG00000016493.9	ENSMUST00000159563.3,ENSMUST00000161772.3,ENSMUST00000162650.3,ENSMUST00000162951.1	2.08	0.33	0.86	0.95	0.47	0.72	0.5	0	3.69	4.53	4.77	2.1	0.74	0.35	0.27	0.21	1.14	3.34	3.92	3.31
Cd34	ENSMUSG00000016494.5	ENSMUST00000016638.3,ENSMUST00000110815.4,ENSMUST00000194036.1,ENSMUST00000194458.1,ENSMUST00000195092.1	449.52	445.26	339.89	281.6	150.15	154.38	41.8	4.03	1.76	1.38	3.59	1.85	160.52	151.92	12.38	13.02	0.2	0.25	0.19	0.19
Plgrkt	ENSMUSG00000016495.8	ENSMUST00000016639.7,ENSMUST00000126800.3,ENSMUST00000129608.1,ENSMUST00000138051.1,ENSMUST00000139176.1,ENSMUST00000139860.1,ENSMUST00000141838.1,ENSMUST00000143467.3,ENSMUST00000152936.3,ENSMUST00000155367.3	77.99	90.18	49.3	46.1	30.71	29.27	58.85	51.34	2.29	4.84	16.35	26.67	42.3	49.97	33.29	31.45	49.75	72.17	61.45	62.31
Cd274	ENSMUSG00000016496.7	ENSMUST00000016640.7	11.38	12.14	3.64	6.33	3.04	3.17	2.89	1.87	0.58	0.46	1.99	1.3	3.5	2.73	1.71	1.62	36.27	41.4	16.35	15.41
Pdcd1lg2	ENSMUSG00000016498.9	ENSMUST00000112576.2	2.94	3.12	0.97	0.15	0	0.03	0	0	0	0.33	0	0.15	0	0	1.04	0.27	1.36	3.27	2.25	2.29
Gtf3a	ENSMUSG00000016503.12	ENSMUST00000132102.1,ENSMUST00000133296.1,ENSMUST00000133682.3,ENSMUST00000146511.3	67.21	74.97	76.91	79.98	67.27	74.71	81.98	77.1	6.6	4.91	9.23	7.26	88.22	95.49	50.14	50.13	34.48	39.3	19.33	22.33
Mtif3	ENSMUSG00000016510.7	ENSMUST00000016654.4,ENSMUST00000066675.5,ENSMUST00000110564.3,ENSMUST00000110566.1,ENSMUST00000125217.1,ENSMUST00000140526.1	8.51	12.98	14.19	14.31	14.22	16.34	26.23	24.79	2.16	1.02	3.21	1.37	23.02	17.23	21.64	19.14	3.86	5.07	9.24	8.88
Lnx2	ENSMUSG00000016520.7	ENSMUST00000016664.7,ENSMUST00000123092.1	2.21	1.96	3.06	5.58	6.53	3.34	2.03	4.74	0.6	0.43	0.77	0.7	3.18	3.23	5.67	6.45	1.28	1.19	5.25	7.46
Il19	ENSMUSG00000016524.8	ENSMUST00000016668.8,ENSMUST00000112465.1,ENSMUST00000187410.2,ENSMUST00000187916.2	0	0	0	0	0	0	0	0	0	0	0	0	0	0	0	0	0	0	0	0
Dyrk3	ENSMUSG00000016526.8	ENSMUST00000016670.8,ENSMUST00000189756.1	5.62	7.97	6.45	5.28	2.37	3.75	12.2	18.86	5.04	7.55	41.85	38.93	3.45	2.5	2.42	3	0.31	2.29	0.45	0.65
Mapkapk2	ENSMUSG00000016528.6	ENSMUST00000016672.6,ENSMUST00000188459.2	42.77	51.38	72.48	63.69	133.83	124.27	23.01	25.7	7.92	5.13	14.31	9.56	119.01	147.43	122.33	133.98	92.6	117.39	40.07	43.52
Il10	ENSMUSG00000016529.5	ENSMUST00000016673.5	2.41	9.09	0	0	0	0	0	0	0	0	0	0	0	0	0.28	0	0	0.65	0	0
Lamp2	ENSMUSG00000016534.11	ENSMUST00000016678.9,ENSMUST00000061755.8,ENSMUST00000074913.7,ENSMUST00000136817.1,ENSMUST00000144663.1	75.95	67.29	57.75	54.47	102.39	122.25	50.09	44.46	19.11	13.57	25.26	18.14	96.27	115.43	184.61	209.29	101.79	113.43	75.39	69.75
Atxn10	ENSMUSG00000016541.9	ENSMUST00000163242.1	38.64	34.25	40.82	35.9	35.2	37.15	23.56	21.69	3	3	7.74	5.72	34.16	44.84	46.51	49.16	12.99	21.96	16.69	15.14
Foxred2	ENSMUSG00000016552.9	ENSMUST00000016696.8,ENSMUST00000117725.1,ENSMUST00000129045.1,ENSMUST00000140096.1	19.45	17.47	12.23	11.12	10.62	9.52	3.28	5.58	0.48	0.36	2.01	0.9	9.09	10.2	17.62	19.52	2.33	2.42	3.16	2.66
Eif3d	ENSMUSG00000016554.8	ENSMUST00000100484.4	97.52	123.57	130.71	123.6	127.82	123.48	176.88	208.72	21.7	17.79	20.93	15.52	146.68	149.92	77.54	85.19	46.77	48.89	39.07	39.68
H3f3b	ENSMUSG00000016559.10	ENSMUST00000016703.7,ENSMUST00000106454.3,ENSMUST00000139378.1,ENSMUST00000139623.1	566.59	544.71	486.6	445.08	577.95	550.44	549.97	426.75	193.33	219.66	163.8	195.5	482.44	472.71	460.2	451.04	958.27	921.94	501.38	494.58
Nup50	ENSMUSG00000016619.9	ENSMUST00000165443.2	26.66	33.53	41.13	41.19	37.7	39.36	44.99	49.3	29.5	22.83	13.45	13.72	41.51	41.82	32.06	31.65	23.64	23.12	14.38	14.44
Phf21b	ENSMUSG00000016624.11	ENSMUST00000016768.7,ENSMUST00000159502.1,ENSMUST00000159939.3,ENSMUST00000160389.1,ENSMUST00000162044.3,ENSMUST00000162996.1	0.32	1.29	0	2.75	0	0	0	0	0	0	0	0	0.05	0.04	0.41	0.14	1.31	0.6	0.2	0.09
Nlrp14	ENSMUSG00000016626.8	ENSMUST00000084763.2,ENSMUST00000142623.1	0	0	0	0	0	0	0	0	0	0	0	0	0	0	0	0	0	0	0	0
Ift27	ENSMUSG00000016637.6	ENSMUST00000016781.6	4.9	4.67	8.07	5.89	6.01	8.86	2.8	7.02	0.59	1.67	1.79	0.52	5.89	10.33	4.99	3.62	1.19	1.47	2.07	2.05
Pacsin2	ENSMUSG00000016664.10	ENSMUST00000056177.6,ENSMUST00000165095.3,ENSMUST00000171436.3	28.4	33.31	45.48	44.58	30.75	33.26	51.77	64.53	34.9	34.31	57.15	63.41	44.07	35.09	53.34	58.82	37.61	39.45	19.71	18.96
Cmah	ENSMUSG00000016756.12	ENSMUST00000050859.7,ENSMUST00000110391.2,ENSMUST00000131691.3,ENSMUST00000142882.1,ENSMUST00000144621.3,ENSMUST00000167746.3	5.38	3.86	1.07	1.14	0.47	0.07	0.85	1.98	0.65	0.95	0.35	0.56	0.44	0.81	3.46	1.9	11.82	14.44	66.75	59.52
Ttll12	ENSMUSG00000016757.6	ENSMUST00000016901.3,ENSMUST00000134334.1,ENSMUST00000136066.3	4.6	12.31	14.73	15.69	6.07	6.79	24.34	38.99	17.17	17.08	2.95	4.18	7.74	8.63	4.47	2.18	1.46	1.2	1.75	0.99
Bik	ENSMUSG00000016758.3	ENSMUST00000016902.3	0	0	0	0	0	0	0.07	0	0.02	0.43	0	0.28	0	0.16	0	0.14	0	0	0.18	0
Scube1	ENSMUSG00000016763.10	ENSMUST00000016907.7,ENSMUST00000043634.7,ENSMUST00000076060.7,ENSMUST00000144773.1,ENSMUST00000171496.3	0	0	0	0	0	0	0	0	0	0	0	0	0	0	0	0	0	0	0.01	0.02
Tox4	ENSMUSG00000016831.11	ENSMUST00000022766.6,ENSMUST00000137753.1,ENSMUST00000152493.1,ENSMUST00000172655.1,ENSMUST00000173361.1	29.59	30.51	23.82	22.04	26.35	25.65	19.89	17.91	7.01	6.45	6.88	4.09	24.99	27.21	24.17	23.42	29.88	29.2	23.7	21.68
Mrps18c	ENSMUSG00000016833.10	ENSMUST00000016977.10,ENSMUST00000112898.3,ENSMUST00000112901.1,ENSMUST00000140296.1,ENSMUST00000143477.1	56.99	42.75	110.35	82.32	117.4	103.75	151.34	84.65	9.22	29.58	14.08	8.15	102.59	121.25	65.76	85.91	52.24	56.41	27.97	18.37
Sulf1	ENSMUSG00000016918.11	ENSMUST00000088585.5,ENSMUST00000177608.3,ENSMUST00000180062.3,ENSMUST00000185780.1,ENSMUST00000186051.2,ENSMUST00000186405.2,ENSMUST00000186674.1,ENSMUST00000187376.2,ENSMUST00000189447.1,ENSMUST00000189541.2	0	0	0	0	0	0	0	0	0	0	0	1.66	0	0.25	0.16	0.12	0	0	0	0
Srsf6	ENSMUSG00000016921.10	ENSMUST00000017065.10,ENSMUST00000126163.2,ENSMUST00000130411.2,ENSMUST00000193611.1	177.25	149.02	148.77	148.91	128.03	153.63	184.96	172.55	37.26	38.86	24.67	19.13	157.42	139.57	64.74	75.75	72.65	68.08	80.68	79.69
Plcg1	ENSMUSG00000016933.13	ENSMUST00000017077.9,ENSMUST00000103115.3,ENSMUST00000109462.3,ENSMUST00000124652.3,ENSMUST00000129568.1,ENSMUST00000143997.1,ENSMUST00000147254.1,ENSMUST00000151590.3,ENSMUST00000173061.1,ENSMUST00000173335.3,ENSMUST00000173791.3,ENSMUST00000174885.1	45.39	37.5	23.47	18.28	9.47	10.61	9	11.63	4.03	0.95	1.21	2.21	14.86	12.32	5.24	4.3	6.7	3.5	26.32	22.66
Kctd2	ENSMUSG00000016940.14	ENSMUST00000103035.5,ENSMUST00000106533.3,ENSMUST00000123345.1,ENSMUST00000143775.1,ENSMUST00000143856.1	11.11	8.24	8.7	6.32	5.43	5.69	7.95	6.56	2.91	5.46	3.59	0.99	10.28	5.71	9.77	8.96	11	9.35	8.57	9.41
Tmprss6	ENSMUSG00000016942.5	ENSMUST00000017086.3	0	0	0	0	0	0	0.28	0	0	0.08	0	0.13	0	0	0	0	0	0	0	0
Kctd5	ENSMUSG00000016946.5	ENSMUST00000017090.5,ENSMUST00000127755.1	9.72	10.98	9.81	8.41	11.53	11.2	12.2	13.23	2.79	3.43	1.84	3.12	11.8	13.1	10.07	10.64	6.41	7.55	5.54	4.86
Pom121l2	ENSMUSG00000016982.6	ENSMUST00000017126.5,ENSMUST00000117882.1	0	0	0	0	0	0	0	0	0	0	0	0	0.06	0	0	0	0	0.14	0	0
Etaa1	ENSMUSG00000016984.7	ENSMUST00000076661.6	12.91	12.93	14.78	16.56	10.95	12.49	16.77	15.11	5.37	7.73	2.81	3.12	11.91	9.47	8.08	7.53	7.16	7.01	4.24	3.07
Matn4	ENSMUSG00000016995.13	ENSMUST00000103103.5,ENSMUST00000103104.1,ENSMUST00000109358.3,ENSMUST00000109359.3,ENSMUST00000154940.1	0.16	0	0	0	0	0	0	0.05	0	0	0	0	0	0	0	0	0	0	0.02	0.05
Svs4	ENSMUSG00000016998.2	ENSMUST00000017142.2	0	0	0	0	0	0	0	0	0	0	0	0	0	0	0	0	0	0	0	0
Svs6	ENSMUSG00000017000.2	ENSMUST00000017144.2	0	0	0	0	0	0	0	0	0	0	0	0	0	0	0	0	0	0	0	0
Slpi	ENSMUSG00000017002.10	ENSMUST00000109367.5,ENSMUST00000165980.1,ENSMUST00000167427.1	6.41	2.97	5.71	5.34	28.41	27.8	0	0	3.84	2.03	2.96	4.62	24.09	45.23	63.56	50.4	9.31	11.25	127.19	160.12
Svs3a	ENSMUSG00000017003.7	ENSMUST00000017147.7,ENSMUST00000109370.1	0	0	0	0	0	0	0	0	0	0	0	0	0	0	0	0	0	0	0	0
Svs5	ENSMUSG00000017004.7	ENSMUST00000017148.7,ENSMUST00000149370.1	0	0	0	0	0	0	0	0	0	0	0	0	0	0	0	0	0	0	0	0
Rbpjl	ENSMUSG00000017007.5	ENSMUST00000017151.1,ENSMUST00000109356.1,ENSMUST00000137427.3	0	0	0	0	0	0	0	0	0	0	0	0	0	0	0	0	0	0	0.2	0.13
Sdc4	ENSMUSG00000017009.3	ENSMUST00000017153.3,ENSMUST00000142909.1	8.86	6.33	0.02	0.02	0	0	0.15	0.78	1.97	2.29	0.05	0.35	0.25	0	0.27	0.56	7.49	11.88	28.58	23.87
Ccdc70	ENSMUSG00000017049.4	ENSMUST00000017193.1,ENSMUST00000070649.1	0	0	0	0	0	0	0	0	0	0	0	0	0	0	0	0	0	0	0	0
Il13ra1	ENSMUSG00000017057.9	ENSMUST00000033418.7	0.9	0	0	0.12	0.14	0.29	0.01	0	0	0.75	1.92	1.03	0.21	0.6	19.71	21.09	45.39	55.84	47.86	45.76
Prl5a1	ENSMUSG00000017064.4	ENSMUST00000017208.4	0	0	0	0	0	0	0	0	0	0	0	0	0	0	0	0	0	0	0	0
Nbr1	ENSMUSG00000017119.15	ENSMUST00000071537.8,ENSMUST00000103098.4,ENSMUST00000103099.3,ENSMUST00000107208.3,ENSMUST00000107212.3,ENSMUST00000107213.3,ENSMUST00000107218.5,ENSMUST00000123558.3,ENSMUST00000127421.3,ENSMUST00000127871.1,ENSMUST00000136185.1,ENSMUST00000141170.1,ENSMUST00000144517.1,ENSMUST00000146452.1,ENSMUST00000147239.3,ENSMUST00000148805.1,ENSMUST00000149019.1,ENSMUST00000149170.1,ENSMUST00000172744.1,…	43.08	49.6	26.63	31.92	22.13	24.68	26.47	27.34	37.48	26.63	94.01	108.9	28.32	25.84	31.27	37.62	30.87	37.17	64.41	66.62
Cyth1	ENSMUSG00000017132.13	ENSMUST00000017276.9,ENSMUST00000100181.6,ENSMUST00000106302.4,ENSMUST00000106305.4,ENSMUST00000131115.1,ENSMUST00000141243.3,ENSMUST00000151165.1	15.53	26.25	19.9	19.24	21.94	25.76	10.77	6.7	4.29	3.69	6.19	1.3	27.55	35.23	49.84	51.3	49.66	60.15	72.61	60.2
Rnd3	ENSMUSG00000017144.4	ENSMUST00000017288.4,ENSMUST00000140864.1,ENSMUST00000154545.1	1.76	2.27	1.1	0.47	0.14	1.12	0.62	1.42	1.03	0.19	1.95	1.76	1.23	1.41	72.26	79.67	10.25	13.11	1.99	1.8
Brca1	ENSMUSG00000017146.8	ENSMUST00000017290.6,ENSMUST00000131460.1,ENSMUST00000142086.2,ENSMUST00000156843.1,ENSMUST00000188168.1,ENSMUST00000190862.1,ENSMUST00000191198.1	19.37	23.21	24.75	25.26	22.09	23.2	23.62	29.9	53.26	56.82	22.79	17.67	28.74	22.74	20.32	16.58	3.63	1.29	2.16	1.87
Gast	ENSMUSG00000017165.1	ENSMUST00000017309.1	0	0	0	0	0	0	0	0	0	0	0	0	0	0	0	0	0	0	0	0
Cntnap1	ENSMUSG00000017167.6	ENSMUST00000103109.3,ENSMUST00000138942.1	0.16	0	0.03	0.01	0.21	0.37	0.08	0	0	0.01	0.06	0	0.21	0.54	0	0.04	0.44	0.08	0.02	0
Nt5c3b	ENSMUSG00000017176.13	ENSMUST00000092688.7,ENSMUST00000092689.4,ENSMUST00000107397.1,ENSMUST00000107398.3,ENSMUST00000107399.4,ENSMUST00000130666.1,ENSMUST00000135557.3,ENSMUST00000140034.3,ENSMUST00000140381.3,ENSMUST00000154692.1,ENSMUST00000155025.3	36.65	27.46	18.68	24.57	13.32	18.62	20.64	15.63	0	0.07	0.74	2.28	19.25	23.54	5.58	4.55	3.64	6.43	8.02	12.04
Coa3	ENSMUSG00000017188.3	ENSMUST00000017332.3,ENSMUST00000168089.1	16.53	13.46	19.38	22.21	20.34	19.22	17.35	24.51	5.42	1.69	4.54	1.94	26.46	30.17	13.5	20.78	19.49	11.95	5.77	6.89
Zpbp2	ENSMUSG00000017195.11	ENSMUST00000017339.7,ENSMUST00000081033.8,ENSMUST00000107509.3,ENSMUST00000107511.3,ENSMUST00000107513.2,ENSMUST00000126236.1	0	0	1.6	0.3	0	0	0	0.6	4.59	0.97	0.09	1.64	0.07	0	0	0.5	0.47	1.55	0.94	2.9
Gsdma	ENSMUSG00000017204.4	ENSMUST00000017348.2	0	0	0	0.02	0	0	0.36	0.25	0	0	0	0	0	0	0	0	0	0	0	0
Med24	ENSMUSG00000017210.10	ENSMUST00000017354.8,ENSMUST00000100500.4,ENSMUST00000124371.1,ENSMUST00000125064.3,ENSMUST00000126565.1,ENSMUST00000137328.3,ENSMUST00000138750.3,ENSMUST00000139849.1,ENSMUST00000141566.1,ENSMUST00000144048.1,ENSMUST00000144720.1,ENSMUST00000156378.1	15.14	14.05	24.5	20.35	24.43	22.35	18.11	25.74	5.11	8	7.58	3.76	21.97	29.31	18.12	13.97	4.92	11.42	8.27	5.79
Gsdma2	ENSMUSG00000017211.10	ENSMUST00000017355.7,ENSMUST00000093938.5,ENSMUST00000127692.3,ENSMUST00000129186.1,ENSMUST00000131549.1,ENSMUST00000136111.1,ENSMUST00000138686.1	0	0	0	0	0	0	0	0	0	0	0	0	0	0	0	0	0	0	0	0
Psmd3	ENSMUSG00000017221.10	ENSMUST00000017365.10,ENSMUST00000123676.1,ENSMUST00000142790.1,ENSMUST00000149489.3,ENSMUST00000152102.1	25.17	32.5	30.37	45.8	51.59	40.13	51.74	70.52	8.23	9.87	6.62	9.78	42.99	45.42	25.16	21.41	16.96	16.83	12.9	14.76
Exosc10	ENSMUSG00000017264.12	ENSMUST00000017408.9,ENSMUST00000076022.6,ENSMUST00000097781.6,ENSMUST00000126897.1,ENSMUST00000150723.1,ENSMUST00000173154.3,ENSMUST00000173767.3,ENSMUST00000173892.1	32.51	36.25	33.9	38.14	35.86	34.32	33.4	40.12	7.01	13.34	7.28	4.05	35.02	37.57	25.06	26.24	14.6	16.55	23.73	25.71
Glod4	ENSMUSG00000017286.11	ENSMUST00000017430.7,ENSMUST00000164022.3,ENSMUST00000167883.1,ENSMUST00000168055.1,ENSMUST00000169532.3,ENSMUST00000169701.3,ENSMUST00000170017.3,ENSMUST00000170590.3,ENSMUST00000170710.3	145.59	170.07	121.45	125.66	174.41	214.4	123.41	152.48	13.74	9.33	23.52	6.21	165.93	98.52	51.66	94.74	38.45	29.85	23.43	21.64
Vps53	ENSMUSG00000017288.11	ENSMUST00000056601.6,ENSMUST00000094015.6,ENSMUST00000108419.4,ENSMUST00000129256.1,ENSMUST00000140886.2,ENSMUST00000141773.3,ENSMUST00000143163.3,ENSMUST00000143459.1,ENSMUST00000163878.1,ENSMUST00000166084.3,ENSMUST00000166436.3,ENSMUST00000166752.3,ENSMUST00000167114.3,ENSMUST00000169734.3,ENSMUST00000170143.3,ENSMUST00000170730.1	19.13	26.11	24.71	21.02	22.25	34.97	23.78	20.38	1.97	2.35	5.55	4.69	35.34	22.28	19.06	19.31	19.13	17.6	10.17	11.29
Taok1	ENSMUSG00000017291.9	ENSMUST00000017435.6,ENSMUST00000058496.7	32.86	31.05	23.95	25.51	17.35	21.82	24.19	17.46	12.27	13.92	10.9	8.84	22.9	19.12	33.22	29.96	30.79	28.15	35.78	32.79
Dnttip1	ENSMUSG00000017299.9	ENSMUST00000017443.9,ENSMUST00000109326.5,ENSMUST00000109327.3,ENSMUST00000135458.1	11.47	17.17	15.11	15.24	15.64	12.8	15	15.79	15.31	18.61	59.12	85.6	23.22	20.21	15.74	11.49	8.22	8.92	10.36	7.81
Tnnc2	ENSMUSG00000017300.9	ENSMUST00000103095.4,ENSMUST00000155443.1	0	0.86	0	0	0	0	0	0	0	0	0	0	0	0	0	0	0	0	0	0
Acot8	ENSMUSG00000017307.11	ENSMUST00000017451.6,ENSMUST00000103094.6,ENSMUST00000133053.1,ENSMUST00000134611.2,ENSMUST00000136767.2	17.71	6.76	9.52	10.03	26.63	21.47	9.98	6.09	30.47	31.52	16.79	8.2	27.15	17.33	21.16	31.33	30.85	19.85	19.66	22.57
Cd300lg	ENSMUSG00000017309.7	ENSMUST00000017453.7,ENSMUST00000107163.4,ENSMUST00000107164.2,ENSMUST00000123895.3	0	0	0.05	0.39	0.2	1.2	0	1.09	0.08	0.19	0.35	0.15	0.43	0.69	22.03	24.97	3.61	1.47	0.21	0.75
Spint4	ENSMUSG00000017310.7	ENSMUST00000017454.7	0	0	0	0	0	0	0	0	0	0	0	0	0	0	0	0	0	0	0	0
Pyy	ENSMUSG00000017311.11	ENSMUST00000017455.10,ENSMUST00000127381.2,ENSMUST00000177149.1,ENSMUST00000177304.3	0	0	0	0	0	0	0	0	0	0	0	0	0	0	0	0	0	0	0	0
Mpp2	ENSMUSG00000017314.8	ENSMUST00000017458.6,ENSMUST00000100398.4,ENSMUST00000127522.3,ENSMUST00000130903.3,ENSMUST00000132687.1,ENSMUST00000147126.3	0.06	2.23	0.34	0.26	0	0.02	2.52	1.82	13.58	10.56	6.13	7.46	0.43	0.04	0	0.08	0	0	0.02	0
Ppy	ENSMUSG00000017316.9	ENSMUST00000017460.5,ENSMUST00000170554.4	0	0	0	0	0	0	0	0	0	0	0	0	0	0	0	0	0	0	0	0
Vtn	ENSMUSG00000017344.4	ENSMUST00000017488.4,ENSMUST00000128479.1,ENSMUST00000146997.1,ENSMUST00000153628.1	0	0	0	0	0	0	0	0	0	0	0	0	0	0	0	0	0	0	0	0
Nlk	ENSMUSG00000017376.11	ENSMUST00000142739.3,ENSMUST00000165271.1,ENSMUST00000165475.1,ENSMUST00000170394.1	20.97	13.08	13.23	18.8	14.93	9.73	13.22	17.93	1.68	1.32	2.24	3.44	13.03	10.45	17.37	13.76	10.24	16.1	18.06	16.24
Traf4	ENSMUSG00000017386.6	ENSMUST00000017530.3,ENSMUST00000148218.1,ENSMUST00000149437.3	8.16	7.39	5.78	3.56	1.62	2.15	6.3	10.88	5.62	4.67	1.41	1.24	1.93	1.55	1.29	0.32	1.63	1.62	3.85	4.87
Aldoc	ENSMUSG00000017390.11	ENSMUST00000017534.10,ENSMUST00000102478.3,ENSMUST00000124090.1,ENSMUST00000128032.1,ENSMUST00000148689.1,ENSMUST00000156039.1	3.3	4.82	0	0.73	0.08	0	0.51	0	1.02	0.78	0	0.09	0.1	0.34	0.93	0.64	0.63	3.86	1.15	0.68
Stac2	ENSMUSG00000017400.6	ENSMUST00000017544.4,ENSMUST00000131519.1	0	0	0	0	0	0	0	0	0	0	0	0	0	0	0.04	0.02	0	0	3.03	2.07
Rpl19	ENSMUSG00000017404.8	ENSMUST00000017548.6,ENSMUST00000092425.6,ENSMUST00000134435.1	932.86	1143.91	1038.44	881.86	1109.44	1019.7	1251.44	1403.95	152.02	175.73	154.44	133.08	1112.26	1254.22	834.47	895.99	620.75	636.31	429.32	457.23
Nek8	ENSMUSG00000017405.10	ENSMUST00000017549.8,ENSMUST00000125528.1,ENSMUST00000131015.3,ENSMUST00000141444.1,ENSMUST00000142812.3,ENSMUST00000147798.1,ENSMUST00000148154.2,ENSMUST00000152611.3	2.31	2.62	3.97	4.23	3.29	3.64	2.24	4.48	26.76	11.59	7.21	2.08	2.05	3.78	4.01	1.32	1.98	1.22	5.47	6.22
Cacnb4	ENSMUSG00000017412.11	ENSMUST00000078324.6,ENSMUST00000102760.5,ENSMUST00000102761.4,ENSMUST00000132322.1,ENSMUST00000148837.1,ENSMUST00000178799.3	0	0	0	0	0	0	0	0.06	0	0	0	0.01	0	0	0	0	0	0.06	0.03	0.02
Plxdc1	ENSMUSG00000017417.10	ENSMUST00000017561.10,ENSMUST00000107564.1,ENSMUST00000107565.2,ENSMUST00000141708.1	0.27	2.99	0.63	1.71	2.22	0.93	2.04	2.47	0.85	0.76	0.45	0.66	0.64	0.59	3.89	3.88	1.09	0.7	0.45	1.13
Arl5b	ENSMUSG00000017418.9	ENSMUST00000017562.8,ENSMUST00000069870.5,ENSMUST00000128682.3,ENSMUST00000129509.2,ENSMUST00000192653.1,ENSMUST00000193836.1,ENSMUST00000193883.1	22.39	26.16	9.96	12.82	6.73	10.28	8.58	9.85	1.14	0.96	1.89	0.8	6.64	5.38	5.1	4.67	13.8	11.01	9.53	7.05
Zfp207	ENSMUSG00000017421.14	ENSMUST00000017567.9,ENSMUST00000053740.10,ENSMUST00000108216.3,ENSMUST00000123726.1,ENSMUST00000153824.3,ENSMUST00000165565.3,ENSMUST00000178665.3,ENSMUST00000188489.2	110.74	130.8	137.65	127.52	153.5	148.41	177.46	159.26	103	106.48	176.06	149.99	154.1	135.83	123.34	119.98	88.37	90.74	117.66	99.95
[truncated: 41,539 more rows]
