# Supplementary material for: Establishment of regulatory elements during erythro-megakaryopoiesis identifies hematopoietic lineage-commitment points
Source: Epigenetics Chromatin. 2018 May 28;11:22. doi: 10.1186/s13072-018-0195-z (PMC5971425; doi:10.1186/s13072-018-0195-z)
Supplement: Supplementary file 5 — Additional file 5. Peak data from ATAC-Seq experiments. The presence of ATAC-Seq peaks in each cell type is indicated by a 1 (present) or 0 (not present). [file 13072_2018_195_MOESM5_ESM.zip]

Archive with 3 entries (2 files):
- ATAC-Seq_coordinates.txt
- __MACOSX/
- __MACOSX/._ATAC-Seq_coordinates.txt
