# Supplementary material for: Establishment of regulatory elements during erythro-megakaryopoiesis identifies hematopoietic lineage-commitment points
Source: Epigenetics Chromatin. 2018 May 28;11:22. doi: 10.1186/s13072-018-0195-z (PMC5971425; doi:10.1186/s13072-018-0195-z)
Supplement: Supplementary file 5 — Additional file 5. Peak data from ATAC-Seq experiments. The presence of ATAC-Seq peaks in each cell type is indicated by a 1 (present) or 0 (not present). [file 13072_2018_195_MOESM5_ESM.zip › ATAC-Seq_coordinates.txt]

chrom	start	end	CFUE	CFUMk	CMP	ERY	GMP	LSK	MEP	iMk	MONO	NEU
chr1	3008928	3009078	0	0	0	0	0	0	0	0	0	0
chr1	3047290	3047440	0	0	0	0	0	0	0	0	0	0
chr1	3052697	3052847	0	0	0	0	0	0	0	0	0	0
chr1	3059683	3059833	0	0	0	0	0	0	0	0	0	0
chr1	3073798	3073948	0	0	0	0	0	0	0	0	0	0
chr1	3123453	3123714	0	0	0	0	0	0	0	0	1	0
chr1	3171594	3171744	0	0	0	0	0	0	0	0	0	0
chr1	3189263	3189413	0	0	0	0	0	0	0	0	0	0
chr1	3250927	3251077	0	0	0	0	0	0	0	0	0	0
chr1	3251413	3251830	0	0	0	0	0	0	0	0	1	0
chr1	3254333	3254483	0	0	0	0	0	0	0	0	0	0
chr1	3318408	3318558	0	0	0	0	0	0	0	0	0	0
chr1	3322503	3322714	0	0	0	0	0	0	0	0	0	0
chr1	3362571	3362721	0	0	0	0	0	0	0	0	0	0
chr1	3391661	3391811	0	0	0	0	0	0	0	0	0	0
chr1	3420258	3420408	0	0	0	0	0	0	0	0	0	0
chr1	3445639	3446205	0	1	1	0	1	0	0	1	0	0
chr1	3454759	3454909	0	0	0	0	0	0	0	0	0	0
chr1	3469556	3469756	0	0	0	0	0	0	0	0	0	0
chr1	3511570	3511720	0	0	0	0	0	0	0	0	0	0
chr1	3531745	3531895	0	0	0	0	0	0	0	0	0	0
chr1	3531951	3532124	0	0	0	0	1	0	0	0	0	0
chr1	3565894	3566044	0	0	0	0	0	0	0	0	0	0
chr1	3584229	3584379	0	0	0	0	0	0	0	0	0	0
chr1	3602162	3602312	0	0	0	0	0	0	0	0	0	0
chr1	3641078	3641228	0	0	0	0	0	0	0	0	0	0
chr1	3660518	3660668	0	0	0	0	0	0	0	0	0	0
chr1	3670451	3671268	0	1	1	0	1	1	0	0	0	0
chr1	3671282	3671432	0	0	0	0	0	0	0	0	0	0
chr1	3671454	3671604	0	0	0	0	0	0	0	0	0	0
chr1	3671620	3671770	0	0	0	0	0	0	0	0	0	0
chr1	3671926	3672076	0	0	0	0	0	0	0	0	0	0
chr1	3672091	3672710	0	0	0	0	1	0	0	0	0	0
chr1	3691444	3691594	0	0	0	0	0	0	0	0	0	0
chr1	3715097	3715247	0	0	0	0	0	0	0	0	0	0
chr1	3722867	3723017	0	0	0	0	0	0	0	0	0	0
chr1	3741254	3741404	0	0	0	0	0	0	0	0	0	0
chr1	3741727	3741877	0	0	0	0	0	0	0	0	0	0
chr1	3756683	3756833	0	0	0	0	0	0	0	0	0	0
chr1	3762887	3763037	0	0	0	0	0	0	0	0	0	0
chr1	3788419	3788569	0	0	0	0	0	0	0	0	0	0
chr1	3852856	3853006	0	0	0	0	0	0	0	0	0	0
chr1	3873966	3874116	0	0	0	0	0	0	0	0	0	0
chr1	3878329	3878479	0	0	0	0	0	0	0	0	0	0
chr1	3905551	3905701	0	0	0	0	0	0	0	0	0	0
chr1	3905757	3905907	0	0	0	0	0	0	0	0	0	0
chr1	3915538	3915756	0	0	0	0	0	0	0	0	0	0
chr1	3916005	3916155	0	0	0	0	0	0	0	0	0	0
chr1	3916480	3916630	0	0	0	0	0	0	0	0	0	0
chr1	3940194	3940344	0	0	0	0	0	0	0	0	0	0
chr1	3944575	3944725	0	0	0	0	0	0	0	0	0	0
chr1	3989351	3989501	0	0	0	0	0	0	0	0	0	0
chr1	4004917	4005067	0	0	0	0	0	0	0	0	0	0
chr1	4035583	4035785	0	0	0	0	0	0	0	0	0	0
chr1	4093578	4093728	0	0	0	0	0	0	0	0	0	0
chr1	4124127	4124277	0	0	0	0	0	0	0	0	0	0
chr1	4140058	4140208	0	0	0	0	0	0	0	0	0	0
chr1	4140749	4140899	0	0	0	0	0	0	0	0	0	0
chr1	4174049	4174199	0	0	0	0	0	0	0	0	0	0
chr1	4226649	4226799	0	0	0	0	0	0	0	0	0	0
chr1	4228283	4228433	0	0	0	0	0	0	0	0	0	0
chr1	4233286	4233436	0	0	0	0	0	0	0	0	0	0
chr1	4233569	4233734	0	0	0	0	0	0	0	0	0	0
chr1	4247204	4247354	0	0	0	0	0	0	0	0	0	0
chr1	4258914	4259064	0	0	0	0	0	0	0	0	0	0
chr1	4259682	4259832	0	0	0	0	0	0	0	0	0	0
chr1	4288355	4288505	0	0	0	0	0	0	0	0	0	0
chr1	4293975	4294125	0	0	0	0	0	0	0	0	0	0
chr1	4332543	4332767	0	1	1	0	1	0	1	0	0	0
chr1	4345479	4345629	0	0	0	0	0	0	0	0	0	0
chr1	4351941	4352297	0	0	0	0	0	1	0	0	0	0
chr1	4371087	4371237	0	0	0	0	0	0	0	0	0	0
chr1	4405847	4406057	0	0	1	0	0	0	0	0	0	0
chr1	4406562	4406712	0	0	0	0	0	0	0	0	0	0
chr1	4412515	4412820	0	1	0	0	1	0	0	0	0	0
chr1	4414086	4414513	0	1	1	0	1	0	0	0	0	0
chr1	4414713	4415105	0	1	0	0	1	0	0	1	0	0
chr1	4415563	4415713	0	0	0	0	0	0	0	0	0	0
chr1	4416693	4417015	1	1	1	0	1	1	1	1	0	0
chr1	4417879	4418231	0	1	1	0	1	1	0	1	0	0
chr1	4421168	4421388	0	0	0	0	0	0	0	0	0	0
chr1	4422322	4422472	0	0	0	0	0	0	0	0	0	0
chr1	4422626	4422776	0	0	0	0	0	0	0	0	0	0
chr1	4424496	4424646	0	0	0	0	0	0	0	0	0	0
chr1	4424795	4424977	0	0	0	0	0	0	0	0	0	0
chr1	4426865	4427084	0	0	0	0	0	1	0	0	0	0
chr1	4427324	4427771	0	0	1	0	0	1	0	0	0	0
chr1	4430026	4430176	0	0	0	0	0	0	0	0	0	0
chr1	4433517	4433838	0	0	1	0	0	1	0	0	0	0
chr1	4453442	4453592	0	0	0	0	0	0	0	0	0	0
chr1	4456808	4456958	0	0	0	0	0	0	0	0	0	0
chr1	4460778	4461110	0	1	1	0	1	0	0	0	0	0
chr1	4467041	4467191	0	0	0	0	0	0	0	0	0	0
chr1	4468190	4468371	0	0	1	0	0	0	0	0	0	0
chr1	4468498	4468666	0	1	1	0	1	0	0	0	0	0
chr1	4468917	4469067	0	0	0	0	0	0	0	0	0	0
chr1	4471543	4471693	0	0	0	0	0	0	0	0	0	0
chr1	4474112	4474262	0	0	0	0	0	0	0	0	0	0
chr1	4487689	4487925	0	0	0	0	1	0	0	0	0	0
chr1	4489267	4489417	0	0	0	0	0	0	0	0	0	0
chr1	4490538	4490775	0	1	1	0	1	1	1	0	0	0
chr1	4491567	4492200	0	1	1	0	1	1	0	0	0	0
chr1	4492369	4492882	0	0	0	0	1	0	0	0	0	0
chr1	4492960	4493657	0	1	0	0	1	1	1	0	0	0
chr1	4494456	4494606	0	0	0	0	0	0	0	0	0	0
chr1	4496070	4497603	0	1	1	0	1	1	1	1	0	0
chr1	4516627	4516812	0	1	0	0	0	0	0	0	0	0
chr1	4521442	4521592	0	0	0	0	0	0	0	0	0	0
chr1	4522977	4523127	0	0	0	0	0	0	0	0	0	0
chr1	4524829	4525067	0	0	0	0	0	0	0	0	0	0
chr1	4525347	4525572	0	0	0	0	0	0	0	0	1	0
chr1	4525685	4526014	0	0	0	0	0	0	0	0	0	0
chr1	4526566	4526760	0	0	0	0	0	0	0	0	0	0
chr1	4531832	4531982	0	0	0	0	0	0	0	0	0	0
chr1	4546248	4546398	0	0	0	0	0	0	0	0	0	0
chr1	4547356	4547717	0	0	0	0	0	0	0	0	0	0
chr1	4571192	4572267	0	1	1	0	1	1	1	1	0	0
chr1	4578843	4578993	0	0	0	0	0	0	0	0	0	0
chr1	4579746	4580010	0	0	0	0	0	1	0	0	0	0
chr1	4581942	4582092	0	0	0	0	0	0	0	0	0	0
chr1	4591278	4591499	0	0	0	0	0	0	0	0	0	0
chr1	4593176	4593326	0	0	0	0	0	0	0	0	0	0
chr1	4602037	4602187	0	0	0	0	0	0	0	0	0	0
chr1	4602373	4602776	0	1	0	0	0	0	1	0	0	0
chr1	4604085	4604235	0	0	0	0	0	0	0	0	0	0
chr1	4614136	4614286	0	0	0	0	0	0	0	0	0	0
chr1	4617181	4617370	0	0	0	0	0	0	0	0	0	0
chr1	4617544	4617858	0	0	0	0	0	0	1	0	0	0
chr1	4623162	4623580	0	1	1	0	0	1	1	0	0	0
chr1	4623680	4623830	0	0	0	0	0	0	0	0	0	0
chr1	4628346	4628606	0	0	1	0	0	0	0	0	0	0
chr1	4628793	4629011	0	1	1	0	0	0	0	0	0	0
chr1	4642857	4643007	0	0	0	0	0	0	0	0	0	0
chr1	4643166	4643380	0	0	1	0	0	0	0	0	0	0
chr1	4645938	4646088	0	0	0	0	0	0	0	0	0	0
chr1	4667111	4667261	0	0	0	0	0	0	0	0	0	0
chr1	4671300	4672009	0	1	0	0	0	0	0	0	0	0
chr1	4678776	4679054	0	0	0	0	0	0	0	0	0	0
chr1	4688177	4688327	0	0	0	0	0	0	0	0	0	0
chr1	4688512	4688749	0	0	0	0	0	0	0	0	0	0
chr1	4689130	4689473	1	1	1	1	1	1	1	1	0	1
chr1	4690911	4691061	0	0	0	0	0	0	0	0	0	0
chr1	4691845	4691995	0	0	0	0	0	0	0	0	0	0
chr1	4693188	4693338	0	0	0	0	0	0	0	0	0	0
chr1	4703894	4704044	0	0	0	0	0	0	0	0	0	0
chr1	4706324	4706474	0	0	0	0	0	0	0	0	0	0
chr1	4722686	4722836	0	0	0	0	0	0	0	0	0	0
chr1	4722918	4723068	0	0	0	0	0	0	0	0	0	0
chr1	4724159	4724309	0	0	0	0	0	0	0	0	0	0
chr1	4730122	4730272	0	0	0	0	0	0	0	0	0	0
chr1	4735527	4735677	0	0	0	0	0	0	0	0	0	0
chr1	4735912	4736062	0	0	0	0	0	0	0	0	0	0
chr1	4740435	4740585	0	0	0	0	0	0	0	0	0	0
chr1	4740769	4740919	0	0	0	0	0	0	0	0	0	0
chr1	4741045	4741242	0	0	0	0	0	0	0	1	0	0
chr1	4745121	4745271	0	0	0	0	0	0	0	0	0	0
chr1	4745527	4745677	0	0	0	0	0	0	0	0	0	0
chr1	4746667	4746867	0	0	0	0	0	0	0	0	0	0
chr1	4746898	4747187	0	1	1	0	1	0	0	0	0	0
chr1	4748156	4748411	0	1	1	0	1	1	0	1	0	0
chr1	4748465	4748656	0	0	1	0	0	0	0	0	0	0
chr1	4749141	4749291	0	0	0	0	0	0	0	0	0	0
chr1	4753747	4753897	0	0	0	0	0	0	0	0	0	0
chr1	4756012	4756162	0	0	0	0	0	0	0	0	0	0
chr1	4756260	4756440	0	0	0	0	0	0	0	0	0	0
chr1	4762962	4763112	0	0	0	0	0	0	0	0	0	0
chr1	4767417	4767567	0	0	0	0	0	0	0	0	0	0
chr1	4767645	4767795	0	0	0	0	0	0	0	0	0	0
chr1	4768397	4768652	0	1	1	1	1	0	1	1	1	1
chr1	4769915	4770171	0	1	1	1	0	0	0	0	0	1
chr1	4771054	4771230	1	1	1	1	1	1	1	1	0	1
chr1	4774859	4775876	0	1	1	0	1	1	0	1	0	0
chr1	4780180	4780380	1	1	1	0	1	1	1	1	0	1
chr1	4785298	4785853	1	1	1	1	1	1	1	1	1	1
chr1	4785904	4786303	1	1	1	1	0	0	1	1	0	0
chr1	4786646	4786894	0	0	0	0	0	0	0	0	1	0
chr1	4807321	4808678	1	1	1	1	1	1	1	1	1	1
chr1	4808828	4808978	0	0	0	0	0	0	0	0	0	0
chr1	4809121	4809271	0	0	0	0	0	0	0	0	0	0
chr1	4813968	4814118	0	0	0	0	0	0	0	0	0	0
chr1	4830959	4831109	0	0	0	0	0	0	0	0	0	0
chr1	4848128	4848377	0	0	0	0	0	0	0	0	1	0
chr1	4855670	4856002	0	0	0	0	0	0	0	0	1	0
chr1	4857039	4857189	0	0	0	0	0	0	0	0	0	0
chr1	4857298	4857829	1	1	1	1	1	1	1	1	1	1
chr1	4857870	4858680	1	1	1	1	1	1	1	1	1	0
chr1	4858696	4858877	0	0	0	0	0	0	0	0	0	0
chr1	4859678	4859828	0	0	0	0	0	0	0	0	0	0
chr1	4873689	4873862	1	0	0	0	0	0	0	0	0	0
chr1	4873870	4874108	1	0	0	1	0	0	0	0	0	0
chr1	4874149	4874319	1	1	0	1	0	0	1	0	0	0
chr1	4874335	4874489	0	0	0	0	0	0	1	0	0	0
chr1	4880605	4880810	1	1	1	1	1	1	1	1	0	1
chr1	4894362	4894512	0	0	0	0	0	0	0	0	0	0
chr1	4900862	4901012	0	0	0	0	0	0	0	0	0	0
chr1	4906714	4907258	0	1	1	0	1	1	0	1	0	0
chr1	4907260	4907551	0	1	1	0	1	0	0	1	0	0
chr1	4908246	4908396	0	0	0	0	0	0	0	0	0	0
chr1	4909226	4909376	0	0	0	0	0	0	0	0	0	0
chr1	4912033	4912183	0	0	0	0	0	0	0	0	0	0
chr1	4913619	4913769	0	0	0	0	0	0	0	0	0	0
chr1	4918686	4918883	0	1	1	0	1	1	0	0	0	0
chr1	4918925	4919075	0	0	0	0	0	0	0	0	0	0
chr1	4926816	4926966	0	0	0	0	0	0	0	0	0	0
chr1	4931628	4931778	0	0	0	0	0	0	0	0	0	0
chr1	4933816	4933966	0	0	0	0	0	0	0	0	0	0
chr1	4944616	4944766	0	0	0	0	0	0	0	0	0	0
chr1	4945118	4945268	0	0	0	0	0	0	0	0	0	0
chr1	4966141	4966291	0	0	0	0	0	0	0	0	0	0
chr1	4971219	4971369	0	0	0	0	0	0	0	0	0	0
chr1	5008196	5008346	0	0	0	0	0	0	0	0	0	0
chr1	5017896	5018169	0	0	1	0	0	0	0	0	0	0
chr1	5018511	5018937	0	0	0	0	1	0	0	0	0	0
chr1	5018938	5020579	0	1	1	0	1	1	1	0	0	0
chr1	5020780	5021133	0	0	0	0	1	0	0	0	0	0
chr1	5022583	5023001	0	1	1	0	1	1	1	0	0	0
chr1	5043075	5043225	0	0	0	0	0	0	0	0	0	0
chr1	5067940	5068090	0	0	0	0	0	0	0	0	0	0
chr1	5070269	5070525	0	1	1	0	0	1	1	0	0	0
chr1	5076418	5076568	0	0	0	0	0	0	0	0	0	0
chr1	5082583	5083720	1	1	1	1	1	1	1	1	1	1
chr1	5084466	5084616	0	0	0	0	0	0	0	0	0	0
chr1	5084683	5084833	0	0	0	0	0	0	0	0	0	0
chr1	5085673	5085902	0	0	0	0	0	0	0	0	1	0
chr1	5086140	5086290	0	0	0	0	0	0	0	0	0	0
chr1	5098346	5098538	0	1	0	0	1	0	0	0	0	0
chr1	5101016	5101199	0	0	0	0	0	0	0	1	0	0
chr1	5103279	5103450	0	0	0	0	0	0	1	0	0	0
chr1	5106603	5106753	0	0	0	0	0	0	0	0	0	0
chr1	5115624	5115805	0	0	0	0	0	0	0	0	0	0
chr1	5116907	5117057	0	0	0	0	0	0	0	0	0	0
chr1	5129538	5129702	0	0	0	0	0	0	0	0	0	0
chr1	5131435	5131662	0	0	0	0	0	0	0	0	0	0
chr1	5137124	5137519	0	0	0	0	0	0	1	0	0	0
chr1	5138606	5138756	0	0	0	0	0	0	0	0	0	0
chr1	5166036	5166186	0	0	0	0	0	0	0	0	0	0
chr1	5170406	5170696	0	0	0	0	0	0	0	0	0	0
chr1	5185239	5185389	0	0	0	0	0	0	0	0	0	0
chr1	5206961	5207115	0	0	0	0	0	0	0	0	0	0
chr1	5207195	5207345	0	0	0	0	0	0	0	0	0	0
chr1	5208270	5208420	0	0	0	0	0	0	0	0	0	0
chr1	5216111	5216261	0	0	0	0	0	0	0	0	0	0
chr1	5256502	5256652	0	0	0	0	0	0	0	0	0	0
chr1	5261687	5261845	0	0	0	0	0	0	0	0	0	0
chr1	5266046	5266196	0	0	0	0	0	0	0	0	0	0
chr1	5292952	5293165	0	0	0	0	0	0	0	0	0	0
chr1	5362267	5362417	0	0	0	0	0	0	0	0	0	0
chr1	5380916	5381066	0	0	0	0	0	0	0	0	0	0
chr1	5392756	5392906	0	0	0	0	0	0	0	0	0	0
chr1	5396932	5397082	0	0	0	0	0	0	0	0	0	0
chr1	5406875	5407025	0	0	0	0	0	0	0	0	0	0
chr1	5497383	5497533	0	0	0	0	0	0	0	0	0	0
chr1	5544447	5544597	0	0	0	0	0	0	0	0	0	0
chr1	5578500	5578650	0	0	0	0	0	0	0	0	0	0
chr1	5588855	5589005	0	0	0	0	0	0	0	0	0	0
chr1	5592262	5592412	0	0	0	0	0	0	0	0	0	0
chr1	5603599	5603749	0	0	0	0	0	0	0	0	0	0
chr1	5673005	5673155	0	0	0	0	0	0	0	0	0	0
chr1	5751976	5752126	0	0	0	0	0	0	0	0	0	0
chr1	5752407	5752557	0	0	0	0	0	0	0	0	0	0
chr1	5764926	5765076	0	0	0	0	0	0	0	0	0	0
chr1	5778594	5778744	0	0	0	0	0	0	0	0	0	0
chr1	5786460	5786610	0	0	0	0	0	0	0	0	0	0
chr1	5790777	5790927	0	0	0	0	0	0	0	0	0	0
chr1	5794790	5795022	0	0	0	0	0	0	0	0	0	0
chr1	5800407	5800557	0	0	0	0	0	0	0	0	0	0
chr1	5803616	5803766	0	0	0	0	0	0	0	0	0	0
chr1	5830144	5830294	0	0	0	0	0	0	0	0	0	0
chr1	5846592	5846742	0	0	0	0	0	0	0	0	0	0
chr1	5868688	5868838	0	0	0	0	0	0	0	0	0	0
chr1	5877789	5877939	0	0	0	0	0	0	0	0	0	0
chr1	5889154	5889304	0	0	0	0	0	0	0	0	0	0
chr1	5899093	5899243	0	0	0	0	0	0	0	0	0	0
chr1	5904910	5905091	0	1	0	0	0	0	0	0	0	0
chr1	5915387	5915737	0	1	0	0	0	0	0	0	0	0
chr1	5915945	5916095	0	0	0	0	0	0	0	0	0	0
chr1	5916374	5917319	0	1	0	0	1	0	0	0	0	0
chr1	5917558	5917708	0	0	0	0	0	0	0	0	0	0
chr1	5918864	5919014	0	0	0	0	0	0	0	0	0	0
chr1	5939183	5939333	0	0	0	0	0	0	0	0	0	0
chr1	5970180	5970338	0	0	0	0	0	0	0	0	0	0
chr1	5977145	5977295	0	0	0	0	0	0	0	0	0	0
chr1	5992399	5992549	0	0	0	0	0	0	0	0	0	0
chr1	6042400	6042550	0	0	0	0	0	0	0	0	0	0
chr1	6073177	6073327	0	0	0	0	0	0	0	0	0	0
chr1	6090148	6090298	0	0	0	0	0	0	0	0	0	0
chr1	6091037	6091187	0	0	0	0	0	0	0	0	0	0
chr1	6095954	6096115	0	0	0	0	0	0	0	0	1	0
chr1	6110363	6110513	0	0	0	0	0	0	0	0	0	0
chr1	6126348	6126498	0	0	0	0	0	0	0	0	0	0
chr1	6135171	6135321	0	0	0	0	0	0	0	0	0	0
chr1	6144014	6144182	0	1	0	0	1	0	1	0	0	0
chr1	6151312	6151462	0	0	0	0	0	0	0	0	0	0
chr1	6160129	6160279	0	0	0	0	0	0	0	0	0	0
chr1	6213255	6213405	0	0	0	0	0	0	0	0	0	0
chr1	6214009	6214717	1	1	1	1	1	1	1	1	1	1
chr1	6214755	6215747	1	1	1	1	1	1	1	1	1	1
chr1	6215879	6216029	0	0	0	0	0	0	0	0	0	0
chr1	6216225	6216375	0	0	0	0	0	0	0	0	0	0
chr1	6216392	6216542	0	0	0	0	0	0	0	0	0	0
chr1	6218653	6218803	0	0	0	0	0	0	0	0	0	0
chr1	6223008	6223343	0	0	1	0	0	1	0	0	0	0
chr1	6226653	6226803	0	0	0	0	0	0	0	0	0	0
chr1	6226842	6227087	0	0	0	0	0	0	1	0	0	0
chr1	6232421	6232571	0	0	0	0	0	0	0	0	0	0
chr1	6244331	6244481	0	0	0	0	0	0	0	0	0	0
chr1	6248652	6248802	0	0	0	0	0	0	0	0	0	0
chr1	6256688	6257043	0	0	0	0	0	0	1	0	0	0
chr1	6263032	6263189	0	0	0	0	0	0	0	0	0	1
chr1	6268621	6268771	0	0	0	0	0	0	0	0	0	0
chr1	6270264	6270414	0	0	0	0	0	0	0	0	0	0
chr1	6271891	6272041	0	0	0	0	0	0	0	0	0	0
chr1	6272263	6272521	0	1	1	1	1	1	1	1	1	1
chr1	6277898	6278048	0	0	0	0	0	0	0	0	0	0
chr1	6282508	6282722	0	0	0	0	0	0	0	0	0	0
chr1	6344325	6344475	0	0	0	0	0	0	0	0	0	0
chr1	6358967	6359117	0	0	0	0	0	0	0	0	0	0
chr1	6359177	6359545	0	1	0	0	0	1	0	0	0	0
chr1	6360846	6361032	1	0	0	0	0	0	0	0	0	0
chr1	6369314	6369464	0	0	0	0	0	0	0	0	0	0
chr1	6382618	6383006	0	1	1	0	1	1	1	1	0	0
chr1	6383032	6383391	0	0	0	0	0	1	0	0	0	0
chr1	6383505	6383732	0	1	1	0	0	0	0	0	0	0
chr1	6389019	6389365	0	1	1	0	0	0	0	1	1	0
chr1	6400627	6400892	0	0	0	0	0	0	0	0	0	0
chr1	6401599	6401774	0	1	0	0	0	1	0	0	0	0
chr1	6401815	6401965	0	0	0	0	0	0	0	0	0	0
chr1	6405811	6405961	0	0	0	0	0	0	0	0	0	0
chr1	6406068	6406345	0	1	1	0	1	1	0	1	0	0
chr1	6406414	6406616	0	1	1	0	1	1	1	1	1	1
chr1	6406679	6407075	0	0	1	0	0	1	0	0	0	0
chr1	6408340	6408547	0	0	0	0	0	0	0	0	0	0
chr1	6409987	6410386	0	1	1	0	1	1	0	1	0	0
chr1	6413506	6413680	0	0	0	0	0	0	0	1	0	0
chr1	6417978	6418198	0	1	0	0	1	0	1	1	0	1
chr1	6418636	6419240	0	1	0	0	1	0	0	1	0	0
chr1	6429943	6430142	0	0	0	0	0	0	0	0	0	0
chr1	6437482	6437684	0	0	0	0	0	0	0	0	0	0
chr1	6439383	6439533	0	0	0	0	0	0	0	0	0	0
chr1	6440195	6440345	0	0	0	0	0	0	0	0	0	0
chr1	6441024	6441694	0	1	0	0	1	1	0	1	0	0
chr1	6453367	6453517	0	0	0	0	0	0	0	0	0	0
chr1	6453657	6453864	0	1	1	0	1	0	0	0	0	0
chr1	6453981	6454201	0	1	1	0	1	0	0	0	0	0
chr1	6454252	6454702	0	1	1	0	1	0	0	0	0	0
chr1	6455747	6455945	0	0	1	0	0	0	0	0	0	0
chr1	6461350	6461500	0	0	0	0	0	0	0	0	0	0
chr1	6464694	6464912	0	0	0	0	0	0	0	1	0	0
chr1	6464916	6465218	0	1	1	0	1	0	0	1	0	0
chr1	6466697	6467358	0	1	1	0	1	1	0	1	1	1
chr1	6472984	6473134	0	0	0	0	0	0	0	0	0	0
chr1	6473522	6473672	0	0	0	0	0	0	0	0	0	0
chr1	6476625	6476775	0	0	0	0	0	0	0	0	0	0
chr1	6481373	6481562	0	1	1	0	1	0	0	1	0	0
chr1	6483374	6483542	0	0	0	0	0	0	0	0	0	0
chr1	6492881	6493088	0	1	0	0	1	0	0	1	0	0
chr1	6493153	6493384	0	1	0	0	1	0	0	0	0	0
chr1	6493544	6493795	0	1	1	0	1	0	0	1	0	0
chr1	6494057	6494207	0	0	0	0	0	0	0	0	0	0
chr1	6496674	6497174	0	1	0	0	1	0	0	0	0	0
chr1	6497209	6497428	0	0	0	0	0	0	0	1	0	0
chr1	6519131	6519281	0	0	0	0	0	0	0	0	0	0
chr1	6529745	6529895	0	0	0	0	0	0	0	0	0	0
chr1	6584755	6584905	0	0	0	0	0	0	0	0	0	0
chr1	6592194	6592344	0	0	0	0	0	0	0	0	0	0
chr1	6604335	6604485	0	0	0	0	0	0	0	0	0	0
chr1	6604822	6605058	0	0	0	0	0	0	0	0	0	0
chr1	6641131	6641281	0	0	0	0	0	0	0	0	0	0
chr1	6668975	6669125	0	0	0	0	0	0	0	0	0	0
chr1	6729897	6730168	0	0	0	0	0	0	0	0	0	0
chr1	6742668	6742818	0	0	0	0	0	0	0	0	0	0
chr1	6791082	6791232	0	0	0	0	0	0	0	0	0	0
chr1	6805300	6805450	0	0	0	0	0	0	0	0	0	0
chr1	6825238	6825388	0	0	0	0	0	0	0	0	0	0
chr1	6834328	6834478	0	0	0	0	0	0	0	0	0	0
chr1	6859009	6859288	0	1	1	0	1	1	0	1	0	0
chr1	6867026	6867176	0	0	0	0	0	0	0	0	0	0
chr1	6867796	6867946	0	0	0	0	0	0	0	0	0	0
chr1	6886604	6886754	0	0	0	0	0	0	0	0	0	0
chr1	6906442	6906592	0	0	0	0	0	0	0	0	0	0
chr1	6928166	6928316	0	0	0	0	0	0	0	0	0	0
chr1	6942048	6942198	0	0	0	0	0	0	0	0	0	0
chr1	6945218	6945368	0	0	0	0	0	0	0	0	0	0
chr1	6969575	6970189	0	1	1	0	1	0	0	1	0	0
chr1	6975366	6975635	0	0	0	0	0	0	0	0	0	0
chr1	6976076	6976226	0	0	0	0	0	0	0	0	0	0
chr1	6976306	6976581	0	1	1	0	1	0	0	0	0	0
chr1	6979303	6979499	0	0	0	0	0	0	0	1	0	0
chr1	6979527	6979677	0	0	0	0	0	0	0	0	0	0
chr1	6980834	6980984	0	0	0	0	0	0	0	0	0	0
chr1	6983918	6984068	0	0	0	0	0	0	0	0	0	0
chr1	6997737	6997904	0	1	0	0	0	0	1	0	0	0
chr1	6998187	6998337	0	0	0	0	0	0	0	0	0	0
chr1	7010281	7010469	0	0	0	0	0	0	0	0	0	0
chr1	7020508	7020658	0	0	0	0	0	0	0	0	0	0
chr1	7053436	7053652	0	0	0	0	1	0	0	0	0	0
chr1	7059698	7059848	0	0	0	0	0	0	0	0	0	0
chr1	7077291	7077475	0	0	0	0	0	0	0	0	0	1
chr1	7088163	7088641	0	0	0	0	0	1	1	0	1	0
chr1	7088707	7088930	1	1	1	1	1	1	1	1	1	1
chr1	7088970	7089236	0	0	1	0	0	0	1	0	0	0
chr1	7089364	7089542	0	0	0	0	0	0	0	0	0	0
chr1	7089544	7089694	0	0	0	0	0	0	0	0	0	0
chr1	7089754	7089942	0	0	0	0	0	0	0	0	0	0
chr1	7090499	7090653	0	0	0	0	0	0	0	0	0	0
chr1	7109537	7109689	0	0	0	0	1	0	0	0	0	0
chr1	7111418	7111879	0	0	0	0	0	0	0	0	1	1
chr1	7113901	7114214	0	1	1	0	1	1	0	1	0	0
chr1	7114217	7114367	0	0	0	0	0	0	0	0	0	0
chr1	7124784	7124934	0	0	0	0	0	0	0	0	0	0
chr1	7138323	7138473	0	0	0	0	0	0	0	0	0	0
chr1	7138487	7138637	0	0	0	0	0	0	0	0	0	0
chr1	7139563	7139743	0	0	0	1	0	0	0	0	0	0
chr1	7139884	7140034	0	0	0	0	0	0	0	0	0	0
chr1	7141562	7141791	0	0	1	0	0	0	0	0	0	0
chr1	7146727	7147043	0	0	0	0	0	0	0	1	0	0
chr1	7147082	7147555	0	1	1	0	1	1	0	1	0	1
chr1	7163901	7164051	0	0	0	0	0	0	0	0	0	1
chr1	7165460	7165622	0	0	0	0	0	0	0	0	0	1
chr1	7172911	7173061	0	0	0	0	0	0	0	0	0	0
chr1	7174088	7174238	0	0	0	0	0	0	0	0	0	0
chr1	7177623	7177811	1	1	1	1	1	1	1	1	0	1
chr1	7178274	7178424	0	0	0	0	0	0	0	0	0	0
chr1	7199679	7199829	0	0	0	0	0	0	0	0	0	0
chr1	7204755	7205244	0	1	1	0	1	1	1	1	1	1
chr1	7205683	7205833	0	0	0	0	0	0	0	0	0	0
chr1	7205989	7207117	0	1	1	0	1	1	1	1	1	0
chr1	7207292	7207442	0	0	0	0	0	0	0	0	0	0
chr1	7218797	7218947	0	0	0	0	0	0	0	0	0	0
chr1	7218961	7219195	0	1	1	0	0	0	0	0	0	0
chr1	7220599	7220749	0	0	0	0	0	0	0	0	0	0
chr1	7220768	7220918	0	0	0	0	0	0	0	0	0	0
chr1	7229795	7230010	0	0	0	0	0	0	0	0	0	0
chr1	7249706	7249856	0	0	0	0	0	0	0	0	0	0
chr1	7259584	7259792	0	0	0	0	0	0	0	0	0	0
chr1	7261513	7261663	0	0	0	0	0	0	0	0	0	0
chr1	7263936	7264086	0	0	0	0	0	0	0	0	0	0
chr1	7266301	7266451	0	0	0	0	0	0	0	0	0	0
chr1	7290982	7291132	0	0	0	0	0	0	0	0	0	0
chr1	7308132	7308282	0	0	0	0	0	0	0	0	0	0
chr1	7309328	7309478	0	0	0	0	0	0	0	0	0	0
chr1	7344888	7345038	0	0	0	0	0	0	0	0	0	0
chr1	7359079	7359229	0	0	0	0	0	0	0	0	0	0
chr1	7360666	7360823	0	0	0	0	0	0	0	0	0	0
chr1	7362590	7362740	0	0	0	0	0	0	0	0	0	0
chr1	7386993	7387143	0	0	0	0	0	0	0	0	0	0
chr1	7387276	7387426	0	0	0	0	0	0	0	0	0	0
chr1	7388456	7388606	0	0	0	0	0	0	0	0	0	0
chr1	7394205	7394355	0	0	0	0	0	0	0	0	0	0
chr1	7395532	7395922	0	1	1	0	1	1	0	1	1	1
chr1	7396946	7397212	1	1	1	1	1	0	1	1	1	1
chr1	7397262	7398467	1	1	1	1	1	1	1	1	1	1
chr1	7398621	7398771	0	0	0	0	0	0	0	0	0	0
chr1	7398886	7399036	0	0	0	0	0	0	0	0	0	0
chr1	7405777	7405930	0	0	0	0	0	0	1	0	0	0
chr1	7428973	7429207	0	0	0	0	0	0	0	0	0	0
chr1	7430179	7430329	0	0	0	0	0	0	0	0	0	0
chr1	7454733	7454883	0	0	0	0	0	0	0	0	0	0
chr1	7454953	7455376	0	1	1	0	1	1	0	1	0	0
chr1	7455803	7456246	0	0	0	0	0	0	0	0	0	0
chr1	7456730	7456880	0	0	0	0	0	0	0	0	0	0
chr1	7457179	7457329	0	0	0	0	0	0	0	0	0	0
chr1	7496530	7496680	0	0	0	0	0	0	0	0	0	0
chr1	7504070	7504220	0	0	0	0	0	0	0	0	0	0
chr1	7513222	7513372	0	0	0	0	0	0	0	0	0	0
chr1	7525258	7525408	0	0	0	0	0	0	0	0	0	0
chr1	7526378	7526528	0	0	0	0	0	0	0	0	0	0
chr1	7542793	7542943	0	0	0	0	0	0	0	0	0	0
chr1	7543000	7543150	0	0	0	0	0	0	0	0	0	0
chr1	7543351	7543501	0	0	0	0	0	0	0	0	0	0
chr1	7543595	7543779	0	1	1	0	1	1	1	0	0	0
chr1	7548323	7548493	0	0	0	0	1	0	0	0	0	0
chr1	7559770	7559920	0	0	0	0	0	0	0	0	0	0
chr1	7574529	7574679	0	0	0	0	0	0	0	0	0	0
chr1	7576078	7576228	0	0	0	0	0	0	0	0	0	0
chr1	7581299	7581449	0	0	0	0	0	0	0	0	0	0
chr1	7589470	7589648	0	0	0	0	1	0	0	0	0	0
chr1	7591296	7591446	0	0	0	0	0	0	0	0	0	0
chr1	7612473	7612623	0	0	0	0	0	0	0	0	0	0
chr1	7630711	7630861	0	0	0	0	0	0	0	0	0	0
chr1	7659014	7659164	0	0	0	0	0	0	0	0	0	0
chr1	7681007	7681157	0	0	0	0	0	0	0	0	0	0
chr1	7691417	7691567	0	0	0	0	0	0	0	0	0	0
chr1	7705923	7706203	0	1	0	0	0	0	0	0	0	0
chr1	7709324	7709493	0	0	0	0	0	0	0	0	0	1
chr1	7726719	7726869	0	0	0	0	0	0	0	0	0	0
chr1	7737427	7737656	0	1	0	0	1	0	0	1	0	0
chr1	7758758	7758908	0	0	0	0	0	0	0	0	0	0
chr1	7759297	7759447	0	0	0	0	0	0	0	0	0	0
chr1	7776723	7777029	0	1	0	0	1	0	0	1	0	0
chr1	7777268	7777495	0	1	0	0	1	0	0	1	0	0
chr1	7783307	7783457	0	0	0	0	0	0	0	0	0	0
chr1	7783600	7783750	0	0	0	0	0	0	0	0	0	0
chr1	7823539	7823721	0	0	0	0	0	0	0	0	0	0
chr1	7823793	7824288	0	1	0	0	1	0	0	1	0	0
chr1	7824297	7824478	0	0	0	0	0	0	0	1	0	0
chr1	7842510	7842751	0	0	0	0	0	0	0	0	0	0
chr1	7873339	7873489	0	0	0	0	0	0	0	0	0	0
chr1	7894787	7894966	0	0	0	0	1	0	0	0	0	0
chr1	7910968	7911118	0	0	0	0	0	0	0	0	0	0
chr1	7915565	7915715	0	0	0	0	0	0	0	0	0	0
chr1	7918922	7919072	0	0	0	0	0	0	0	0	0	0
chr1	7972388	7972538	0	0	0	0	0	0	0	0	0	0
chr1	8002000	8002236	0	0	0	0	0	0	0	0	0	0
chr1	8026747	8026897	0	0	0	0	0	0	0	0	0	0
chr1	8034986	8035136	0	0	0	0	0	0	0	0	0	0
chr1	8056120	8056270	0	0	0	0	0	0	0	0	0	0
chr1	8084037	8084187	0	0	0	0	0	0	0	0	0	0
chr1	8089504	8089654	0	0	0	0	0	0	0	0	0	0
chr1	8114735	8114885	0	0	0	0	0	0	0	0	0	0
chr1	8123171	8123390	0	1	1	0	1	0	1	0	0	0
chr1	8135014	8135164	0	0	0	0	0	0	0	0	0	0
chr1	8141250	8141400	0	0	0	0	0	0	0	0	0	0
chr1	8146903	8147109	0	0	0	0	0	0	0	0	0	0
chr1	8185311	8185461	0	0	0	0	0	0	0	0	0	0
chr1	8288160	8288310	0	0	0	0	0	0	0	0	0	0
chr1	8292124	8292274	0	0	0	0	0	0	0	0	0	0
chr1	8297551	8297701	0	0	0	0	0	0	0	0	0	0
chr1	8318488	8318699	0	0	0	0	0	0	0	0	0	0
chr1	8319748	8319898	0	0	0	0	0	0	0	0	0	0
chr1	8326050	8326200	0	0	0	0	0	0	0	0	0	0
chr1	8358034	8358184	0	0	0	0	0	0	0	0	0	0
chr1	8380410	8380560	0	0	0	0	0	0	0	0	0	0
chr1	8380587	8380737	0	0	0	0	0	0	0	0	0	0
chr1	8381753	8381903	0	0	0	0	0	0	0	0	0	0
chr1	8382889	8383071	0	0	0	0	0	0	0	0	1	0
chr1	8395574	8395724	0	0	0	0	0	0	0	0	0	0
chr1	8395829	8395979	0	0	0	0	0	0	0	0	0	0
chr1	8418701	8418851	0	0	0	0	0	0	0	0	0	0
chr1	8447934	8448084	0	0	0	0	0	0	0	0	0	0
chr1	8448309	8448459	0	0	0	0	0	0	0	0	0	0
chr1	8467630	8467780	0	0	0	0	0	0	0	0	0	0
chr1	8468450	8468600	0	0	0	0	0	0	0	0	0	0
chr1	8504403	8504553	0	0	0	0	0	0	0	0	0	0
chr1	8537191	8537341	0	0	0	0	0	0	0	0	0	0
chr1	8560193	8560343	0	0	0	0	0	0	0	0	0	0
chr1	8613603	8613888	0	0	0	0	0	0	0	0	0	0
chr1	8641837	8641987	0	0	0	0	0	0	0	0	0	0
chr1	8683675	8683825	0	0	0	0	0	0	0	0	0	0
chr1	8684509	8684659	0	0	0	0	0	0	0	0	0	0
chr1	8758480	8758630	0	0	0	0	0	0	0	0	0	0
chr1	8792078	8792261	0	1	0	0	1	0	0	0	0	0
chr1	8820530	8820709	0	0	0	0	0	0	0	0	0	0
chr1	8820887	8821037	0	0	0	0	0	0	0	0	0	0
chr1	8856018	8856173	0	0	0	0	0	0	0	0	0	0
chr1	8856896	8857046	0	0	0	0	0	0	0	0	0	0
chr1	8867765	8867915	0	0	0	0	0	0	0	0	0	0
chr1	8874678	8874828	0	0	0	0	0	0	0	0	0	0
chr1	8890451	8890601	0	0	0	0	0	0	0	0	0	0
chr1	8907204	8907354	0	0	0	0	0	0	0	0	0	0
chr1	8936654	8936804	0	0	0	0	0	0	0	0	0	0
chr1	8976764	8976950	0	0	0	0	0	0	0	0	0	0
chr1	9021344	9021494	0	0	0	0	0	0	0	0	0	0
chr1	9038361	9038511	0	0	0	0	0	0	0	0	0	0
chr1	9052291	9052441	0	0	0	0	0	0	0	0	0	0
chr1	9073671	9073847	0	0	0	0	1	0	0	0	0	0
chr1	9082443	9082593	0	0	0	0	0	0	0	0	0	0
chr1	9082595	9082745	0	0	0	0	0	0	0	0	0	0
chr1	9133043	9133281	0	0	0	0	0	0	0	0	1	0
chr1	9146017	9146167	0	0	0	0	0	0	0	0	0	0
chr1	9147438	9147588	0	0	0	0	0	0	0	0	0	0
chr1	9153605	9153755	0	0	0	0	0	0	0	0	0	0
chr1	9161350	9161576	0	0	0	0	0	0	0	0	0	0
chr1	9186943	9187093	0	0	0	0	0	0	0	0	0	0
chr1	9192576	9192726	0	0	0	0	0	0	0	0	0	0
chr1	9202559	9202709	0	0	0	0	0	0	0	0	0	0
chr1	9212842	9212992	0	0	0	0	0	0	0	0	0	0
chr1	9213495	9213645	0	0	0	0	0	0	0	0	0	0
chr1	9215107	9215257	0	0	0	0	0	0	0	0	0	0
chr1	9248987	9249137	0	0	0	0	0	0	0	0	0	0
chr1	9254191	9254341	0	0	0	0	0	0	0	0	0	0
chr1	9262752	9262902	0	0	0	0	0	0	0	0	0	0
chr1	9273482	9273632	0	0	0	0	0	0	0	0	0	0
chr1	9277322	9277472	0	0	0	0	0	0	0	0	0	0
chr1	9283020	9283262	0	0	0	0	0	0	0	0	0	0
chr1	9289781	9289931	0	0	0	0	0	0	0	0	0	0
chr1	9298494	9298668	0	0	0	0	0	0	0	0	0	0
chr1	9299402	9300060	0	1	0	0	1	0	0	0	0	0
chr1	9314040	9314190	0	0	0	0	0	0	0	0	0	0
chr1	9314231	9314381	0	0	0	0	0	0	0	0	0	0
chr1	9325329	9325479	0	0	0	0	0	0	0	0	0	0
chr1	9353553	9353703	0	0	0	0	0	0	0	0	0	0
chr1	9358313	9358463	0	0	0	0	0	0	0	0	0	0
chr1	9384132	9384282	0	0	0	0	0	0	0	0	0	0
chr1	9419831	9419981	0	0	0	0	0	0	0	0	0	0
chr1	9423139	9423289	0	0	0	0	0	0	0	0	0	0
chr1	9449017	9449167	0	0	0	0	0	0	0	0	0	0
chr1	9450714	9450864	0	0	0	0	0	0	0	0	0	0
chr1	9469220	9469520	0	0	0	0	0	0	0	0	0	0
chr1	9470184	9470334	0	0	0	0	0	0	0	0	0	0
chr1	9481586	9481736	0	0	0	0	0	0	0	0	0	0
chr1	9515125	9515275	0	0	0	0	0	0	0	0	0	0
chr1	9541351	9541553	0	1	1	0	1	1	1	1	1	1
chr1	9544889	9545494	1	1	1	1	1	1	1	1	1	1
chr1	9545496	9546159	0	1	1	0	1	1	1	0	1	0
chr1	9547929	9548180	0	1	0	0	1	0	0	1	0	0
chr1	9572516	9572666	0	0	0	0	0	0	0	0	0	0
chr1	9573049	9573512	0	1	1	0	1	1	1	1	0	1
chr1	9573517	9574004	0	0	0	0	0	0	1	0	0	0
chr1	9574117	9574267	0	0	0	0	0	0	0	0	0	0
chr1	9580332	9580482	0	0	0	0	0	0	0	0	0	0
chr1	9586962	9587112	0	0	0	0	0	0	0	0	0	0
chr1	9588631	9588785	0	0	0	0	0	0	0	0	0	1
chr1	9592185	9592347	0	0	0	0	0	0	0	0	0	1
chr1	9593755	9594004	0	0	0	0	1	0	0	0	0	0
chr1	9594042	9594307	0	0	0	0	0	0	0	0	0	0
chr1	9597560	9597710	0	0	0	0	0	0	0	0	0	0
chr1	9598808	9598958	0	0	0	0	0	0	0	0	0	0
chr1	9601666	9601816	0	0	0	0	0	0	0	0	0	0
chr1	9602234	9602601	0	0	0	0	0	0	0	0	0	0
chr1	9605115	9605265	0	0	0	0	0	0	0	0	0	0
chr1	9605286	9605436	0	0	0	0	0	0	0	0	0	0
chr1	9610081	9610231	0	0	0	0	0	0	0	0	0	0
chr1	9612812	9612962	0	0	0	0	0	0	0	0	0	0
chr1	9613295	9613445	0	0	0	0	0	0	0	0	0	0
chr1	9620715	9620865	0	0	0	0	0	0	0	0	0	0
chr1	9620877	9621027	0	0	0	0	0	0	0	0	0	0
chr1	9621233	9621383	0	0	0	0	0	0	0	0	0	0
chr1	9621456	9621677	0	0	1	0	0	0	0	0	0	0
chr1	9621742	9621892	0	0	0	0	0	0	0	0	0	0
chr1	9623898	9624048	0	0	0	0	0	0	0	0	0	0
chr1	9627423	9627573	0	0	0	0	0	0	0	0	0	0
chr1	9628233	9628383	0	0	0	0	0	0	0	0	0	0
chr1	9629461	9629611	0	0	0	0	0	0	0	0	0	0
chr1	9630062	9630369	0	1	1	0	1	1	0	0	0	0
chr1	9630379	9630529	0	0	0	0	0	0	0	0	0	0
chr1	9630552	9630800	0	0	0	0	0	0	0	0	0	0
chr1	9631083	9631305	0	0	0	0	1	0	0	0	0	0
chr1	9633870	9634020	0	0	0	0	0	0	0	0	0	0
chr1	9635201	9635351	0	0	0	0	0	0	0	0	0	0
chr1	9637556	9637706	0	0	0	0	0	0	0	0	0	0
chr1	9640487	9640637	0	0	0	0	0	0	0	0	0	0
chr1	9641563	9641713	0	0	0	0	0	0	0	0	0	0
chr1	9645629	9645779	0	0	0	0	0	0	0	0	0	0
chr1	9645831	9646049	0	0	0	0	1	0	0	0	0	0
chr1	9647155	9647305	0	0	0	0	0	0	0	0	0	0
chr1	9647388	9647538	0	0	0	0	0	0	0	0	0	0
chr1	9650570	9650720	0	0	0	0	0	0	0	0	0	0
chr1	9650839	9650989	0	0	0	0	0	0	0	0	0	0
chr1	9659199	9659349	0	0	0	0	0	0	0	0	0	0
chr1	9664135	9664285	0	0	0	0	0	0	0	0	0	0
chr1	9669999	9670149	0	0	0	0	0	0	0	0	0	0
chr1	9674413	9674599	0	0	0	0	0	0	0	0	0	0
chr1	9696838	9697116	0	1	1	1	1	1	1	1	1	1
chr1	9697562	9697712	0	0	0	0	0	0	0	0	0	0
chr1	9699377	9701371	1	1	1	1	1	1	1	1	1	1
chr1	9702055	9702205	0	0	0	0	0	0	0	0	0	0
chr1	9703098	9703356	1	1	1	1	1	1	1	1	1	0
chr1	9704897	9705080	0	1	0	0	0	0	1	0	0	0
chr1	9716943	9717194	0	1	0	0	0	0	1	0	0	0
chr1	9718818	9718968	0	0	0	0	0	0	0	0	0	0
chr1	9728376	9728526	0	0	0	0	0	0	0	0	0	0
chr1	9731464	9731614	0	0	0	0	0	0	0	0	0	0
chr1	9744894	9745149	1	0	0	1	0	0	0	0	0	0
chr1	9746679	9746829	0	0	0	0	0	0	0	0	0	0
chr1	9747016	9747166	0	0	0	0	0	0	0	0	0	0
chr1	9747264	9748280	1	1	1	1	1	1	1	1	1	1
chr1	9748285	9748618	1	1	1	1	1	1	1	1	1	1
chr1	9748733	9748901	0	0	0	0	0	1	0	0	0	0
chr1	9769671	9769881	0	1	1	0	1	0	0	1	0	0
chr1	9772794	9773022	1	1	1	1	1	1	1	1	1	1
chr1	9773035	9773410	0	1	1	0	1	0	0	1	0	0
chr1	9773496	9773696	0	0	0	0	0	0	0	0	1	0
chr1	9774299	9774449	0	0	0	0	0	0	0	0	0	0
chr1	9776394	9776635	1	1	1	1	0	0	1	1	0	0
chr1	9776652	9776802	0	0	0	0	0	0	0	0	0	0
chr1	9780280	9780430	0	0	0	0	0	0	0	0	0	0
chr1	9780464	9780678	1	1	1	1	0	0	1	0	0	0
chr1	9783589	9783838	1	1	0	1	0	0	1	0	0	0
chr1	9783951	9784400	1	0	0	0	0	0	1	0	0	0
chr1	9784436	9784617	1	0	0	1	0	0	0	0	0	0
chr1	9785416	9785566	0	0	0	0	0	0	0	0	0	0
chr1	9796506	9796656	0	0	0	0	0	0	0	0	0	0
chr1	9797164	9797631	0	0	0	0	1	1	0	1	0	1
chr1	9797698	9798050	0	0	0	0	0	0	0	1	0	1
chr1	9798096	9798309	1	0	0	0	0	0	0	1	0	0
chr1	9798452	9798693	0	0	0	1	0	1	0	0	0	1
chr1	9798850	9799275	1	1	1	1	1	1	0	1	1	0
chr1	9799286	9799436	0	0	0	0	0	0	0	0	0	0
chr1	9799772	9799922	0	0	0	0	0	0	0	0	0	0
chr1	9799993	9800162	1	0	0	1	0	0	0	0	0	0
chr1	9805655	9806211	0	1	1	0	1	1	1	1	1	1
chr1	9807706	9807943	0	0	1	0	1	0	0	0	0	0
chr1	9810721	9810894	0	0	1	0	1	0	0	1	0	0
chr1	9811561	9811711	0	0	0	0	0	0	0	0	0	0
chr1	9812927	9813219	0	1	1	0	1	0	0	1	1	0
chr1	9815276	9815435	0	0	0	0	0	0	1	0	0	0
chr1	9815760	9816139	0	1	1	0	1	1	1	1	1	0
chr1	9822786	9822936	0	0	0	0	0	0	0	0	0	0
chr1	9822951	9823252	0	1	0	0	0	0	1	0	0	0
chr1	9823386	9823624	0	0	0	0	0	0	0	0	0	0
chr1	9823789	9824013	0	0	1	0	0	0	1	0	0	0
chr1	9825910	9826113	0	1	0	0	1	0	0	1	0	1
chr1	9827083	9827233	0	0	0	0	0	0	0	1	0	0
chr1	9827654	9827804	0	0	0	0	0	0	0	0	0	0
chr1	9828469	9828619	0	0	0	0	0	0	0	0	0	0
chr1	9830966	9831116	0	0	0	0	0	0	0	0	0	0
chr1	9833300	9833750	0	1	1	0	1	1	0	1	0	0
chr1	9841088	9841238	0	0	0	0	0	0	0	0	0	0
chr1	9841870	9842037	0	0	0	0	0	0	0	0	0	1
chr1	9845967	9846117	0	0	0	0	0	0	0	0	0	0
chr1	9846320	9846489	0	0	0	0	0	0	0	0	0	0
chr1	9847059	9847228	0	1	1	0	1	0	0	0	0	0
chr1	9847337	9847494	0	0	0	0	0	0	0	0	0	0
chr1	9847521	9847673	0	0	0	0	0	0	0	0	0	0
chr1	9847695	9848026	0	1	1	0	1	1	1	0	0	0
chr1	9848120	9848863	1	1	1	1	1	1	1	1	1	1
chr1	9850054	9850400	0	0	0	0	1	0	0	0	0	0
chr1	9850838	9851085	0	1	0	0	0	0	1	0	0	1
chr1	9851301	9851451	0	0	0	0	0	0	0	0	0	0
chr1	9852733	9852911	0	0	0	0	0	0	0	0	0	0
chr1	9855714	9855864	0	0	0	0	0	0	0	0	0	0
chr1	9857216	9857419	0	0	0	0	0	0	0	0	0	0
chr1	9857622	9857858	0	1	1	0	1	0	0	0	1	0
chr1	9858956	9859662	0	1	1	0	1	1	0	1	1	1
chr1	9859852	9860053	0	0	0	0	0	0	0	0	0	0
chr1	9860070	9860228	0	0	0	0	0	0	0	0	0	0
chr1	9860881	9861052	0	0	0	0	0	0	0	0	0	0
chr1	9861066	9861614	1	1	0	1	0	0	1	0	0	0
chr1	9861884	9862065	0	0	0	0	0	0	0	0	0	0
chr1	9867023	9867173	0	0	0	0	0	0	0	0	0	0
chr1	9876588	9876743	0	0	0	0	0	0	0	0	0	0
chr1	9876766	9877513	0	1	1	0	1	1	0	1	1	1
chr1	9877609	9877759	0	0	0	0	0	0	0	0	0	0
chr1	9878079	9878362	0	0	0	0	0	1	0	0	0	0
chr1	9878468	9878618	0	0	0	0	0	0	0	0	0	0
chr1	9881960	9882215	0	1	1	0	1	1	0	1	1	1
chr1	9883122	9883692	0	1	0	0	0	0	1	1	0	0
chr1	9884142	9884292	0	0	0	0	0	0	0	0	0	0
chr1	9886048	9886198	0	0	0	0	0	0	0	0	0	0
chr1	9888270	9888424	0	0	0	0	0	0	0	0	0	0
chr1	9890318	9890500	0	0	0	0	0	0	1	0	0	0
chr1	9890578	9890728	0	0	0	0	0	0	0	0	0	0
chr1	9890854	9891036	0	0	0	0	0	0	0	0	0	0
chr1	9892645	9893515	0	1	1	0	1	0	0	1	1	0
chr1	9893687	9893837	0	0	0	0	0	0	0	0	0	0
chr1	9897279	9897429	0	0	0	0	0	0	0	0	0	0
chr1	9902040	9902200	0	0	0	0	0	0	0	0	0	0
chr1	9906564	9907128	1	0	0	1	0	0	0	0	0	0
chr1	9907201	9907448	0	1	0	0	1	0	0	1	0	0
chr1	9908097	9908247	0	0	0	0	0	0	0	0	0	0
chr1	9908552	9908863	0	0	0	0	1	0	0	0	0	0
chr1	9909362	9909512	0	0	0	0	0	0	0	0	0	0
chr1	9911643	9911862	0	0	0	0	0	0	0	0	0	0
chr1	9917641	9917791	0	0	0	0	0	0	0	0	0	0
chr1	9937390	9937542	0	0	0	0	0	0	0	0	0	0
chr1	9937677	9937887	0	0	0	0	0	0	1	0	0	0
chr1	9942806	9943075	0	0	0	0	0	0	1	0	1	0
chr1	9943076	9943323	0	0	0	0	0	0	0	0	0	0
chr1	9943401	9943551	0	0	0	0	0	0	0	0	0	0
chr1	9943699	9944270	1	1	1	1	1	1	1	1	1	1
chr1	9944322	9944795	1	0	1	0	0	0	0	0	1	0
chr1	9945166	9945547	0	1	1	0	1	0	0	1	1	0
chr1	9946460	9946610	0	0	0	0	0	0	0	0	0	0
chr1	9950050	9950339	0	0	0	0	0	0	1	0	0	0
chr1	9951495	9951645	0	0	0	0	0	0	0	0	0	0
chr1	9953031	9953247	0	1	0	0	1	0	0	1	0	0
chr1	9967042	9967306	0	0	0	0	0	0	0	0	0	0
chr1	9967656	9968361	0	0	1	0	1	1	0	1	0	1
chr1	9969046	9969230	0	0	0	0	1	0	0	0	0	0
chr1	9977722	9977872	0	0	0	0	0	0	0	0	0	0
chr1	9980445	9980595	0	0	0	0	0	0	0	0	0	0
chr1	9981764	9981968	0	0	0	0	0	0	0	0	0	0
chr1	9982987	9983424	0	1	0	0	1	0	1	1	1	1
chr1	9986020	9986181	0	0	0	0	0	0	0	0	0	0
chr1	9986876	9987026	0	0	0	0	0	0	0	0	0	0
chr1	9989902	9990356	1	1	1	1	1	1	1	1	0	0
chr1	9990620	9990770	0	0	0	0	0	0	0	0	0	0
chr1	9991555	9991866	0	0	0	0	0	0	0	0	0	0
chr1	9991876	9992176	0	1	1	0	1	1	0	1	1	1
chr1	9997380	9997530	0	0	0	0	0	0	0	0	0	0
chr1	9997573	9998111	0	1	0	0	1	0	0	1	0	1
chr1	9998123	9998317	0	0	0	0	0	0	0	0	0	0
chr1	9999071	9999221	0	0	0	0	0	0	0	0	0	0
chr1	10003344	10003599	0	0	1	0	1	1	0	1	0	0
chr1	10007139	10007521	0	1	1	0	1	1	1	1	0	1
chr1	10008993	10009295	0	1	1	0	1	1	1	0	0	0
chr1	10009367	10009517	0	0	0	0	0	0	0	0	0	0
chr1	10037404	10038264	1	1	1	1	1	1	1	1	1	1
chr1	10038272	10038658	1	1	1	1	1	1	1	1	1	0
chr1	10039053	10039204	0	0	0	0	0	0	0	0	0	0
chr1	10039348	10040264	1	1	1	1	1	1	1	1	1	1
chr1	10054260	10054603	0	1	1	0	1	0	1	0	0	0
chr1	10063681	10063831	0	0	0	0	0	0	0	0	0	0
chr1	10069506	10069744	0	0	0	0	0	0	0	0	0	0
chr1	10071313	10071463	0	0	0	0	0	0	0	0	0	0
chr1	10074853	10075003	0	0	0	0	0	0	0	0	0	0
chr1	10076231	10076381	0	0	0	0	0	0	0	0	0	0
chr1	10078789	10078939	0	0	0	0	0	0	0	0	0	0
chr1	10078950	10079100	0	0	0	0	0	0	0	0	0	0
chr1	10087448	10087714	0	0	0	0	0	0	0	0	0	0
chr1	10089278	10089428	0	0	0	0	0	0	0	0	0	0
chr1	10089436	10089829	1	1	1	1	1	1	1	1	1	1
chr1	10089862	10090043	0	0	0	0	0	0	0	0	0	0
chr1	10092991	10093141	0	0	0	0	0	0	0	0	0	0
chr1	10095418	10095568	0	0	0	0	0	0	0	0	0	0
chr1	10095898	10096048	0	0	0	0	0	0	0	0	0	0
chr1	10096133	10096344	0	0	0	0	0	0	0	1	0	0
chr1	10096352	10096755	0	0	1	0	0	0	0	1	0	0
chr1	10099491	10099641	0	0	0	0	0	0	0	0	0	0
chr1	10100279	10100429	0	0	0	0	0	0	0	0	0	0
chr1	10101413	10101563	0	0	0	0	0	0	0	0	0	0
chr1	10106589	10106771	0	0	0	0	0	0	0	1	0	0
chr1	10108735	10108915	0	0	0	0	0	0	1	0	0	0
chr1	10109010	10109438	0	1	1	1	0	0	1	0	0	0
chr1	10113045	10113195	0	0	0	0	0	0	0	0	0	0
chr1	10113694	10113844	0	0	0	0	0	0	0	0	0	0
chr1	10114008	10114158	0	0	0	0	0	0	0	0	0	0
chr1	10114166	10114682	0	1	0	0	0	0	1	0	0	0
chr1	10114786	10115087	0	1	1	0	1	0	1	1	0	0
chr1	10115717	10115965	0	0	0	0	0	0	0	0	0	0
chr1	10116052	10116316	0	0	0	0	0	0	0	0	0	0
chr1	10116724	10116874	0	0	0	0	0	0	0	0	0	0
chr1	10126245	10126395	0	0	0	0	0	0	0	0	0	0
chr1	10127811	10128086	0	0	0	0	0	0	0	0	0	0
chr1	10128258	10128408	0	0	0	0	0	0	0	0	0	0
chr1	10130692	10130842	0	0	0	0	0	0	0	0	0	0
chr1	10131054	10131204	0	0	0	0	0	0	0	0	0	0
chr1	10131232	10131382	0	0	0	0	0	0	0	0	0	0
chr1	10131870	10132020	0	0	0	0	0	0	0	0	0	0
chr1	10132046	10132196	0	0	0	0	0	0	0	0	0	0
chr1	10132590	10132740	0	0	0	0	0	0	0	0	0	0
chr1	10133435	10133711	0	0	0	0	0	0	1	0	0	0
chr1	10133813	10134056	0	0	0	0	0	0	0	0	0	0
chr1	10135867	10136017	0	0	0	0	0	0	0	0	0	0
chr1	10139430	10139646	0	0	0	0	0	0	0	0	0	0
chr1	10139768	10139918	0	0	0	0	0	0	0	0	0	0
chr1	10141250	10141428	1	0	0	0	0	0	0	0	0	0
chr1	10144532	10144682	0	0	0	0	0	0	0	0	0	0
chr1	10146081	10146231	0	0	0	0	0	0	0	0	0	0
chr1	10147706	10147856	0	0	0	0	0	0	0	0	0	0
chr1	10147925	10148094	0	0	0	0	0	0	1	0	0	0
chr1	10150641	10150909	0	1	0	0	1	0	0	0	0	0
chr1	10151486	10151636	0	0	0	0	0	0	0	0	0	0
chr1	10155925	10156075	0	0	0	0	0	0	0	0	0	0
chr1	10158311	10158461	0	0	0	0	0	0	0	0	0	0
chr1	10162719	10162869	0	0	0	0	0	0	0	0	0	0
chr1	10165077	10165227	0	0	0	0	0	0	0	0	0	0
chr1	10165314	10165464	0	0	0	0	0	0	0	0	0	0
chr1	10166849	10166999	0	0	0	0	0	0	0	0	0	0
chr1	10168182	10168422	0	0	0	0	0	0	1	0	0	0
chr1	10171157	10171307	0	0	0	0	0	0	0	0	0	0
chr1	10177685	10177987	0	1	0	0	0	0	0	1	0	0
chr1	10197029	10197235	0	1	0	0	1	0	0	1	0	0
chr1	10207993	10208143	0	0	0	0	0	0	0	0	0	0
chr1	10208648	10208798	0	0	0	0	0	0	0	0	0	0
chr1	10210961	10211150	0	0	1	0	0	1	0	0	0	0
chr1	10211197	10211428	0	0	0	0	0	0	0	0	0	0
chr1	10220225	10220375	0	0	0	0	0	0	0	0	0	0
chr1	10222694	10222870	0	0	1	0	0	0	1	0	0	0
chr1	10226975	10227429	0	0	0	1	0	0	1	0	0	0
chr1	10228961	10229294	0	1	1	0	0	1	1	0	0	0
chr1	10231493	10233481	1	1	1	1	1	1	1	1	1	1
chr1	10233532	10233872	0	0	0	0	0	0	1	0	0	0
chr1	10234139	10234289	0	0	0	0	0	0	0	0	0	0
chr1	10235220	10235370	0	0	0	0	0	0	0	0	0	0
chr1	10254453	10254784	0	0	1	0	0	1	0	0	0	0
chr1	10255185	10255466	0	1	0	0	0	0	0	0	0	0
chr1	10255506	10255729	0	1	0	0	1	0	0	1	0	0
chr1	10256788	10257034	0	1	1	0	1	0	0	0	0	0
chr1	10261209	10261861	0	1	1	0	1	0	0	1	0	1
chr1	10263037	10263223	0	0	0	0	0	0	0	1	0	0
chr1	10266355	10266505	0	0	0	0	0	0	0	0	0	0
chr1	10266599	10266749	0	0	0	0	0	0	0	0	0	0
chr1	10266928	10267134	0	1	1	0	1	0	0	1	0	0
chr1	10268327	10268596	0	1	1	0	1	0	0	1	0	0
chr1	10268704	10268966	0	0	0	0	1	0	0	1	0	0
chr1	10269213	10269523	0	1	1	0	1	0	0	1	0	0
chr1	10271900	10272050	0	0	0	0	0	0	0	0	0	0
chr1	10279335	10279485	0	0	0	0	0	0	0	0	0	0
chr1	10279530	10279680	0	0	0	0	0	0	0	0	0	0
chr1	10280054	10280856	0	1	1	0	1	0	0	1	1	1
chr1	10283979	10284129	0	0	0	0	0	0	0	0	0	0
chr1	10284639	10285082	0	1	1	0	1	0	0	1	1	1
chr1	10285312	10285741	0	0	0	0	0	0	1	0	0	0
chr1	10292030	10292180	0	0	0	0	0	0	0	0	0	0
chr1	10296888	10297169	0	1	1	0	1	0	0	1	0	0
chr1	10298799	10298949	0	0	0	0	0	0	0	0	0	0
chr1	10314739	10315328	0	1	1	0	1	0	0	1	0	0
chr1	10319035	10319252	0	0	0	0	0	0	0	0	0	0
chr1	10319388	10319538	0	0	0	0	0	0	0	0	0	0
chr1	10323786	10324182	0	1	0	0	1	0	0	1	0	0
chr1	10325319	10326052	0	1	1	0	1	1	1	1	1	1
chr1	10326125	10326275	0	0	0	0	0	0	0	0	0	0
chr1	10329092	10329564	0	1	1	0	1	0	1	1	0	1
chr1	10329650	10329800	0	0	0	0	0	0	0	0	0	0
chr1	10331164	10331355	0	0	0	0	0	0	1	0	0	0
chr1	10331572	10331812	0	1	1	0	0	0	1	0	0	0
chr1	10331999	10332154	0	0	0	0	0	0	1	0	0	0
chr1	10332206	10332356	0	0	0	0	0	0	0	0	0	0
chr1	10345138	10345288	0	0	0	0	0	0	0	0	0	0
chr1	10369103	10369275	0	0	0	0	0	0	0	0	0	0
chr1	10378829	10378979	0	0	0	0	0	0	0	0	0	0
chr1	10397946	10398126	0	1	0	0	0	0	1	0	0	0
chr1	10409858	10410008	0	0	0	0	0	0	0	0	0	0
chr1	10429767	10430176	0	0	0	0	0	0	1	0	0	0
chr1	10454010	10454365	0	0	0	0	0	0	0	0	0	0
chr1	10459148	10459417	0	1	0	0	0	0	1	0	0	0
chr1	10478236	10478386	0	0	0	0	0	0	0	0	0	0
chr1	10484300	10484450	0	0	0	0	0	0	0	0	0	0
chr1	10484855	10485005	0	0	0	0	0	0	0	0	0	0
chr1	10485384	10485638	0	0	0	0	0	0	0	0	0	0
chr1	10488179	10488497	0	1	1	0	1	0	1	0	0	0
chr1	10522124	10522274	0	0	0	0	0	0	0	0	0	0
chr1	10544945	10545095	0	0	0	0	0	0	0	0	0	0
chr1	10573392	10573542	0	0	0	0	0	0	0	0	0	0
chr1	10573610	10573991	0	0	0	0	0	0	0	0	0	0
chr1	10589643	10589793	0	0	0	0	0	0	0	0	0	0
chr1	10598302	10598452	0	0	0	0	0	0	0	0	0	0
chr1	10623422	10623618	0	0	0	0	0	1	0	0	0	0
chr1	10645937	10646087	0	0	0	0	0	0	0	0	0	0
chr1	10646149	10646423	0	0	0	0	0	0	0	0	0	0
chr1	10658599	10658749	0	0	0	0	0	0	0	0	0	0
chr1	10667864	10668014	0	0	0	0	0	0	0	0	0	0
chr1	10685967	10686117	0	0	0	0	0	0	0	0	0	0
chr1	10695518	10695692	0	0	0	0	0	0	0	0	0	0
chr1	10697306	10697456	0	0	0	0	0	0	0	0	0	0
chr1	10700119	10700302	0	0	0	0	0	1	0	0	0	0
chr1	10706218	10706368	0	0	0	0	0	0	0	0	0	0
chr1	10718744	10718894	0	0	0	0	0	0	0	0	0	0
chr1	10718991	10719141	0	0	0	0	0	0	0	0	0	0
chr1	10759652	10759870	0	1	1	0	1	1	0	0	0	0
chr1	10769049	10769312	0	1	1	0	1	1	0	0	0	0
chr1	10769902	10770052	0	0	0	0	0	0	0	0	0	0
chr1	10805478	10805749	0	0	0	0	0	0	0	0	0	0
chr1	10806063	10806226	0	0	0	0	0	0	0	0	0	0
chr1	10806417	10806567	0	0	0	0	0	0	0	0	0	0
chr1	10807289	10807439	0	0	0	0	0	0	0	0	0	0
chr1	10828733	10828883	0	0	0	0	0	0	0	0	0	0
chr1	10829027	10829177	0	0	0	0	0	0	0	0	0	0
chr1	10835707	10836004	0	0	0	0	0	1	0	0	0	0
chr1	10847073	10847223	0	0	0	0	0	0	0	0	0	0
chr1	10857138	10857288	0	0	0	0	0	0	0	0	0	0
chr1	10877474	10877691	0	1	1	0	1	1	0	0	0	0
chr1	10877918	10878068	0	0	0	0	0	0	0	0	0	0
chr1	10880001	10880640	0	1	1	0	1	1	0	0	0	0
chr1	10932853	10933003	0	0	0	0	0	0	0	0	0	0
chr1	10943067	10943307	0	0	1	0	0	1	0	0	0	0
chr1	10952668	10952818	0	0	0	0	0	0	0	0	0	0
chr1	10961676	10961826	0	0	0	0	0	0	0	0	0	0
chr1	10989511	10989661	0	0	0	0	0	0	0	0	0	0
chr1	10990791	10991367	0	1	1	0	1	1	0	0	0	0
chr1	10993119	10993314	0	0	0	0	0	1	0	0	0	0
chr1	10993316	10993973	0	1	1	0	1	1	0	0	0	0
chr1	10994274	10994479	0	0	0	0	0	0	0	0	0	0
chr1	10994787	10994958	0	0	0	0	0	0	0	0	0	0
chr1	10995959	10996109	0	0	0	0	0	0	0	0	0	0
chr1	11001600	11001762	0	0	0	0	1	1	0	0	0	0
chr1	11006651	11006801	0	0	0	0	0	0	0	0	0	0
chr1	11011022	11011172	0	0	0	0	0	0	0	0	0	0
chr1	11011208	11011412	0	0	1	0	0	0	0	0	0	0
chr1	11011646	11011796	0	0	0	0	0	0	0	0	0	0
chr1	11011815	11012069	0	1	1	0	1	1	0	0	0	0
chr1	11012090	11012266	0	0	0	0	0	0	0	0	0	0
chr1	11020724	11020874	0	0	0	0	0	0	0	0	0	0
chr1	11028900	11029050	0	0	0	0	0	0	0	0	0	0
chr1	11065253	11065441	0	1	1	0	1	1	1	0	0	0
chr1	11077919	11078090	0	0	0	0	0	1	0	0	0	0
chr1	11085138	11085288	0	0	0	0	0	0	0	0	0	0
chr1	11089996	11090146	0	0	0	0	0	0	0	0	0	0
chr1	11094047	11094197	0	0	0	0	0	0	0	0	0	0
chr1	11097332	11097592	0	0	0	0	0	0	0	1	1	0
chr1	11099894	11100044	0	0	0	0	0	0	0	0	0	0
chr1	11101142	11101292	0	0	0	0	0	0	0	0	0	0
chr1	11110638	11110788	0	0	0	0	0	0	0	0	0	0
chr1	11118556	11118706	0	0	0	0	0	0	0	0	0	0
chr1	11140021	11140198	0	0	1	0	0	0	0	0	0	0
chr1	11165345	11165495	0	0	0	0	0	0	0	0	0	0
chr1	11186904	11187054	0	0	0	0	0	0	0	0	0	0
chr1	11223688	11223838	0	0	0	0	0	0	0	0	0	0
chr1	11228746	11229019	0	0	1	0	1	1	0	0	0	0
chr1	11229222	11229372	0	0	0	0	0	0	0	0	0	0
chr1	11229403	11229698	0	1	1	0	1	1	0	1	0	0
chr1	11229919	11230097	0	0	0	0	0	0	0	0	0	0
chr1	11233996	11234229	0	1	1	0	1	0	1	0	0	0
chr1	11272106	11272256	0	0	0	0	0	0	0	0	0	0
chr1	11286894	11287044	0	0	0	0	0	0	0	0	0	0
chr1	11295460	11295677	0	0	0	0	0	0	0	0	0	0
chr1	11295755	11295905	0	0	0	0	0	0	0	0	0	0
chr1	11296094	11296244	0	0	0	0	0	0	0	0	0	0
chr1	11315249	11315399	0	0	0	0	0	0	0	0	0	0
chr1	11326632	11326782	0	0	0	0	0	0	0	0	0	0
chr1	11327957	11328107	0	0	0	0	0	0	0	0	0	0
chr1	11329568	11330053	0	1	1	0	1	1	0	0	0	0
chr1	11351211	11351361	0	0	0	0	0	0	0	0	0	0
chr1	11413834	11414324	0	1	1	0	1	1	0	0	0	0
chr1	11414358	11414613	0	0	0	0	0	0	0	0	0	0
chr1	11414719	11414869	0	0	0	0	0	0	0	0	0	0
chr1	11416281	11416521	0	1	1	0	0	0	0	0	0	0
chr1	11447698	11447848	0	0	0	0	0	0	0	0	0	0
chr1	11450902	11451052	0	0	0	0	0	0	0	0	0	0
chr1	11478086	11478236	0	0	0	0	0	0	0	0	0	0
chr1	11503561	11503711	0	0	0	0	0	0	0	0	0	0
chr1	11521536	11521686	0	0	0	0	0	0	0	0	0	0
chr1	11534647	11534797	0	0	0	0	0	0	0	0	0	0
chr1	11534813	11534963	0	0	0	0	0	0	0	0	0	0
chr1	11537439	11537589	0	0	0	0	0	0	0	0	0	0
chr1	11563609	11563759	0	0	0	0	0	0	0	0	0	0
chr1	11565422	11565596	0	0	0	0	0	0	0	0	0	0
chr1	11569648	11569798	0	0	0	0	0	0	0	0	0	0
chr1	11570365	11570548	0	1	1	0	0	1	0	0	0	0
chr1	11586826	11587068	0	0	0	0	0	0	0	0	0	0
chr1	11587116	11587266	0	0	0	0	0	0	0	0	0	0
chr1	11654802	11654968	0	0	0	0	0	0	0	1	0	0
chr1	11657789	11657991	0	1	1	0	1	0	0	0	0	0
chr1	11658035	11658185	0	0	0	0	0	0	0	0	0	0
chr1	11692206	11692356	0	0	0	0	0	0	0	0	0	0
chr1	11819009	11819159	0	0	0	0	0	0	0	0	0	0
chr1	11833613	11833763	0	0	0	0	0	0	0	0	0	0
chr1	11843846	11843996	0	0	0	0	0	0	0	0	0	0
chr1	11846781	11846931	0	0	0	0	0	0	0	0	0	0
chr1	11863341	11863491	0	0	0	0	0	0	0	0	0	0
chr1	11908977	11909127	0	0	0	0	0	0	0	0	0	0
chr1	11918495	11918645	0	0	0	0	0	0	0	0	0	0
chr1	11933780	11933930	0	0	0	0	0	0	0	0	0	0
chr1	11934555	11934705	0	0	0	0	0	0	0	0	0	0
chr1	11981754	11981904	0	0	0	0	0	0	0	0	0	0
chr1	12015765	12015915	0	0	0	0	0	0	0	0	0	0
chr1	12043128	12043278	0	0	0	0	0	0	0	0	0	0
chr1	12063379	12063529	0	0	0	0	0	0	0	0	0	0
chr1	12088197	12088347	0	0	0	0	0	0	0	0	0	0
chr1	12095604	12095754	0	0	0	0	0	0	0	0	0	0
chr1	12146424	12146642	0	0	0	0	0	0	0	0	0	0
chr1	12196250	12196465	0	0	0	0	0	0	0	0	0	0
chr1	12240467	12240617	0	0	0	0	0	0	0	0	0	0
chr1	12243561	12243711	0	0	0	0	0	0	0	0	0	0
chr1	12249492	12249642	0	0	0	0	0	0	0	0	0	0
chr1	12258713	12258863	0	0	0	0	0	0	0	0	0	0
chr1	12314377	12314527	0	0	0	0	0	0	0	0	0	0
chr1	12380458	12380608	0	0	0	0	0	0	0	0	0	0
chr1	12413026	12413176	0	0	0	0	0	0	0	0	0	0
chr1	12425929	12426079	0	0	0	0	0	0	0	0	0	0
chr1	12450884	12451034	0	0	0	0	0	0	0	0	0	0
chr1	12472579	12472729	0	0	0	0	0	0	0	0	0	0
chr1	12493450	12493600	0	0	0	0	0	0	0	0	0	0
chr1	12512853	12513003	0	0	0	0	0	0	0	0	0	0
chr1	12527116	12527266	0	0	0	0	0	0	0	0	0	0
chr1	12552071	12552221	0	0	0	0	0	0	0	0	0	0
chr1	12574322	12574501	0	0	0	0	0	0	0	0	0	0
chr1	12578674	12578863	1	0	0	0	0	0	0	0	0	0
chr1	12585290	12585440	0	0	0	0	0	0	0	0	0	0
chr1	12615819	12616036	0	0	0	0	0	0	0	0	0	0
chr1	12644719	12644897	0	0	0	1	0	0	0	0	0	0
chr1	12657411	12657934	0	0	0	0	0	0	0	0	1	1
chr1	12696094	12696244	0	0	0	0	0	0	0	0	0	0
chr1	12713062	12713212	0	0	0	0	0	0	0	0	0	0
chr1	12718596	12718746	0	0	0	0	0	0	0	0	0	0
chr1	12727761	12727911	0	0	0	0	0	0	0	0	0	0
chr1	12729744	12729894	0	0	0	0	0	0	0	0	0	0
chr1	12775443	12775593	0	0	0	0	0	0	0	0	0	0
chr1	12784925	12785075	0	0	0	0	0	0	0	0	0	0
chr1	12785480	12785630	0	0	0	0	0	0	0	0	0	0
chr1	12793956	12794106	0	0	0	0	0	0	0	0	0	0
chr1	12821264	12821414	0	0	0	0	0	0	0	0	0	0
chr1	12831779	12831929	0	0	0	0	0	0	0	0	0	0
chr1	12833216	12833366	0	0	0	0	0	0	0	0	0	0
chr1	12834432	12834582	0	0	0	0	0	0	0	0	0	0
chr1	12836059	12836244	0	0	0	0	0	1	0	0	0	0
chr1	12836904	12837080	0	1	1	0	1	0	1	1	0	0
chr1	12838248	12838398	0	0	0	0	0	0	0	0	0	0
chr1	12838505	12838655	0	0	0	0	0	0	0	0	0	0
chr1	12841840	12841990	0	0	0	0	0	0	0	0	0	0
chr1	12842720	12842870	0	0	0	0	0	0	0	0	0	0
chr1	12843980	12844130	0	0	0	0	0	0	0	0	0	0
chr1	12852683	12852833	0	0	0	0	0	0	0	0	0	0
chr1	12858343	12858493	0	0	0	0	0	0	0	0	0	0
chr1	12864161	12864591	0	1	1	0	1	1	1	1	0	0
chr1	12864928	12865413	0	1	1	0	1	1	1	1	0	1
chr1	12865417	12865635	0	1	1	0	1	1	1	1	0	1
chr1	12872874	12873024	0	0	0	0	0	0	0	0	0	0
chr1	12874153	12874364	0	0	0	0	0	0	0	0	0	0
chr1	12874378	12874612	0	0	0	0	0	0	1	0	0	0
chr1	12875321	12876235	1	1	1	1	1	1	1	1	0	0
chr1	12877659	12877815	0	0	0	0	0	0	0	0	0	0
chr1	12884173	12884408	1	0	0	1	0	0	1	0	0	0
chr1	12884425	12884825	0	0	0	0	0	0	0	0	0	0
chr1	12894004	12894154	0	0	0	0	0	0	0	0	0	0
chr1	12905502	12906258	0	1	1	0	0	1	0	0	0	0
chr1	12906510	12906660	0	0	0	0	0	0	0	0	0	0
chr1	12906769	12906919	0	0	0	0	0	0	0	0	0	0
chr1	12908671	12908821	0	0	0	0	0	0	0	0	0	0
chr1	12959789	12959939	0	0	0	0	0	0	0	0	0	0
chr1	12970941	12971091	0	0	0	0	0	0	0	0	0	0
chr1	12979547	12979734	0	1	0	0	0	0	0	0	0	0
chr1	12983237	12983406	0	1	1	0	1	1	0	1	0	0
chr1	12983427	12983577	0	0	0	0	0	0	0	0	0	0
chr1	12985993	12986340	0	0	0	0	0	0	0	0	0	0
chr1	12990055	12990509	1	1	1	0	1	1	1	1	1	1
chr1	12990510	12991318	0	1	1	0	1	1	1	1	1	0
chr1	12991429	12991881	0	1	1	0	1	1	0	1	0	1
chr1	12991914	12992864	0	1	1	0	1	1	1	1	1	1
chr1	12995189	12995339	0	0	0	0	0	0	0	0	0	0
chr1	12996580	12996730	0	0	0	0	0	0	0	0	0	0
chr1	12997281	12997443	0	0	0	0	0	0	0	0	0	0
chr1	13012655	13012929	0	1	0	0	1	0	0	1	1	0
chr1	13029130	13029280	0	0	0	0	0	0	0	0	0	0
chr1	13029370	13029646	0	1	1	0	1	1	0	1	0	0
chr1	13042705	13042855	0	0	0	0	0	0	0	0	0	0
chr1	13044495	13044645	0	0	0	0	0	0	0	0	0	0
chr1	13050130	13050438	1	1	1	0	1	1	1	0	0	0
chr1	13050478	13050665	0	0	0	0	0	0	0	0	0	0
chr1	13050969	13051145	0	0	0	0	0	0	0	0	0	0
chr1	13052029	13052593	0	1	1	0	1	1	1	1	1	1
chr1	13053474	13053728	0	0	0	0	1	0	0	0	0	0
chr1	13056186	13056373	0	0	0	0	0	0	0	0	0	0
chr1	13059048	13059198	0	0	0	0	0	0	0	0	0	0
chr1	13065463	13065623	0	0	0	0	0	0	0	0	0	0
chr1	13066981	13067131	0	0	0	0	0	0	0	0	0	0
chr1	13067541	13067691	0	0	0	0	0	0	0	0	0	0
chr1	13069510	13069712	0	0	0	0	0	0	0	0	0	0
chr1	13069784	13069934	0	0	0	0	0	0	0	0	0	0
chr1	13072816	13072966	0	0	0	0	0	0	0	0	0	0
chr1	13074066	13074216	0	0	0	0	0	0	0	0	0	0
chr1	13075956	13076106	0	0	0	0	0	0	0	0	0	0
chr1	13091066	13091331	0	0	0	0	0	0	0	0	0	0
chr1	13091735	13091994	0	1	0	0	0	0	1	0	0	0
chr1	13095886	13096036	0	0	0	0	0	0	0	0	0	0
chr1	13103786	13104240	0	1	1	0	0	0	1	0	0	0
chr1	13104270	13104420	0	0	0	0	0	0	0	0	0	0
chr1	13105136	13105286	0	0	0	0	0	0	0	0	0	0
chr1	13105369	13105519	0	0	0	0	0	0	0	0	0	0
chr1	13117803	13118217	0	1	1	0	1	0	1	0	0	0
chr1	13118464	13118614	0	0	0	0	0	0	0	0	0	0
chr1	13119493	13119701	0	0	0	0	0	0	0	0	0	0
chr1	13122969	13123119	0	0	0	0	0	0	0	0	0	0
chr1	13124963	13125515	0	1	1	0	0	1	0	0	0	0
chr1	13125691	13125919	0	0	0	0	1	0	0	0	0	0
chr1	13126264	13126723	0	1	1	0	1	0	0	0	0	0
chr1	13126760	13126937	0	0	0	0	0	0	0	0	0	0
chr1	13126983	13127133	0	0	0	0	0	0	0	0	0	0
chr1	13127178	13127359	0	0	0	0	0	0	0	0	0	0
chr1	13127517	13127667	0	0	0	0	0	0	0	0	0	0
chr1	13128125	13128366	0	0	0	0	1	0	0	0	0	0
chr1	13128437	13128619	0	0	1	0	0	0	0	0	0	0
chr1	13131359	13131593	0	0	0	0	0	0	0	0	0	0
chr1	13131661	13131811	0	0	0	0	0	0	0	0	0	0
chr1	13133596	13133746	0	0	0	0	0	0	0	0	0	0
chr1	13134393	13134673	0	1	1	0	1	1	1	0	0	0
chr1	13135967	13136117	0	0	0	0	0	0	0	0	0	0
chr1	13136179	13136329	0	0	0	0	0	0	0	0	0	0
chr1	13138366	13138522	0	0	0	0	0	0	0	0	0	0
chr1	13143881	13144031	0	0	0	0	0	0	0	0	0	0
chr1	13145955	13146105	0	0	0	0	0	0	0	0	0	0
chr1	13148581	13148731	0	0	0	0	0	0	0	0	0	0
chr1	13150686	13150836	0	0	0	0	0	0	0	0	0	0
chr1	13151173	13151367	0	1	1	0	1	0	1	1	0	0
chr1	13151376	13151578	0	0	0	0	0	0	0	0	0	0
chr1	13151619	13151769	0	0	0	0	0	0	0	0	0	0
chr1	13151802	13152006	0	0	0	0	0	0	0	0	0	0
chr1	13152779	13153425	0	1	1	0	1	1	0	1	0	1
chr1	13153455	13153605	0	0	0	0	0	0	0	0	0	0
chr1	13153679	13153829	0	0	0	0	0	0	0	0	0	0
chr1	13154271	13155175	1	1	1	1	1	1	1	1	0	0
chr1	13155414	13155564	0	0	0	0	0	0	0	0	0	0
chr1	13155571	13155731	0	0	0	1	0	0	0	0	0	0
chr1	13161472	13161931	0	0	0	0	0	0	0	1	0	0
chr1	13162238	13162669	0	1	1	0	1	1	0	1	1	1
chr1	13162721	13162932	0	0	0	0	0	0	0	0	0	0
chr1	13178616	13178895	0	0	0	0	0	0	0	0	0	0
chr1	13182508	13182658	0	0	0	0	0	0	0	0	0	0
chr1	13185430	13185636	1	0	0	0	0	0	0	0	0	0
chr1	13188166	13188751	0	1	1	1	1	1	1	1	0	0
chr1	13188771	13188966	0	0	0	0	0	0	0	0	0	0
chr1	13190015	13190185	0	0	0	0	0	0	0	0	0	0
chr1	13191525	13191680	0	0	0	0	0	0	0	0	0	0
chr1	13191846	13191996	0	0	0	0	0	0	0	0	0	0
chr1	13192173	13192323	0	0	0	0	0	0	0	0	0	0
chr1	13194413	13194563	0	0	0	0	0	0	0	0	0	0
chr1	13194986	13195136	0	0	0	0	0	0	0	0	0	0
chr1	13198562	13198712	0	0	0	0	0	0	0	0	0	0
chr1	13199548	13199698	0	0	0	0	0	0	0	0	0	0
chr1	13201636	13201786	0	0	0	0	0	0	0	0	0	0
chr1	13202601	13202751	0	0	0	0	0	0	0	0	0	0
chr1	13203509	13204083	0	1	0	0	0	0	1	0	0	0
chr1	13204633	13204783	0	0	0	0	0	0	0	0	0	0
chr1	13206799	13207531	0	1	1	0	1	1	0	1	1	0
chr1	13213984	13214134	0	0	0	0	0	0	0	0	0	0
chr1	13214532	13214690	0	0	0	0	0	0	0	0	0	0
chr1	13214937	13215117	0	0	0	0	0	0	0	0	0	0
chr1	13216565	13216715	0	0	0	0	0	0	0	0	0	0
chr1	13217104	13217328	0	0	0	0	0	0	0	0	0	0
chr1	13220022	13220181	0	0	0	0	0	0	0	0	0	0
chr1	13223312	13223612	0	1	1	0	1	1	1	1	0	0
chr1	13225504	13225654	0	0	0	0	0	0	0	0	0	0
chr1	13225815	13225974	0	0	0	0	0	0	0	0	0	0
chr1	13226009	13226159	0	0	0	0	0	0	0	0	0	0
chr1	13226294	13226521	0	0	0	0	0	0	0	0	0	0
chr1	13227289	13227496	0	1	0	0	0	0	0	0	0	0
chr1	13232032	13232377	0	0	0	0	1	0	0	0	0	0
chr1	13232855	13233213	0	1	1	0	1	0	0	0	0	0
chr1	13233890	13234236	1	0	0	0	0	0	0	0	0	0
chr1	13234455	13234605	0	0	0	0	0	0	0	0	0	0
chr1	13237825	13238009	0	0	0	0	0	0	0	1	0	0
chr1	13238629	13238779	0	0	0	0	0	0	0	0	0	0
chr1	13239949	13240186	0	0	0	0	0	0	0	0	0	0
chr1	13241069	13241219	0	0	0	0	0	0	0	0	0	0
chr1	13241356	13241506	0	0	0	0	0	0	0	0	0	0
chr1	13243872	13244022	0	0	0	0	0	0	0	0	0	0
chr1	13244676	13245286	0	1	1	0	0	0	1	0	0	0
chr1	13245420	13245570	0	0	0	0	0	0	0	0	0	0
chr1	13245770	13246148	0	0	0	0	1	1	0	1	0	0
chr1	13246258	13246408	0	0	0	0	0	0	0	0	0	0
chr1	13250125	13250275	0	0	0	0	0	0	0	0	0	0
chr1	13252978	13253128	0	0	0	0	0	0	0	0	0	0
chr1	13254373	13254523	0	0	0	0	0	0	0	0	0	0
chr1	13255332	13255549	0	0	0	0	0	0	0	0	0	0
chr1	13256018	13256537	0	1	1	0	1	1	0	1	1	1
chr1	13256567	13256832	0	0	0	0	0	0	0	0	0	0
chr1	13258501	13258711	0	0	0	0	0	0	0	0	0	0
chr1	13259540	13259866	1	1	0	0	0	0	1	0	0	0
chr1	13261702	13261852	0	0	0	0	0	0	0	0	0	0
chr1	13267201	13267734	0	1	1	0	1	1	0	1	1	1
chr1	13286031	13286181	0	0	0	0	0	0	0	0	0	0
chr1	13287544	13288006	0	0	0	0	0	0	0	0	1	1
chr1	13288836	13289378	0	1	0	0	0	0	1	0	0	0
chr1	13289761	13290008	0	0	0	0	0	0	0	0	0	0
chr1	13291610	13291874	0	1	0	0	1	0	0	0	0	0
chr1	13293274	13293874	0	1	1	0	1	1	1	1	0	0
chr1	13294763	13295065	0	0	0	0	0	0	0	1	1	0
chr1	13295600	13295868	0	1	1	0	0	0	0	0	0	0
chr1	13296345	13296495	0	0	0	0	0	0	0	0	0	0
chr1	13296509	13296659	0	0	0	0	0	0	0	0	0	0
chr1	13297261	13297445	0	0	0	0	1	0	0	1	0	0
chr1	13297512	13297662	0	0	0	0	0	0	0	0	0	0
chr1	13297871	13298021	0	0	0	0	0	0	0	0	0	0
chr1	13299230	13299380	0	0	0	0	0	0	0	0	0	0
chr1	13299662	13299853	0	0	0	0	1	0	0	0	0	0
chr1	13299907	13300088	0	0	0	0	1	0	0	0	0	0
chr1	13301336	13301969	0	1	1	0	1	1	0	1	1	1
chr1	13302323	13302529	0	0	0	0	0	0	0	0	0	0
chr1	13304008	13304215	0	1	0	0	0	0	1	0	0	0
chr1	13304780	13305182	0	0	0	0	0	0	1	0	0	0
chr1	13311598	13311882	0	1	1	0	1	0	0	1	0	0
chr1	13314168	13314391	0	0	0	0	0	0	0	0	0	0
chr1	13314703	13315035	0	0	0	1	0	0	0	0	0	0
chr1	13316737	13316887	0	0	0	0	0	0	0	0	0	0
chr1	13317867	13318017	0	0	0	0	0	0	0	0	0	0
chr1	13320334	13320484	0	0	0	0	0	0	0	0	0	0
chr1	13322063	13322213	0	0	0	0	0	0	0	0	0	0
chr1	13322876	13323026	0	0	0	0	0	0	0	0	0	0
chr1	13323367	13323517	0	0	0	0	0	0	0	0	0	0
chr1	13324682	13324832	0	0	0	0	0	0	0	0	0	0
chr1	13328435	13328847	0	1	1	0	1	0	0	1	0	0
chr1	13329673	13329823	0	0	0	0	0	0	0	0	0	0
chr1	13332358	13332875	0	1	1	0	1	1	1	1	1	0
chr1	13333420	13333570	0	0	0	0	0	0	0	0	0	0
chr1	13335813	13336243	0	1	1	0	1	0	0	1	1	1
chr1	13336334	13336716	0	0	0	0	1	0	1	1	0	0
chr1	13340584	13340734	0	0	0	0	0	0	0	0	0	0
chr1	13341295	13341554	0	0	0	1	0	0	0	0	0	0
chr1	13342348	13342928	0	1	1	0	1	1	0	1	0	0
chr1	13342984	13343245	0	1	0	0	1	0	0	0	0	0
chr1	13343811	13344065	0	0	0	0	1	0	0	0	0	0
chr1	13344918	13345068	0	0	0	0	0	0	0	0	0	0
chr1	13345137	13345287	0	0	0	0	0	0	0	0	0	0
chr1	13359031	13359182	0	0	0	0	0	0	1	0	0	0
chr1	13360647	13360933	0	1	1	0	1	1	1	1	0	0
chr1	13372065	13372649	1	1	1	1	1	1	1	1	1	1
chr1	13372666	13373201	1	1	1	1	1	1	1	1	1	1
chr1	13373273	13373522	1	1	1	0	1	0	0	0	0	0
chr1	13373525	13373836	1	0	0	0	0	0	0	0	0	0
chr1	13373970	13374884	1	1	1	1	1	1	1	1	1	1
chr1	13377938	13378173	0	0	0	0	0	0	0	0	0	0
chr1	13383624	13383820	0	1	0	0	1	0	0	0	1	1
chr1	13399823	13399973	0	0	0	0	0	0	0	0	0	0
chr1	13407516	13407666	0	0	0	0	0	0	0	0	0	0
chr1	13424566	13425005	0	1	1	0	1	0	0	1	1	0
chr1	13425544	13425694	0	0	0	0	0	0	0	0	0	0
chr1	13425845	13425995	0	0	0	0	0	0	0	0	0	0
chr1	13426063	13427393	1	1	1	1	1	1	1	1	1	1
chr1	13427525	13427675	0	0	0	0	0	0	0	0	0	0
chr1	13427910	13428281	0	1	1	0	0	0	1	0	0	0
chr1	13428359	13428576	0	0	0	0	0	0	0	0	0	0
chr1	13429293	13429457	0	0	0	0	0	0	0	0	0	0
chr1	13437802	13437952	0	0	0	0	0	0	0	0	0	0
chr1	13441543	13441693	0	0	0	0	0	0	0	0	0	0
chr1	13450977	13451127	0	0	0	0	0	0	0	0	0	0
chr1	13454644	13454858	0	0	1	0	1	0	0	1	0	0
chr1	13494690	13495040	0	1	1	0	1	0	0	1	0	0
chr1	13495070	13495316	0	0	1	0	0	0	0	0	0	0
chr1	13498047	13498197	0	0	0	0	0	0	0	0	0	0
chr1	13500547	13500768	0	1	1	0	1	1	1	1	1	0
chr1	13513436	13513586	0	0	0	0	0	0	0	0	0	0
chr1	13513622	13514169	0	1	1	0	1	1	1	1	1	1
chr1	13515193	13515343	0	0	0	0	0	0	0	0	0	0
chr1	13518596	13518862	0	0	0	0	0	0	0	0	0	0
chr1	13524783	13524933	0	0	0	0	0	0	0	0	0	0
chr1	13526756	13526906	0	0	0	0	0	0	0	0	0	0
chr1	13530070	13530220	0	0	0	0	0	0	0	0	0	0
chr1	13530270	13530488	0	0	0	0	0	0	0	0	0	0
chr1	13531500	13531781	1	1	1	1	1	1	1	1	1	1
chr1	13532891	13533041	0	0	0	0	0	0	0	0	0	0
chr1	13533473	13533623	0	0	0	0	0	0	0	0	0	0
chr1	13534622	13534772	0	0	0	0	0	0	0	0	0	0
chr1	13538906	13539056	0	0	0	0	0	0	0	0	0	0
chr1	13540410	13540560	0	0	0	0	0	0	0	0	0	0
chr1	13541827	13541977	0	0	0	0	0	0	0	0	0	0
chr1	13542954	13543104	0	0	0	0	0	0	0	0	0	0
chr1	13543871	13544021	0	0	0	0	0	0	0	0	0	0
chr1	13548757	13548907	0	0	0	0	0	0	0	0	0	0
chr1	13559186	13559657	0	1	1	0	1	1	1	1	1	1
chr1	13559668	13560643	0	1	1	0	1	1	0	1	0	0
chr1	13562837	13562987	0	0	0	0	0	0	0	0	0	0
chr1	13563575	13563725	0	0	0	0	0	0	0	0	0	0
chr1	13566223	13566494	1	0	0	1	0	0	1	0	0	0
chr1	13568628	13568848	0	0	0	1	0	0	0	0	0	0
chr1	13568896	13569106	1	1	0	1	0	0	1	0	0	0
chr1	13573743	13574385	1	1	1	1	0	1	1	0	0	1
chr1	13574436	13574720	1	0	0	1	0	0	0	0	0	0
chr1	13574727	13575144	1	1	1	1	0	0	1	0	0	0
chr1	13575582	13575751	0	0	0	0	0	0	0	0	0	0
chr1	13576799	13576949	0	0	0	0	0	0	0	0	0	0
chr1	13582316	13582466	0	0	0	0	0	0	0	0	0	0
chr1	13584419	13584649	0	0	0	0	0	0	0	0	1	0
chr1	13585848	13586011	0	0	0	0	1	0	0	0	0	0
chr1	13586609	13586759	0	0	0	0	0	0	0	0	0	0
chr1	13588268	13588591	1	0	0	1	0	0	1	0	0	1
chr1	13589319	13590105	1	1	1	1	1	1	1	1	1	1
chr1	13590705	13590855	0	0	0	0	0	0	0	0	0	0
chr1	13592001	13592161	0	0	0	0	1	0	0	0	0	0
chr1	13593082	13593441	0	1	1	0	1	1	0	1	1	1
chr1	13593447	13593735	0	1	0	0	0	0	0	1	1	1
chr1	13599054	13599204	0	0	0	0	0	0	0	0	0	0
chr1	13599890	13600116	0	0	0	0	0	0	0	0	0	0
chr1	13600414	13600703	0	1	1	0	1	1	0	1	0	0
chr1	13601491	13601647	0	0	1	0	0	0	0	0	0	0
chr1	13604548	13604698	0	0	0	0	0	0	0	0	0	0
chr1	13606779	13607051	0	0	0	0	0	0	0	1	0	0
chr1	13613766	13614007	0	0	0	0	0	0	0	0	0	0
chr1	13615964	13616114	0	0	0	0	0	0	0	0	0	0
chr1	13624258	13624408	0	0	0	0	0	0	0	0	0	0
chr1	13625692	13625889	0	1	0	0	0	0	1	0	0	0
chr1	13627581	13627731	0	0	0	0	0	0	0	0	0	0
chr1	13628720	13628870	0	0	0	0	0	0	0	0	0	0
chr1	13632006	13632156	0	0	0	0	0	0	0	0	0	0
chr1	13639658	13639808	0	0	0	0	0	0	0	0	0	0
chr1	13647894	13648256	0	1	1	0	1	1	0	1	1	0
chr1	13649700	13649874	0	1	1	0	0	1	1	0	0	0
chr1	13652225	13652410	0	1	1	0	1	1	0	0	0	0
chr1	13658649	13659242	0	1	1	0	1	0	0	1	1	0
chr1	13659449	13659781	1	0	0	1	0	0	1	0	0	0
chr1	13659784	13660390	1	1	1	1	1	1	1	1	1	1
chr1	13660453	13660729	1	1	1	1	1	1	1	1	1	1
chr1	13660749	13660978	1	0	0	0	0	0	0	0	0	0
chr1	13661062	13661247	0	0	0	0	0	0	1	0	0	0
chr1	13662091	13662241	0	0	0	0	0	0	0	0	0	0
chr1	13689372	13689522	0	0	0	0	0	0	0	0	0	0
chr1	13697486	13697647	0	0	0	0	0	0	0	0	0	0
chr1	13697978	13698128	0	0	0	0	0	0	0	0	0	0
chr1	13703333	13703483	0	0	0	0	0	0	0	0	0	0
chr1	13706122	13706351	0	0	0	0	0	0	0	0	0	0
chr1	13706374	13706812	1	1	1	1	1	1	1	1	1	1
chr1	13728410	13728639	0	0	0	0	1	0	0	0	0	0
chr1	13738476	13738732	0	0	0	0	0	0	0	0	0	0
chr1	13740534	13741014	0	1	1	0	1	0	0	1	0	0
chr1	13741244	13741394	0	0	0	0	0	0	0	0	0	0
chr1	13747293	13747601	0	0	0	0	0	0	0	0	1	1
chr1	13749429	13749579	0	0	0	0	0	0	0	0	0	0
chr1	13771070	13771510	0	1	1	0	1	0	0	1	0	0
chr1	13771539	13771910	0	1	0	0	1	0	0	1	0	0
chr1	13771946	13772411	0	1	1	0	1	0	0	1	0	0
chr1	13772959	13773109	0	0	0	0	0	0	0	0	0	0
chr1	13773242	13773392	0	0	0	0	0	0	0	0	0	0
chr1	13773466	13773975	0	0	0	0	0	0	0	1	0	0
chr1	13782516	13782666	0	0	0	0	0	0	0	0	0	0
chr1	13782744	13782924	0	1	0	0	1	0	0	1	0	0
chr1	13783257	13783407	0	0	0	0	0	0	0	0	0	0
chr1	13784407	13784681	0	1	1	0	1	1	1	1	1	0
chr1	13786633	13786783	0	0	0	0	0	0	0	0	0	0
chr1	13787068	13787218	0	0	0	0	0	0	0	0	0	0
chr1	13789308	13789716	0	1	1	0	1	1	1	1	1	1
chr1	13809946	13810096	0	0	0	0	0	0	0	0	0	0
chr1	13824955	13825271	0	0	0	0	0	0	0	0	0	0
chr1	13826276	13826426	0	0	0	0	0	0	0	0	0	0
chr1	13839732	13840322	0	1	1	0	1	1	0	1	0	0
chr1	13846437	13846615	0	1	0	0	1	0	0	1	0	0
chr1	13846647	13846797	0	0	0	0	0	0	0	0	0	0
chr1	13849173	13849337	0	0	0	0	0	0	0	0	0	0
chr1	13851131	13851426	0	0	0	0	0	1	0	0	0	0
chr1	13865629	13865779	0	0	0	0	0	0	0	0	0	0
chr1	13865812	13866137	0	0	0	0	1	0	0	1	0	0
chr1	13866543	13866693	0	0	0	0	0	0	0	0	0	0
chr1	13867556	13867713	0	0	1	0	0	0	0	0	0	0
chr1	13873825	13874245	0	1	1	0	1	0	0	1	1	0
chr1	13874302	13874452	0	0	0	0	0	0	0	0	0	0
chr1	13883346	13883531	0	0	0	0	1	0	0	1	0	0
chr1	13902210	13902445	0	0	1	0	0	1	0	0	0	0
chr1	13903290	13903440	0	0	0	0	0	0	0	0	0	0
chr1	13914686	13914836	0	0	0	0	0	0	0	0	0	0
chr1	13914967	13915117	0	0	0	0	0	0	0	0	0	0
chr1	13915310	13915628	0	1	1	0	0	1	0	0	0	0
chr1	13947411	13947605	0	0	0	0	0	0	0	0	0	0
chr1	13949164	13949314	0	0	0	0	0	0	0	0	0	0
chr1	13949338	13949556	0	1	0	0	1	0	0	0	0	0
chr1	13977295	13977445	0	0	0	0	0	0	0	0	0	0
chr1	13978478	13978953	0	1	0	0	1	0	0	1	1	0
chr1	13980054	13980564	0	1	1	0	1	1	0	1	1	1
chr1	13980618	13980768	0	0	0	0	0	0	0	0	0	0
chr1	13980971	13981121	0	0	0	0	0	0	0	0	0	0
chr1	13984075	13984225	0	0	0	0	0	0	0	0	0	0
chr1	13984844	13985220	0	1	1	0	1	0	0	1	1	1
chr1	13993706	13994418	0	1	1	0	1	1	0	1	0	0
chr1	13994427	13994577	0	0	0	0	0	0	0	0	0	0
chr1	13994640	13994790	0	0	0	0	0	0	0	0	0	0
chr1	13998140	13998361	0	0	0	0	0	0	0	0	0	0
chr1	14016972	14017216	0	0	0	0	1	0	0	0	0	0
chr1	14027370	14027520	0	0	0	0	0	0	0	0	0	0
chr1	14037288	14037438	0	0	0	0	0	0	0	0	0	0
chr1	14039374	14039524	0	0	0	0	0	0	0	0	0	0
chr1	14052877	14053027	0	0	0	0	0	0	0	0	0	0
chr1	14064828	14065158	0	0	0	0	0	0	0	0	0	0
chr1	14075089	14075239	0	0	0	0	0	0	0	0	0	0
chr1	14095660	14095987	0	0	0	0	1	0	0	0	0	0
chr1	14101266	14101416	0	0	0	0	0	0	0	0	0	0
chr1	14102307	14102483	0	0	0	0	0	0	0	0	1	0
chr1	14104497	14104940	0	1	1	0	1	0	0	1	1	1
chr1	14105531	14105699	0	1	1	0	1	0	0	1	0	0
chr1	14105869	14106019	0	0	0	0	0	0	0	0	0	0
chr1	14112187	14112337	0	0	0	0	0	0	0	0	0	0
chr1	14129505	14129655	0	0	0	0	0	0	0	0	0	0
chr1	14135253	14135592	0	0	1	0	0	0	0	0	0	0
chr1	14136319	14136469	0	0	0	0	0	0	0	0	0	0
chr1	14137465	14137615	0	0	0	0	0	0	0	0	0	0
chr1	14138105	14138255	0	0	0	0	0	0	0	0	0	0
chr1	14143661	14144184	0	1	1	0	1	1	0	1	1	1
chr1	14144232	14144391	0	0	0	0	0	0	0	0	0	0
chr1	14148476	14148693	0	0	0	0	0	0	0	0	0	0
chr1	14149662	14149812	0	0	0	0	0	0	0	0	0	0
chr1	14150710	14150948	0	0	0	0	0	0	0	0	0	0
chr1	14151319	14151469	0	0	0	0	0	0	0	0	0	0
chr1	14152727	14152877	0	0	0	0	0	0	0	0	0	0
chr1	14160971	14161121	0	0	0	0	0	0	0	0	0	0
chr1	14162972	14163122	0	0	0	0	0	0	0	0	0	0
chr1	14163230	14163558	0	0	1	0	1	1	0	0	0	0
chr1	14164342	14164492	0	0	0	0	0	0	0	0	0	0
chr1	14165454	14165655	0	0	0	0	0	0	0	0	0	0
chr1	14165765	14166217	0	0	1	0	0	1	0	0	0	0
chr1	14185459	14185635	0	0	0	0	0	0	0	0	0	0
chr1	14188840	14188990	0	0	0	0	0	0	0	0	0	0
chr1	14189029	14189179	0	0	0	0	0	0	0	0	0	0
chr1	14190500	14190650	0	0	0	0	0	0	0	0	0	0
chr1	14193327	14193516	0	0	0	0	0	0	0	1	0	0
chr1	14193592	14193826	0	1	1	0	1	0	0	1	0	0
chr1	14196620	14196892	0	1	1	0	1	0	0	1	1	1
chr1	14210901	14211051	0	0	0	0	0	0	0	0	0	0
chr1	14211087	14211261	0	0	1	0	0	0	0	0	0	0
chr1	14218257	14218410	0	0	0	0	0	0	0	1	0	0
chr1	14218591	14218970	0	1	1	0	1	0	0	1	1	1
chr1	14218984	14219273	0	1	0	0	1	0	0	1	0	0
chr1	14220971	14221195	0	0	0	0	1	1	0	0	0	0
chr1	14222408	14222880	0	1	1	0	1	0	0	1	1	0
chr1	14224679	14224829	0	0	0	0	0	0	0	0	0	0
chr1	14227611	14227835	0	0	1	0	0	0	0	0	0	0
chr1	14232335	14232975	0	1	0	0	0	0	1	0	0	0
chr1	14235574	14235840	0	0	1	0	0	0	1	0	0	0
chr1	14237105	14237255	0	0	0	0	0	0	0	0	0	0
chr1	14237425	14237575	0	0	0	0	0	0	0	0	0	0
chr1	14239093	14239243	0	0	0	0	0	0	0	0	0	0
chr1	14239345	14239495	0	0	0	0	0	0	0	0	0	0
chr1	14252427	14252577	0	0	0	0	0	0	0	0	0	0
chr1	14253891	14254041	0	0	0	0	0	0	0	0	0	0
chr1	14254831	14254981	0	0	0	0	0	0	0	0	0	0
chr1	14259315	14259465	0	0	0	0	0	0	0	0	0	0
chr1	14279326	14279539	0	0	0	0	0	0	0	0	0	0
chr1	14279614	14279764	0	0	0	0	0	0	0	0	0	0
chr1	14287917	14288067	0	0	0	0	0	0	0	0	0	0
chr1	14288283	14288433	0	0	0	0	0	0	0	0	0	0
chr1	14288477	14288727	0	0	0	0	0	0	0	0	0	0
chr1	14288801	14288978	0	0	0	0	0	0	1	0	0	0
chr1	14297091	14297297	0	1	0	0	1	0	0	0	0	0
chr1	14299039	14299252	0	0	0	0	0	0	0	0	0	0
chr1	14304195	14304345	0	0	0	0	0	0	0	0	0	0
chr1	14304483	14304801	0	1	1	0	1	1	1	1	0	0
chr1	14304839	14305001	0	0	0	0	0	0	0	0	0	0
chr1	14305116	14305387	0	1	0	0	0	0	1	0	0	0
chr1	14306532	14306799	0	1	1	0	1	0	1	1	0	0
chr1	14306986	14307219	0	1	1	0	1	0	1	1	0	0
chr1	14307248	14307638	0	0	0	0	0	0	1	0	0	0
chr1	14307860	14308010	0	0	0	0	0	0	0	0	0	0
chr1	14308606	14308756	0	0	0	0	0	0	0	0	0	0
chr1	14309451	14309785	0	1	1	0	0	0	0	0	0	0
chr1	14309786	14310378	0	1	1	0	1	1	1	1	0	1
chr1	14310501	14310703	0	0	1	0	0	0	0	0	0	0
chr1	14332125	14332275	0	0	0	0	0	0	0	0	0	0
chr1	14345192	14345342	0	0	0	0	0	0	0	0	0	0
chr1	14360345	14360495	0	0	0	0	0	0	0	0	0	0
chr1	14363350	14363628	0	0	0	0	0	0	0	0	0	0
chr1	14417468	14417618	0	0	0	0	0	0	0	0	0	0
chr1	14432390	14432540	0	0	0	0	0	0	0	0	0	0
chr1	14461370	14461520	0	0	0	0	0	0	0	0	0	0
chr1	14464859	14465009	0	0	0	0	0	0	0	0	0	0
chr1	14484230	14484887	1	1	1	1	0	0	1	0	0	0
chr1	14485455	14485605	0	0	0	0	0	0	0	0	0	0
chr1	14487830	14488175	0	0	0	0	0	1	0	0	0	0
chr1	14495752	14496002	0	0	1	0	0	1	0	0	0	0
chr1	14496709	14496899	0	0	0	0	0	0	0	0	0	0
chr1	14498421	14498669	0	0	0	0	0	0	0	1	0	0
chr1	14499212	14499365	0	0	1	0	0	0	0	0	0	0
chr1	14503355	14503505	0	0	0	0	0	0	0	0	0	0
chr1	14504351	14504623	0	0	0	0	1	0	0	0	0	0
chr1	14504817	14505262	0	1	1	0	1	0	0	1	0	0
chr1	14506260	14506794	0	1	1	0	1	1	1	0	0	1
chr1	14506844	14507697	0	1	1	0	1	1	0	0	0	0
chr1	14508881	14509031	0	0	0	0	0	0	0	0	0	0
chr1	14510364	14510514	0	0	0	0	0	0	0	0	0	0
chr1	14513607	14514138	0	1	1	0	1	1	0	0	0	0
chr1	14547224	14547374	0	0	0	0	0	0	0	0	0	0
chr1	14547432	14547582	0	0	0	0	0	0	0	0	0	0
chr1	14561755	14561905	0	0	0	0	0	0	0	0	0	0
chr1	14562626	14562776	0	0	0	0	0	0	0	0	0	0
chr1	14570733	14570995	0	1	1	0	0	0	0	0	0	0
chr1	14573330	14573480	0	0	0	0	0	0	0	0	0	0
chr1	14576028	14576211	0	0	0	0	0	0	0	0	0	0
chr1	14576234	14576559	0	1	1	0	0	0	1	0	0	0
chr1	14576768	14576933	0	0	0	0	0	0	0	1	0	0
chr1	14576973	14577311	0	1	1	0	0	0	0	0	0	0
chr1	14579396	14579673	0	1	1	0	1	0	0	1	0	0
chr1	14589769	14589919	0	0	0	0	0	0	0	0	0	0
chr1	14592504	14592654	0	0	0	0	0	0	0	0	0	0
chr1	14593722	14593872	0	0	0	0	0	0	0	0	0	0
chr1	14593953	14594103	0	0	0	0	0	0	0	0	0	0
chr1	14594678	14594828	0	0	0	0	0	0	0	0	0	0
chr1	14595642	14596275	0	1	1	0	1	1	1	1	1	1
chr1	14596354	14596527	0	0	1	0	1	0	0	1	0	0
chr1	14596545	14596727	0	0	0	0	0	0	0	0	0	0
chr1	14613441	14613591	0	0	0	0	0	0	0	0	0	0
chr1	14625510	14625660	0	0	0	0	0	0	0	0	0	0
chr1	14632648	14632798	0	0	0	0	0	0	0	0	0	0
chr1	14635992	14636154	0	1	0	0	0	0	0	0	0	0
chr1	14643765	14643915	0	0	0	0	0	0	0	0	0	0
chr1	14647091	14647241	0	0	0	0	0	0	0	0	0	0
chr1	14647421	14647571	0	0	0	0	0	0	0	0	0	0
chr1	14655840	14656022	0	0	0	0	0	0	0	0	0	0
chr1	14661926	14662148	0	1	1	0	0	1	0	0	0	0
chr1	14666247	14666397	0	0	0	0	0	0	0	0	0	0
chr1	14667168	14667318	0	0	0	0	0	0	0	0	0	0
chr1	14668064	14668264	0	0	0	0	0	0	0	0	0	0
chr1	14668365	14668515	0	0	0	0	0	0	0	0	0	0
chr1	14673972	14674126	0	0	0	0	0	0	0	0	0	0
chr1	14675113	14675263	0	0	0	0	0	0	0	0	0	0
chr1	14675344	14675494	0	0	0	0	0	0	0	0	0	0
chr1	14679487	14679637	0	0	0	0	0	0	0	0	0	0
chr1	14680312	14680760	0	1	1	0	1	1	0	0	0	0
chr1	14680824	14680974	0	0	0	0	0	0	0	0	0	0
chr1	14681866	14682016	0	0	0	0	0	0	0	0	0	0
chr1	14683570	14683720	0	0	0	0	0	0	0	0	0	0
chr1	14686167	14686460	0	1	1	0	1	0	0	0	0	0
chr1	14691641	14691791	0	0	0	0	0	0	0	0	0	0
chr1	14701668	14701818	0	0	0	0	0	0	0	0	0	0
chr1	14729150	14729301	0	0	0	0	0	0	0	0	0	0
chr1	14736663	14736813	0	0	0	0	0	0	0	0	0	0
chr1	14740043	14740377	0	1	1	0	1	1	1	1	0	0
chr1	14750049	14750199	0	0	0	0	0	0	0	0	0	0
chr1	14755152	14755670	0	0	1	0	1	1	0	0	0	0
chr1	14758062	14758212	0	0	0	0	0	0	0	0	0	0
chr1	14760895	14761045	0	0	0	0	0	0	0	0	0	0
chr1	14800405	14800555	0	0	0	0	0	0	0	0	0	0
chr1	14823302	14823522	0	0	0	0	0	0	0	0	0	0
chr1	14823853	14824003	0	0	0	0	0	0	0	0	0	0
chr1	14862458	14862695	0	1	1	0	0	0	0	0	0	0
chr1	14866284	14866434	0	0	0	0	0	0	0	0	0	0
chr1	14892703	14892853	0	0	0	0	0	0	0	0	0	0
chr1	14913242	14913392	0	0	0	0	0	0	0	0	0	0
chr1	14918737	14919142	0	1	1	0	1	1	0	0	0	0
chr1	14922302	14922496	0	0	1	0	0	0	0	0	0	0
chr1	14924681	14925180	0	1	1	0	1	1	0	1	0	0
chr1	14929078	14929228	0	0	0	0	0	0	0	0	0	0
chr1	14929367	14929517	0	0	0	0	0	0	0	0	0	0
chr1	14948122	14948319	0	0	0	0	0	0	0	0	0	0
chr1	14980444	14980604	0	0	0	0	0	0	0	0	0	0
chr1	14995089	14995239	0	0	0	0	0	0	0	0	0	0
chr1	14995360	14995636	0	1	1	0	1	0	0	1	0	0
chr1	14995766	14995916	0	0	0	0	0	0	0	0	0	0
chr1	14998280	14998460	0	0	0	0	0	0	0	1	0	0
chr1	15007724	15007948	0	1	1	0	1	0	1	0	0	0
chr1	15008428	15008578	0	0	0	0	0	0	0	0	0	0
chr1	15017896	15018046	0	0	0	0	0	0	0	0	0	0
chr1	15018344	15018494	0	0	0	0	0	0	0	0	0	0
chr1	15062713	15062863	0	0	0	0	0	0	0	0	0	0
chr1	15111498	15111648	0	0	0	0	0	0	0	0	0	0
chr1	15124240	15124390	0	0	0	0	0	0	0	0	0	0
chr1	15176308	15176498	0	0	0	0	0	0	0	0	0	0
chr1	15194285	15194435	0	0	0	0	0	0	0	0	0	0
chr1	15202776	15202926	0	0	0	0	0	0	0	0	0	0
chr1	15203018	15203168	0	0	0	0	0	0	0	0	0	0
chr1	15206506	15206656	0	0	0	0	0	0	0	0	0	0
chr1	15255927	15256077	0	0	0	0	0	0	0	0	0	0
chr1	15256467	15256617	0	0	0	0	0	0	0	0	0	0
chr1	15275843	15275993	0	0	0	0	0	0	0	0	0	0
chr1	15286399	15286549	0	0	0	0	0	0	0	0	0	0
chr1	15286571	15286954	0	0	0	0	1	0	0	0	0	0
chr1	15289074	15289224	0	0	0	0	0	0	0	0	0	0
chr1	15289244	15289394	0	0	0	0	0	0	0	0	0	0
chr1	15302359	15302509	0	0	0	0	0	0	0	0	0	0
chr1	15312430	15312580	0	0	0	0	0	0	0	0	0	0
chr1	15329811	15329961	0	0	0	0	0	0	0	0	0	0
chr1	15336385	15336535	0	0	0	0	0	0	0	0	0	0
chr1	15365945	15366095	0	0	0	0	0	0	0	0	0	0
chr1	15366497	15366647	0	0	0	0	0	0	0	0	0	0
chr1	15412913	15413063	0	0	0	0	0	0	0	0	0	0
chr1	15415172	15415322	0	0	0	0	0	0	0	0	0	0
chr1	15427457	15427607	0	0	0	0	0	0	0	0	0	0
chr1	15453897	15454047	0	0	0	0	0	0	0	0	0	0
chr1	15520365	15520515	0	0	0	0	0	0	0	0	0	0
chr1	15520632	15520782	0	0	0	0	0	0	0	0	0	0
chr1	15529714	15529864	0	0	0	0	0	0	0	0	0	0
chr1	15534300	15534450	0	0	0	0	0	0	0	0	0	0
chr1	15566157	15566307	0	0	0	0	0	0	0	0	0	0
chr1	15570010	15570160	0	0	0	0	0	0	0	0	0	0
chr1	15612020	15612170	0	0	0	0	0	0	0	0	0	0
chr1	15621934	15622185	0	1	0	0	1	1	0	0	0	0
chr1	15630863	15631013	0	0	0	0	0	0	0	0	0	0
chr1	15675082	15675295	0	0	0	0	1	0	0	0	0	0
chr1	15677602	15677752	0	0	0	0	0	0	0	0	0	0
chr1	15678155	15678305	0	0	0	0	0	0	0	0	0	0
chr1	15679895	15680289	0	1	1	0	1	1	0	1	0	0
chr1	15680521	15680671	0	0	0	0	0	0	0	0	0	0
chr1	15683720	15683904	0	1	1	0	1	0	0	1	0	0
chr1	15685707	15685857	0	0	0	0	0	0	0	0	0	0
chr1	15690251	15690401	0	0	0	0	0	0	0	0	0	0
chr1	15690505	15690762	0	0	0	0	0	0	0	1	0	0
chr1	15690806	15691051	0	1	1	0	1	0	0	1	0	0
chr1	15691187	15691361	0	0	0	0	1	0	0	0	0	0
chr1	15691505	15691763	0	0	0	0	1	0	0	0	0	0
chr1	15691963	15692113	0	0	0	0	0	0	0	0	0	0
chr1	15710576	15710726	0	0	0	0	0	0	0	0	0	0
chr1	15721792	15721942	0	0	0	0	0	0	0	0	0	0
chr1	15746071	15746221	0	0	0	0	0	0	0	0	0	0
chr1	15748887	15749066	0	0	0	0	1	0	0	0	0	0
chr1	15749363	15749518	0	0	0	0	1	0	0	0	0	0
chr1	15758553	15758703	0	0	0	0	0	0	0	0	0	0
chr1	15771245	15771395	0	0	0	0	0	0	0	0	0	0
chr1	15791837	15792187	0	1	1	0	1	0	1	0	0	0
chr1	15802152	15802302	0	0	0	0	0	0	0	0	0	0
chr1	15802972	15803122	0	0	0	0	0	0	0	0	0	0
chr1	15803306	15803456	0	0	0	0	0	0	0	0	0	0
chr1	15803584	15803734	0	0	0	0	0	0	0	0	0	0
chr1	15805074	15805467	0	0	0	1	0	1	0	0	1	0
chr1	15805479	15806742	1	1	1	1	1	1	1	1	1	1
chr1	15833356	15833506	0	0	0	0	0	0	0	0	0	0
chr1	15835222	15835372	0	0	0	0	0	0	0	0	0	0
chr1	15841452	15841602	0	0	0	0	0	0	0	0	0	0
chr1	15845698	15845848	0	0	0	0	0	0	0	0	0	0
chr1	15848843	15848993	0	0	0	0	0	0	0	0	0	0
chr1	15849779	15849929	0	0	0	0	0	0	0	0	0	0
chr1	15850173	15850338	0	0	0	0	0	0	0	0	0	0
chr1	15850630	15851024	0	1	1	0	1	1	0	1	0	0
chr1	15851136	15851286	0	0	0	0	0	0	0	0	0	0
chr1	15851609	15851803	0	0	0	0	1	0	0	0	0	0
chr1	15852691	15852841	0	0	0	0	0	0	0	0	0	0
chr1	15854491	15854641	0	0	0	0	0	0	0	0	0	0
chr1	15858895	15859045	0	0	0	0	0	0	0	0	0	0
chr1	15860784	15860934	0	0	0	0	0	0	0	0	0	0
chr1	15879500	15879650	0	0	0	0	0	0	0	0	0	0
chr1	15879742	15879892	0	0	0	0	0	0	0	0	0	0
chr1	15882873	15883023	0	0	0	0	0	0	0	0	0	0
chr1	15883126	15883299	0	1	0	0	0	0	0	0	0	0
chr1	15883413	15884006	0	0	1	0	1	1	0	0	0	0
chr1	15889695	15889845	0	0	0	0	0	0	0	0	0	0
chr1	15891959	15892109	0	0	0	0	0	0	0	0	0	0
chr1	15892513	15892842	0	1	1	0	1	1	0	0	0	0
chr1	15892857	15893027	0	0	0	0	0	1	0	0	0	0
chr1	15894695	15894845	0	0	0	0	0	0	0	0	0	0
chr1	15896494	15896644	0	0	0	0	0	0	0	0	0	0
chr1	15902380	15902717	0	1	1	0	1	0	0	1	0	0
chr1	15902768	15902918	0	0	0	0	0	0	0	0	0	0
chr1	15907241	15907468	0	0	0	0	0	0	0	0	0	0
chr1	15913211	15913361	0	0	0	0	0	0	0	0	0	0
chr1	15991976	15992126	0	0	0	0	0	0	0	0	0	0
chr1	15992132	15992282	0	0	0	0	0	0	0	0	0	0
chr1	15992562	15992712	0	0	0	0	0	0	0	0	0	0
chr1	15993595	15993745	0	0	0	0	0	0	0	0	0	0
chr1	16019756	16019906	0	0	0	0	0	0	0	0	0	0
chr1	16023448	16023598	0	0	0	0	0	0	0	0	0	0
chr1	16046631	16046781	0	0	0	0	0	0	0	0	0	0
chr1	16057464	16057614	0	0	0	0	0	0	0	0	0	0
chr1	16057827	16057977	0	0	0	0	0	0	0	0	0	0
chr1	16059870	16060020	0	0	0	0	0	0	0	0	0	0
chr1	16063122	16063272	0	0	0	0	0	0	0	0	0	0
chr1	16065096	16065246	0	0	0	0	0	0	0	0	0	0
chr1	16079011	16079318	0	1	1	0	1	0	0	1	0	0
chr1	16090466	16090616	0	0	0	0	0	0	0	0	0	0
chr1	16092974	16093258	0	0	1	0	1	1	0	0	0	0
chr1	16103738	16104277	1	1	1	1	1	1	1	1	0	1
chr1	16104281	16106730	1	1	1	1	1	1	1	1	1	1
chr1	16115365	16115515	0	0	0	0	0	0	0	0	0	0
chr1	16130140	16130296	0	0	0	0	0	0	0	0	0	0
chr1	16132717	16132867	0	0	0	0	0	0	0	0	0	0
chr1	16134938	16135088	0	0	0	0	0	0	0	0	0	0
chr1	16136922	16137072	0	0	0	0	0	0	0	0	0	0
chr1	16137286	16137436	0	0	0	0	0	0	0	0	0	0
chr1	16139364	16139514	0	0	0	0	0	0	0	0	0	0
chr1	16153302	16153452	0	0	0	0	0	0	0	0	0	0
chr1	16154991	16155146	0	0	0	0	0	0	0	0	0	0
chr1	16161362	16161990	0	1	1	0	1	0	0	1	1	0
chr1	16162068	16162310	0	0	0	0	0	0	0	0	0	0
chr1	16162659	16162817	0	0	0	0	0	0	0	0	0	0
chr1	16162864	16163014	0	0	0	0	0	0	0	0	0	0
chr1	16163498	16163687	0	0	0	0	0	0	0	0	0	0
chr1	16172867	16173017	0	0	0	0	0	0	0	0	0	0
chr1	16174769	16174919	0	0	0	0	0	0	0	0	0	0
chr1	16177515	16177736	0	0	0	0	0	0	0	1	0	0
chr1	16177754	16177993	0	0	0	0	0	0	0	1	0	0
chr1	16186567	16186717	0	0	0	0	0	0	0	0	0	0
chr1	16187554	16187801	0	0	0	0	0	0	0	0	0	0
chr1	16191318	16191468	0	0	0	0	0	0	0	0	0	0
chr1	16195953	16196103	0	0	0	0	0	0	0	0	0	0
chr1	16199284	16199434	0	0	0	0	0	0	0	0	0	0
chr1	16203875	16204025	0	0	0	0	0	0	0	0	0	0
chr1	16206124	16206274	0	0	0	0	0	0	0	0	0	0
chr1	16214307	16214457	0	0	0	0	0	0	0	0	0	0
chr1	16216658	16216808	0	0	0	0	0	0	0	0	0	0
chr1	16218457	16218607	0	0	0	0	0	0	0	0	0	0
chr1	16219381	16219531	0	0	0	0	0	0	0	0	0	0
chr1	16219955	16220494	0	1	1	0	1	0	0	1	0	0
chr1	16225314	16225708	0	1	0	0	1	0	0	1	0	0
chr1	16226123	16226273	0	0	0	0	0	0	0	0	0	0
chr1	16227661	16227811	0	0	0	0	0	0	0	0	0	0
chr1	16227882	16229116	0	1	1	0	1	1	0	1	1	1
chr1	16231613	16231952	0	0	0	0	0	0	0	0	1	0
chr1	16235374	16235524	0	0	0	0	0	0	0	0	0	0
chr1	16245994	16246144	0	0	0	0	0	0	0	0	0	0
chr1	16247827	16247977	0	0	0	0	0	0	0	0	0	0
chr1	16251702	16251852	0	0	0	0	0	0	0	0	0	0
chr1	16253414	16253564	0	0	0	0	0	0	0	0	0	0
chr1	16253569	16253719	0	0	0	0	0	0	0	0	0	0
chr1	16258185	16258335	0	0	0	0	0	0	0	0	0	0
chr1	16260284	16260434	0	0	0	0	0	0	0	0	0	0
chr1	16260620	16260866	0	1	0	0	0	0	0	1	0	0
chr1	16262157	16262307	0	0	0	0	0	0	0	0	0	0
chr1	16264291	16264441	0	0	0	0	0	0	0	0	0	0
chr1	16268680	16269052	0	1	0	0	1	0	0	1	0	0
chr1	16304356	16304506	0	0	0	0	0	0	0	0	0	0
chr1	16304959	16305165	0	0	0	0	0	0	0	0	1	0
chr1	16309503	16309653	0	0	0	0	0	0	0	0	0	0
chr1	16321579	16321729	0	0	0	0	0	0	0	0	0	0
chr1	16325946	16326096	0	0	0	0	0	0	0	0	0	0
chr1	16329658	16329808	0	0	0	0	0	0	0	0	0	0
chr1	16331452	16331602	0	0	0	0	0	0	0	0	0	0
chr1	16344898	16345351	0	1	0	0	0	0	0	0	0	1
chr1	16346857	16347007	0	0	0	0	0	0	0	0	0	0
chr1	16356181	16356331	0	0	0	0	0	0	0	0	0	0
chr1	16372223	16372381	0	0	0	0	0	0	0	0	0	0
chr1	16398877	16399027	0	0	0	0	0	0	0	0	0	0
chr1	16399772	16399922	0	0	0	0	0	0	0	0	0	0
chr1	16411180	16411393	0	0	0	0	0	0	0	0	0	0
chr1	16433504	16433684	0	1	1	0	1	1	1	1	0	1
chr1	16434066	16434216	0	0	0	0	0	0	0	0	0	0
chr1	16440264	16440507	0	1	1	0	1	1	1	1	0	1
chr1	16445912	16446062	0	0	0	0	0	0	0	0	0	0
chr1	16446135	16446285	0	0	0	0	0	0	0	0	0	0
chr1	16446293	16446501	0	0	0	0	0	0	0	0	0	0
chr1	16469970	16470120	0	0	0	0	0	0	0	0	0	0
chr1	16498812	16498962	0	0	0	0	0	0	0	0	0	0
chr1	16502179	16502329	0	0	0	0	0	0	0	0	0	0
chr1	16504961	16505266	0	0	0	0	0	0	0	0	0	0
chr1	16505335	16505807	0	0	0	0	0	0	0	0	0	0
chr1	16517688	16517978	0	0	0	0	0	0	1	0	0	0
chr1	16518510	16518899	0	1	1	0	1	1	1	1	1	1
chr1	16518995	16519563	0	1	1	0	1	1	1	1	1	1
chr1	16519677	16520199	0	1	1	0	1	1	1	1	0	0
chr1	16521533	16521683	0	0	0	0	0	0	0	0	0	0
chr1	16521722	16521876	0	0	0	0	0	0	1	0	0	0
chr1	16521995	16522272	0	0	0	0	0	0	0	0	0	0
chr1	16533979	16534615	0	0	1	0	0	1	0	1	0	1
chr1	16536664	16536814	0	0	0	0	0	0	0	0	0	0
chr1	16540393	16540675	0	1	1	0	0	1	0	0	0	0
chr1	16546672	16546943	0	0	0	0	0	0	0	0	0	0
chr1	16547129	16547374	0	0	0	0	0	0	0	0	0	0
chr1	16549864	16550014	0	0	0	0	0	0	0	0	0	0
chr1	16554029	16554179	0	0	0	0	0	0	0	0	0	0
chr1	16563017	16563167	0	0	0	0	0	0	0	0	0	0
chr1	16565221	16565371	0	0	0	0	0	0	0	0	0	0
chr1	16568984	16569134	0	0	0	0	0	0	0	0	0	0
chr1	16570737	16571388	0	1	1	0	1	1	0	1	1	0
chr1	16577734	16578076	0	1	0	0	0	0	0	0	0	0
chr1	16578450	16578721	0	1	1	0	1	0	0	1	1	0
chr1	16583555	16583705	0	0	0	0	0	0	0	0	0	0
chr1	16591112	16591262	0	0	0	0	0	0	0	0	0	0
chr1	16591563	16591713	0	0	0	0	0	0	0	0	0	0
chr1	16591945	16592095	0	0	0	0	0	0	0	0	0	0
chr1	16593983	16594133	0	0	0	0	0	0	0	0	0	0
chr1	16598215	16598365	0	0	0	0	0	0	0	0	0	0
chr1	16602893	16603043	0	0	0	0	0	0	0	0	0	0
chr1	16603747	16604079	0	0	0	0	0	0	0	0	0	0
chr1	16609501	16609651	0	0	0	0	0	0	0	0	0	0
chr1	16616468	16616809	0	0	0	0	0	0	0	0	1	0
chr1	16617547	16619944	1	1	1	1	1	1	1	1	1	1
chr1	16620523	16620724	0	0	0	0	0	0	0	0	0	0
chr1	16620795	16620945	0	0	0	0	0	0	0	0	0	0
chr1	16621237	16621416	0	1	0	0	1	0	0	0	0	0
chr1	16637619	16637856	0	0	0	0	0	0	0	0	0	0
chr1	16642314	16642468	0	0	0	0	0	0	0	0	0	0
chr1	16652999	16653172	0	0	0	0	0	0	1	0	0	0
chr1	16653317	16653523	1	1	0	1	0	0	1	0	0	0
chr1	16653592	16653742	0	0	0	0	0	0	0	0	0	0
chr1	16655324	16655474	0	0	0	0	0	0	0	0	0	0
chr1	16655734	16655884	0	0	0	0	0	0	0	0	0	0
chr1	16656280	16657251	1	1	1	1	1	1	1	1	1	1
chr1	16657319	16657537	1	1	1	1	1	1	1	1	1	0
chr1	16665096	16665514	1	1	1	1	1	1	1	1	1	1
chr1	16686856	16687073	0	0	0	0	0	0	0	0	0	0
chr1	16687693	16689049	1	1	1	1	1	1	1	1	1	1
chr1	16689434	16689782	0	0	0	0	1	0	0	1	0	0
chr1	16692772	16692975	0	0	0	0	0	0	0	0	0	0
chr1	16694391	16694541	0	0	0	0	0	0	0	0	0	0
chr1	16696601	16696807	0	0	0	0	0	0	0	0	0	0
chr1	16702911	16703088	0	0	0	0	0	0	0	0	0	0
chr1	16703300	16703633	0	1	0	0	0	0	1	0	0	0
chr1	16705136	16705286	0	0	0	0	0	0	0	0	0	0
chr1	16716607	16716757	0	0	0	0	0	0	0	0	0	0
chr1	16718133	16718283	0	0	0	0	0	0	0	0	0	0
chr1	16720719	16720911	0	0	0	0	0	0	0	0	0	0
chr1	16721001	16721335	0	1	1	0	1	0	0	0	0	0
chr1	16745691	16745841	0	0	0	0	0	0	0	0	0	0
chr1	16745907	16746296	0	1	1	0	1	0	1	1	0	0
chr1	16747016	16747740	0	1	1	0	1	0	0	1	1	0
chr1	16748432	16748582	0	0	0	0	0	0	0	0	0	0
chr1	16748759	16749034	0	1	0	0	0	0	0	0	1	0
chr1	16749111	16749460	0	0	0	0	0	0	0	0	0	0
chr1	16756822	16757027	0	0	0	0	0	0	0	0	0	0
chr1	16758251	16758501	0	0	0	0	0	0	0	0	0	0
chr1	16758785	16759337	0	1	1	0	1	1	0	1	0	1
chr1	16759463	16759613	0	0	0	0	0	0	0	0	0	0
chr1	16760427	16760621	0	0	0	0	0	0	0	0	0	1
chr1	16771967	16772117	0	0	0	0	0	0	0	0	0	0
chr1	16781312	16781528	0	0	1	0	0	0	0	1	0	0
chr1	16783681	16783831	0	0	0	0	0	0	0	0	0	0
chr1	16783844	16783994	0	0	0	0	0	0	0	0	0	0
chr1	16784521	16784699	0	0	0	0	0	0	0	1	0	0
chr1	16792589	16792739	0	0	0	0	0	0	0	0	0	0
chr1	16795496	16795646	0	0	0	0	0	0	0	0	0	0
chr1	16795823	16795973	0	0	0	0	0	0	0	0	0	0
chr1	16797834	16798607	0	1	1	0	1	1	1	1	1	1
chr1	16798643	16798793	0	0	0	0	0	0	0	0	0	0
chr1	16799894	16800129	0	0	0	0	0	0	0	0	1	0
chr1	16801045	16801241	0	0	0	0	1	0	0	1	0	0
chr1	16809240	16809409	0	0	0	0	0	0	0	0	0	0
chr1	16809474	16809696	0	1	1	0	1	0	0	1	0	0
chr1	16837229	16837392	0	0	0	0	0	0	1	0	0	0
chr1	16883850	16884000	0	0	0	0	0	0	0	0	0	0
chr1	16926857	16927156	0	1	1	0	1	0	0	0	0	0
chr1	16935961	16936111	0	0	0	0	0	0	0	0	0	0
chr1	16942574	16942724	0	0	0	0	0	0	0	0	0	0
chr1	16944358	16944774	0	1	1	0	0	1	0	1	0	0
chr1	16945353	16945542	0	0	0	0	0	0	0	0	0	0
chr1	16945554	16945704	0	0	0	0	0	0	0	0	0	0
chr1	16961391	16961541	0	0	0	0	0	0	0	0	0	0
chr1	16973453	16973603	0	0	0	0	0	0	0	0	0	0
chr1	16978760	16978910	0	0	0	0	0	0	0	0	0	0
chr1	17014046	17014210	0	0	1	0	0	0	0	0	0	0
chr1	17033895	17034172	0	0	0	0	0	1	0	0	0	0
chr1	17038446	17038596	0	0	0	0	0	0	0	0	0	0
chr1	17071617	17071767	0	0	0	0	0	0	0	0	0	0
chr1	17094847	17094997	0	0	0	0	0	0	0	0	0	0
chr1	17096705	17097755	0	1	1	0	1	1	1	1	0	0
chr1	17097788	17098159	0	1	1	0	1	1	1	1	0	0
chr1	17098485	17098769	0	0	0	0	0	0	0	0	0	0
chr1	17099118	17099268	0	0	0	0	0	0	0	0	0	0
chr1	17099480	17099630	0	0	0	0	0	0	0	0	0	0
chr1	17101792	17101986	0	0	0	0	1	0	0	0	0	0
chr1	17116503	17116653	0	0	0	0	0	0	0	0	0	0
chr1	17122913	17123072	0	0	0	0	0	0	0	0	0	0
chr1	17123277	17123427	0	0	0	0	0	0	0	0	0	0
chr1	17123446	17123704	0	1	1	0	1	1	1	1	0	0
chr1	17124775	17124925	0	0	0	0	0	0	0	0	0	0
chr1	17144436	17144586	0	0	0	0	0	0	0	0	0	0
chr1	17145182	17145782	0	1	1	0	1	1	1	1	0	0
chr1	17145821	17145971	0	0	0	0	0	0	0	0	0	0
chr1	17158830	17158980	0	0	0	0	0	0	0	0	0	0
chr1	17163633	17164034	0	1	1	0	1	1	1	1	0	0
chr1	17200825	17201077	0	0	0	0	0	0	0	0	0	0
chr1	17217602	17217752	0	0	0	0	0	0	0	0	0	0
chr1	17280459	17280609	0	0	0	0	0	0	0	0	0	0
chr1	17280919	17281069	0	0	0	0	0	0	0	0	0	0
chr1	17315058	17315208	0	0	0	0	0	0	0	0	0	0
chr1	17348374	17348605	0	1	1	0	1	1	0	0	0	0
chr1	17397864	17398149	0	0	0	0	1	0	0	0	0	0
chr1	17434155	17434305	0	0	0	0	0	0	0	0	0	0
chr1	17448601	17448751	0	0	0	0	0	0	0	0	0	0
chr1	17449402	17449585	0	0	0	0	1	0	0	1	0	0
chr1	17451174	17451435	0	1	0	0	1	0	0	1	0	0
chr1	17451559	17451984	0	1	0	0	1	0	0	1	0	0
chr1	17453606	17453756	0	0	0	0	0	0	0	0	0	0
chr1	17459907	17460057	0	0	0	0	0	0	0	0	0	0
chr1	17466101	17466251	0	0	0	0	0	0	0	0	0	0
chr1	17479948	17480098	0	0	0	0	0	0	0	0	0	0
chr1	17489284	17489453	0	0	0	0	0	0	0	1	0	0
chr1	17517792	17517942	0	0	0	0	0	0	0	0	0	0
chr1	17520296	17520446	0	0	0	0	0	0	0	0	0	0
chr1	17520514	17520831	0	0	0	0	0	0	0	1	0	0
chr1	17520863	17521054	0	0	0	0	0	0	0	0	0	0
chr1	17523329	17523479	0	0	0	0	0	0	0	0	0	0
chr1	17523731	17523881	0	0	0	0	0	0	0	0	0	0
chr1	17530754	17530956	0	1	0	0	1	0	0	0	0	0
chr1	17578009	17578159	0	0	0	0	0	0	0	0	0	0
chr1	17598601	17598751	0	0	0	0	0	0	0	0	0	0
chr1	17602083	17602233	0	0	0	0	0	0	0	0	0	0
chr1	17606489	17606725	0	1	1	0	1	1	0	0	0	0
chr1	17606763	17607510	0	0	0	0	0	0	0	0	0	0
chr1	17607719	17608227	0	1	1	0	1	1	0	1	1	0
chr1	17608293	17608650	0	1	1	0	1	1	0	1	1	0
chr1	17608682	17609084	0	1	0	0	1	0	0	1	0	0
chr1	17629579	17629827	0	1	1	0	1	0	0	1	0	0
chr1	17631774	17631924	0	0	0	0	0	0	0	0	0	0
chr1	17631984	17632134	0	0	0	0	0	0	0	0	0	0
chr1	17636084	17636267	0	1	0	0	0	0	0	0	0	0
chr1	17647735	17648035	0	0	0	0	0	0	0	0	0	0
chr1	17675455	17675605	0	0	0	0	0	0	0	0	0	0
chr1	17707404	17707554	0	0	0	0	0	0	0	0	0	0
chr1	17709310	17709536	0	0	0	0	0	0	0	0	0	0
chr1	17717621	17717829	0	0	0	0	0	0	0	0	0	0
chr1	17718113	17718263	0	0	0	0	0	0	0	0	0	0
chr1	17718557	17718726	0	0	1	0	0	1	0	0	0	0
chr1	17721208	17721358	0	0	0	0	0	0	0	0	0	0
chr1	17724660	17724810	0	0	0	0	0	0	0	0	0	0
chr1	17726751	17726989	0	0	0	0	0	0	0	0	0	0
chr1	17727005	17727463	0	1	1	0	1	1	1	0	0	0
chr1	17727533	17728037	0	1	1	0	1	1	0	0	0	0
chr1	17736101	17736251	0	0	0	0	0	0	0	0	0	0
chr1	17755876	17756026	0	0	0	0	0	0	0	0	0	0
chr1	17761139	17761289	0	0	0	0	0	0	0	0	0	0
chr1	17767959	17768109	0	0	0	0	0	0	0	0	0	0
chr1	17771296	17771446	0	0	0	0	0	0	0	0	0	0
chr1	17778741	17778903	0	1	1	0	1	0	0	0	0	0
chr1	17789361	17789511	0	0	0	0	0	0	0	0	0	0
chr1	17836482	17836632	0	0	0	0	0	0	0	0	0	0
chr1	17846134	17846473	0	0	0	0	0	0	0	0	0	0
chr1	17904673	17904903	0	0	0	0	0	0	0	0	0	0
chr1	17931654	17931804	0	0	0	0	0	0	0	0	0	0
chr1	17934156	17934306	0	0	0	0	0	0	0	0	0	0
chr1	17941943	17942093	0	0	0	0	0	0	0	0	0	0
chr1	17944648	17944898	0	0	0	0	0	0	0	0	0	0
chr1	17949235	17949385	0	0	0	0	0	0	0	0	0	0
chr1	17980743	17980916	0	1	1	0	1	1	0	0	0	0
chr1	18012929	18013120	0	1	1	0	0	1	0	0	0	0
chr1	18025997	18026147	0	0	0	0	0	0	0	0	0	0
chr1	18041075	18041225	0	0	0	0	0	0	0	0	0	0
chr1	18041399	18041549	0	0	0	0	0	0	0	0	0	0
chr1	18050420	18050570	0	0	0	0	0	0	0	0	0	0
chr1	18057828	18057978	0	0	0	0	0	0	0	0	0	0
chr1	18057981	18058744	0	0	0	0	1	1	0	0	0	0
chr1	18058799	18058949	0	0	0	0	0	0	0	0	0	0
chr1	18106268	18106457	0	1	1	0	0	0	0	0	0	0
chr1	18106776	18107018	0	1	1	0	0	0	0	0	0	0
chr1	18131811	18131994	0	1	1	0	0	0	0	0	0	0
chr1	18170507	18170657	0	0	0	0	0	0	0	0	0	0
chr1	18191342	18191492	0	0	0	0	0	0	0	0	0	0
chr1	18213382	18213532	0	0	0	0	0	0	0	0	0	0
chr1	18232272	18232422	0	0	0	0	0	0	0	0	0	0
chr1	18243294	18243444	0	0	0	0	0	0	0	0	0	0
chr1	18245906	18246056	0	0	0	0	0	0	0	0	0	0
chr1	18269548	18269698	0	0	0	0	0	0	0	0	0	0
chr1	18270388	18271427	0	1	1	0	1	1	0	0	0	0
chr1	18271538	18271761	0	0	0	0	0	0	0	0	0	0
chr1	18279161	18279366	0	0	1	0	0	0	0	0	0	0
chr1	18286268	18286418	0	0	0	0	0	0	0	0	0	0
chr1	18288911	18289163	0	1	1	0	1	1	0	0	0	0
chr1	18304018	18304168	0	0	0	0	0	0	0	0	0	0
chr1	18323208	18323478	0	0	0	0	0	0	0	0	1	0
chr1	18339361	18339511	0	0	0	0	0	0	0	0	0	0
chr1	18357272	18357422	0	0	0	0	0	0	0	0	0	0
chr1	18360056	18360226	0	0	0	0	0	0	0	0	0	0
chr1	18361668	18361818	0	0	0	0	0	0	0	0	0	0
chr1	18370159	18370309	0	0	0	0	0	0	0	0	0	0
chr1	18375695	18375845	0	0	0	0	0	0	0	0	0	0
chr1	18407330	18407480	0	0	0	0	0	0	0	0	0	0
chr1	18416506	18416656	0	0	0	0	0	0	0	0	0	0
chr1	18434972	18435122	0	0	0	0	0	0	0	0	0	0
chr1	18455781	18455931	0	0	0	0	0	0	0	0	0	0
chr1	18471840	18472040	0	0	0	0	0	0	0	0	0	0
chr1	18492406	18492556	0	0	0	0	0	0	0	0	0	0
chr1	18503394	18503544	0	0	0	0	0	0	0	0	0	0
chr1	18513736	18513886	0	0	0	0	0	0	0	0	0	0
chr1	18531626	18531776	0	0	0	0	0	0	0	0	0	0
chr1	18556931	18557081	0	0	0	0	0	0	0	0	0	0
chr1	18677081	18677231	0	0	0	0	0	0	0	0	0	0
chr1	18723675	18723825	0	0	0	0	0	0	0	0	0	0
chr1	18724963	18725113	0	0	0	0	0	0	0	0	0	0
chr1	18783599	18783749	0	0	0	0	0	0	0	0	0	0
chr1	18824321	18824471	0	0	0	0	0	0	0	0	0	0
chr1	18890638	18890788	0	0	0	0	0	0	0	0	0	0
chr1	18903496	18903646	0	0	0	0	0	0	0	0	0	0
chr1	18903849	18904092	0	0	0	0	0	0	0	0	0	0
chr1	18936035	18936185	0	0	0	0	0	0	0	0	0	0
chr1	18951401	18951551	0	0	0	0	0	0	0	0	0	0
chr1	18981371	18981521	0	0	0	0	0	0	0	0	0	0
chr1	19003495	19003645	0	0	0	0	0	0	0	0	0	0
chr1	19012438	19012588	0	0	0	0	0	0	0	0	0	0
chr1	19017207	19017357	0	0	0	0	0	0	0	0	0	0
chr1	19022351	19022501	0	0	0	0	0	0	0	0	0	0
chr1	19030778	19030928	0	0	0	0	0	0	0	0	0	0
chr1	19045737	19045887	0	0	0	0	0	0	0	0	0	0
chr1	19103844	19103994	0	0	0	0	0	0	0	0	0	0
chr1	19104455	19104605	0	0	0	0	0	0	0	0	0	0
chr1	19179089	19179305	0	1	1	0	1	0	1	0	0	0
chr1	19199809	19200105	0	0	0	0	0	0	0	0	0	0
chr1	19205680	19205866	0	1	0	0	0	0	0	0	0	0
chr1	19209040	19209190	0	0	0	0	0	0	0	0	0	0
[truncated: 550,981 more rows]
