# Supplementary material for: Establishment of regulatory elements during erythro-megakaryopoiesis identifies hematopoietic lineage-commitment points
Source: Epigenetics Chromatin. 2018 May 28;11:22. doi: 10.1186/s13072-018-0195-z (PMC5971425; doi:10.1186/s13072-018-0195-z)
Supplement: Supplementary file 6 — Additional file 6. Peak data from ChIP-Seq and MBD-Seq experiments. Peaks from H3K27ac ChIP-Seq and MBD-Seq are presented in BED format. Note that due to file restrictions, MBD-Seq data for CFU-MK is included across two workbooks. [file 13072_2018_195_MOESM6_ESM.zip]

Archive with 3 entries (2 files):
- AdditionalFile3.xls
- __MACOSX/
- __MACOSX/._AdditionalFile3.xls
