# Supplementary material for: Establishment of regulatory elements during erythro-megakaryopoiesis identifies hematopoietic lineage-commitment points
Source: Epigenetics Chromatin. 2018 May 28;11:22. doi: 10.1186/s13072-018-0195-z (PMC5971425; doi:10.1186/s13072-018-0195-z)
Supplement: Supplementary file 6 — Additional file 6. Peak data from ChIP-Seq and MBD-Seq experiments. Peaks from H3K27ac ChIP-Seq and MBD-Seq are presented in BED format. Note that due to file restrictions, MBD-Seq data for CFU-MK is included across two workbooks. [file 13072_2018_195_MOESM6_ESM.zip › AdditionalFile3.xls]

## Sheet: ERY_H3K27ac
chr1	4783000	4788799	5800
chr1	4806600	4809399	2800
chr1	4854400	4878599	24200
chr1	5081600	5086199	4600
chr1	6211600	6219799	8200
chr1	7084600	7092999	8400
chr1	7395800	7399799	4000
chr1	9235600	9239599	4000
chr1	9736800	9750199	13400
chr1	9771600	9828799	57200
chr1	9939600	9947799	8200
chr1	10034600	10041399	6800
chr1	13150200	13158999	8800
chr1	13358800	13376399	17600
chr1	13564600	13594399	29800
chr1	13656000	13665799	9800
chr1	15804400	15811799	7400
chr1	16101800	16109199	7400
chr1	16645800	16661199	15400
chr1	20815200	20821399	6200
chr1	23254200	23257799	3600
chr1	23277400	23287799	10400
chr1	23327800	23341399	13600
chr1	23368400	23376599	8200
chr1	23376600	23386999	10400
chr1	23415800	23419999	4200
chr1	23424400	23430399	6000
chr1	23910000	23924799	14800
chr1	23958000	23972599	14600
chr1	23993600	24007199	13600
chr1	30868000	30875599	7600
chr1	30944200	30952399	8200
chr1	33563800	33576199	12400
chr1	33607800	33653799	46000
chr1	33664200	33673399	9200
chr1	33741800	33763399	21600
chr1	33810200	33815399	5200
chr1	34476600	34494199	17600
chr1	34818200	34845399	27200
chr1	35869000	35871599	2600
chr1	36050200	36137799	87600
chr1	36227000	36246999	20000
chr1	36365400	36369799	4400
chr1	36506400	36516199	9800
chr1	36690000	36692999	3000
chr1	36706000	36712399	6400
chr1	36834600	36847999	13400
chr1	36866800	36891199	24400
chr1	36902200	36950399	48200
chr1	37426200	37438399	12200
chr1	37471200	37481999	10800
chr1	37858400	37874399	16000
chr1	37885600	37894999	9400
chr1	37993800	38021199	27400
chr1	38115800	38132399	16600
chr1	38439600	38454199	14600
chr1	38876400	38899399	23000
chr1	39366400	39375399	9000
chr1	39424000	39490199	66200
chr1	39534400	39538999	4600
chr1	39890800	39939199	48400
chr1	40217200	40238799	21600
chr1	40260000	40276799	16800
chr1	40287400	40306399	19000
chr1	40318200	40332999	14800
chr1	40344600	40360999	16400
chr1	40426800	40435199	8400
chr1	40768400	40792999	24600
chr1	43091000	43100399	9400
chr1	43533400	43568399	35000
chr1	43803400	43829599	26200
chr1	43932200	43947399	15200
chr1	44098200	44103799	5600
chr1	44115200	44120399	5200
chr1	45794200	45800199	6000
chr1	45864200	45878399	14200
chr1	45916200	45932199	16000
chr1	51470400	51484999	14600
chr1	51527600	51542599	15000
chr1	51565000	51568399	3400
chr1	52110600	52115599	5000
chr1	52116400	52132399	16000
chr1	52223000	52235599	12600
chr1	52628400	52636199	7800
chr1	52843400	52850799	7400
chr1	53294200	53300599	6400
chr1	53311200	53317199	6000
chr1	53346000	53353199	7200
chr1	53760800	53793199	32400
chr1	55018800	55035799	17000
chr1	55051200	55068199	17000
chr1	55083200	55093399	10200
chr1	55128400	55136599	8200
chr1	55235600	55243599	8000
chr1	57366400	57379999	13600
chr1	57403600	57409999	6400
chr1	57968200	57970399	2200
chr1	57994800	57999599	4800
chr1	58390800	58401399	10600
chr1	58414400	58426199	11800
chr1	58443800	58447999	4200
chr1	58500200	58506199	6000
chr1	58584000	58589999	6000
chr1	58651400	58656199	4800
chr1	58706600	58733199	26600
chr1	58793200	58805199	12000
chr1	58944600	58995199	50600
chr1	59234600	59240599	6000
chr1	59666800	59673599	6800
chr1	59683400	59689999	6600
chr1	59936800	59947399	10600
chr1	60094200	60099999	5800
chr1	60179200	60184199	5000
chr1	61316400	61319799	3400
chr1	61371200	61377999	6800
chr1	63105600	63135199	29600
chr1	63174000	63180199	6200
chr1	64526000	64544599	18600
chr1	64607200	64612999	5800
chr1	64613400	64618999	5600
chr1	64683400	64693599	10200
chr1	64731400	64739799	8400
chr1	65185400	65189999	4600
chr1	66697400	66706399	9000
chr1	66813400	66819599	6200
chr1	66857800	66865999	8200
chr1	67036800	67040399	3600
chr1	69492200	69502399	10200
chr1	69510000	69519199	9200
chr1	69538800	69550799	12000
chr1	69554800	69566199	11400
chr1	71090000	71107199	17200
chr1	72241200	72246399	5200
chr1	72306400	72308599	2200
chr1	72581600	72586799	5200
chr1	72709600	72715799	6200
chr1	73935400	73943199	7800
chr1	73994200	74005599	11400
chr1	74235200	74254399	19200
chr1	74281000	74287199	6200
chr1	74287200	74299799	12600
chr1	74363200	74399599	36400
chr1	74496400	74511199	14800
chr1	74582200	74590199	8000
chr1	75122800	75153199	30400
chr1	75154200	75195399	41200
chr1	75204600	75245399	40800
chr1	75246000	75254599	8600
chr1	75315800	75319199	3400
chr1	75519800	75524799	5000
chr1	77275200	77307999	32800
chr1	78482200	78491199	9000
chr1	79748200	79769399	21200
chr1	79774600	79779199	4600
chr1	80021200	80045399	24200
chr1	80321200	80346599	25400
chr1	82315400	82319199	3800
chr1	82724000	82728199	4200
chr1	82839000	82843599	4600
chr1	84832800	84841399	8600
chr1	85726600	85742999	16400
chr1	85792200	85801399	9200
chr1	86062200	86069399	7200
chr1	86132200	86149599	17400
chr1	86150400	86191799	41400
chr1	86202600	86219799	17200
chr1	86355600	86363199	7600
chr1	86431400	86446399	15000
chr1	86469000	86514599	45600
chr1	86520400	86533599	13200
chr1	86577600	86590599	13000
chr1	86849600	86853199	3600
chr1	86912400	86920399	8000
chr1	87077000	87079999	3000
chr1	87211800	87220599	8800
chr1	87326000	87331399	5400
chr1	87619000	87731599	112600
chr1	87747800	87761599	13800
chr1	87762400	87775599	13200
chr1	87845600	87903799	58200
chr1	87905200	87984399	79200
chr1	88118000	88142199	24200
chr1	88199600	88210599	11000
chr1	88211200	88311799	100600
chr1	88477600	88500999	23400
chr1	90235000	90264799	29800
chr1	90266400	90282399	16000
chr1	90282400	90296399	14000
chr1	90602000	90606199	4200
chr1	91225400	91242199	16800
chr1	91243800	91262799	19000
chr1	91270800	91285199	14400
chr1	91296200	91305799	9600
chr1	91365400	91381199	15800
chr1	91394000	91406599	12600
chr1	91450000	91461399	11400
chr1	91519200	91576399	57200
chr1	92178200	92185199	7000
chr1	92467400	92475199	7800
chr1	92638200	92643399	5200
chr1	92905400	92913399	8000
chr1	92932600	92938199	5600
chr1	93336200	93346599	10400
chr1	93439000	93446999	8000
chr1	93473600	93488199	14600
chr1	93627800	93638199	10400
chr1	93751200	93770999	19800
chr1	93793000	93809599	16600
chr1	93812200	93829199	17000
chr1	95312000	95316799	4800
chr1	97629600	97635399	5800
chr1	97648600	97678999	30400
chr1	97765800	97775799	10000
chr1	105659600	105672599	13000
chr1	105988600	106003799	15200
chr1	106168600	106174599	6000
chr1	106790400	106798199	7800
chr1	118308800	118313199	4400
chr1	118318800	118326399	7600
chr1	118385800	118395199	9400
chr1	118407600	118425999	18400
chr1	118452400	118462399	10000
chr1	118471400	118487799	16400
chr1	119909600	119914999	5400
chr1	120228400	120233399	5000
chr1	120247000	120278799	31800
chr1	121324800	121330799	6000
chr1	125414200	125448599	34400
chr1	127295000	127323399	28400
chr1	127744800	127765799	21000
chr1	127770600	127791799	21200
chr1	127867400	127872399	5000
chr1	128098400	128108799	10400
chr1	128242600	128249999	7400
chr1	128349000	128362199	13200
chr1	128405000	128421999	17000
chr1	128504200	128519599	15400
chr1	128536200	128581599	45400
chr1	128582000	128645199	63200
chr1	129954600	129961999	7400
chr1	129988200	129993799	5600
chr1	130419800	130423199	3400
chr1	130458200	130465199	7000
chr1	130689400	130721999	32600
chr1	130724400	130753199	28800
chr1	130759600	130772399	12800
chr1	131118400	131150399	32000
chr1	131151200	131156599	5400
chr1	131435000	131456999	22000
chr1	131518800	131532399	13600
chr1	131610400	131629199	18800
chr1	131631600	131642599	11000
chr1	131652200	131675799	23600
chr1	131909000	131919399	10400
chr1	132000400	132047999	47600
chr1	132328200	132345999	17800
chr1	132359600	132394399	34800
chr1	132394800	132403799	9000
chr1	132414000	132450999	37000
chr1	132474800	132491599	16800
chr1	132984800	132991599	6800
chr1	133018200	133037599	19400
chr1	133081200	133087599	6400
chr1	133125000	133139999	15000
chr1	133593600	133596799	3200
chr1	133606800	133620399	13600
chr1	133651400	133663599	12200
chr1	133733200	133869799	136600
chr1	133876600	133902599	26000
chr1	134052400	134089399	37000
chr1	134090200	134108799	18600
chr1	134357000	134363399	6400
chr1	134412000	134438399	26400
chr1	134453200	134514799	61600
chr1	134517000	134543199	26200
chr1	134554200	134564399	10200
chr1	134572000	134576999	5000
chr1	134611000	134616799	5800
chr1	134740000	134743599	3600
chr1	134959000	134968199	9200
chr1	135122000	135126399	4400
chr1	135126800	135139999	13200
chr1	135144400	135150999	6600
chr1	135203000	135211199	8200
chr1	135248400	135256799	8400
chr1	135309200	135314999	5800
chr1	135425000	135431599	6600
chr1	135723600	135733399	9800
chr1	135875000	135916599	41600
chr1	135921600	135950399	28800
chr1	136001200	136044799	43600
chr1	136124000	136148999	25000
chr1	136340600	136353999	13400
chr1	136355200	136365999	10800
chr1	136410400	136422199	11800
chr1	136422600	136454999	32400
chr1	136465200	136472799	7600
chr1	138611800	138621399	9600
chr1	139419600	139427399	7800
chr1	139451800	139461799	10000
chr1	143698200	143703999	5800
chr1	143737600	143741999	4400
chr1	143775200	143792399	17200
chr1	144760000	144778999	19000
chr1	149944600	149963799	19200
chr1	150391200	150398599	7400
chr1	151073000	151120799	47800
chr1	151121600	151132999	11400
chr1	151169800	151189599	19800
chr1	151190400	151212599	22200
chr1	151336800	151350399	13600
chr1	151425800	151433599	7800
chr1	151492600	151501799	9200
chr1	151750400	151758999	8600
chr1	152383600	152387999	4400
chr1	152561000	152583199	22200
chr1	152587800	152621399	33600
chr1	152763600	152779799	16200
chr1	152898800	152905799	7000
chr1	153422800	153427599	4800
chr1	153480600	153494999	14400
chr1	153746800	153756799	10000
chr1	153896800	153905799	9000
chr1	153906200	153916199	10000
chr1	154020000	154044399	24400
chr1	154676000	154687399	11400
chr1	154699000	154718599	19600
chr1	155026200	155042999	16800
chr1	155080200	155100199	20000
chr1	155318600	155324999	6400
chr1	155379400	155389799	10400
chr1	155406200	155419599	13400
chr1	155556400	155563999	7600
chr1	155968600	155975999	7400
chr1	156020800	156047599	26800
chr1	156419200	156423399	4200
chr1	156557200	156560999	3800
chr1	156714200	156724799	10600
chr1	156731200	156756199	25000
chr1	156853000	156862399	9400
chr1	157034600	157044999	10400
chr1	158199400	158210399	11000
chr1	158212400	158268999	56600
chr1	159230800	159248599	17800
chr1	160032600	160064799	32200
chr1	160209000	160215599	6600
chr1	160784200	160798399	14200
chr1	160822800	160829199	6400
chr1	160841400	160848199	6800
chr1	160903000	160920799	17800
chr1	161028400	161042199	13800
chr1	161068200	161078199	10000
chr1	161128800	161133799	5000
chr1	161244000	161258399	14400
chr1	161786600	161800599	14000
chr1	161862400	161879999	17600
chr1	161883800	161901399	17600
chr1	161916200	161932599	16400
chr1	161967600	161971999	4400
chr1	162545200	162551999	6800
chr1	162727200	162741799	14600
chr1	163401200	163404599	3400
chr1	163928000	163936599	8600
chr1	163992600	163997799	5200
chr1	164246200	164252199	6000
chr1	164305000	164308999	4000
chr1	165098200	165121999	23800
chr1	165228800	165238799	10000
chr1	165320000	165330599	10600
chr1	165383000	165404599	21600
chr1	165419600	165439399	19800
chr1	165456000	165467399	11400
chr1	165760000	165775199	15200
chr1	165815400	165822799	7400
chr1	165997800	166004199	6400
chr1	166378000	166383199	5200
chr1	166809800	166815799	6000
chr1	167237800	167291799	54000
chr1	167305800	167310999	5200
chr1	167333800	167343199	9400
chr1	167347200	167358599	11400
chr1	167361800	167396799	35000
chr1	167442400	167450799	8400
chr1	168280800	168294199	13400
chr1	168307200	168324799	17600
chr1	169526800	169532999	6200
chr1	170142400	170154799	12400
chr1	170156000	170167199	11200
chr1	170168400	170178399	10000
chr1	170209200	170216599	7400
chr1	170586200	170592399	6200
chr1	170600000	170614399	14400
chr1	170615800	170627399	11600
chr1	170844200	170869599	25400
chr1	171029000	171040799	11800
chr1	171043400	171086799	43400
chr1	171110200	171120199	10000
chr1	171121000	171140999	20000
chr1	171148800	171151599	2800
chr1	171219800	171237999	18200
chr1	171244200	171251199	7000
chr1	171268400	171292799	24400
chr1	171293200	171295999	2800
chr1	171321200	171333199	12000
chr1	171341000	171349399	8400
chr1	171354200	171362199	8000
chr1	171406600	171416399	9800
chr1	172075800	172086399	10600
chr1	172146400	172168599	22200
chr1	172301600	172315399	13800
chr1	172374200	172382799	8600
chr1	173323800	173343599	19800
chr1	173345400	173356999	11600
chr1	173839800	173849999	10200
chr1	174157600	174179799	22200
chr1	174423400	174430199	6800
chr1	175622600	175628199	5600
chr1	175878600	175883999	5400
chr1	176807600	176838599	31000
chr1	177248200	177264599	16400
chr1	177438000	177448199	10200
chr1	177787200	177798599	11400
chr1	178184400	178189799	5400
chr1	178309800	178343999	34200
chr1	178368000	178374199	6200
chr1	178399800	178409599	9800
chr1	178430200	178438399	8200
chr1	178439800	178458599	18800
chr1	179051000	179057999	7000
chr1	179516000	179518999	3000
chr1	179542200	179555399	13200
chr1	179713000	179717799	4800
chr1	179797800	179816599	18800
chr1	179858000	179863599	5600
chr1	179959000	179962799	3800
chr1	179972400	179979599	7200
chr1	180224400	180233199	8800
chr1	180243800	180269399	25600
chr1	180384000	180395999	12000
chr1	180635800	180645399	9600
chr1	180717600	180730999	13400
chr1	180775000	180779999	5000
chr1	180803400	180866399	63000
chr1	180896200	180915799	19600
chr1	180933000	180950799	17800
chr1	181135600	181156399	20800
chr1	181205400	181240399	35000
chr1	181242000	181263999	22000
chr1	181303800	181346399	42600
chr1	181833000	181848399	15400
chr1	182124400	182128999	4600
chr1	182276600	182295199	18600
chr1	182330800	182343799	13000
chr1	182401000	182415199	14200
chr1	183344200	183351999	7800
chr1	184031000	184036799	5800
chr1	184613600	184634199	20600
chr1	184639800	184673999	34200
chr1	184841000	184847799	6800
chr1	185201000	185214599	13600
chr1	185318000	185320599	2600
chr1	185361400	185366599	5200
chr1	185446600	185458799	12200
chr1	185462600	185478999	16400
chr1	186747400	186752199	4800
chr1	187214400	187217999	3600
chr1	188383400	188389199	5800
chr1	188966600	188980799	14200
chr1	188986800	188995999	9200
chr1	189005000	189008599	3600
chr1	189684000	189689999	6000
chr1	189751600	189766999	15400
chr1	189774400	189780999	6600
chr1	189781400	189788199	6800
chr1	189805600	189814999	9400
chr1	190926400	190932799	6400
chr1	191061000	191067199	6200
chr1	191311400	191315199	3800
chr1	191315400	191321599	6200
chr1	191322600	191331399	8800
chr1	191388400	191407799	19400
chr1	191568600	191584199	15600
chr1	191820800	191826399	5600
chr1	191828600	191843799	15200
chr1	191845600	191869999	24400
chr1	191872000	191890599	18600
chr1	191899600	191920199	20600
chr1	191988600	191990999	2400
chr1	192086200	192093399	7200
chr1	192133400	192140199	6800
chr1	192498800	192506999	8200
chr1	193170400	193182399	12000
chr1	193656800	193675399	18600
chr1	194672200	194679799	7600
chr1	194770800	194776799	6000
chr1	194804800	194810999	6200
chr1	195087800	195099199	11400
chr1	195100400	195134999	34600
chr1	195240000	195243399	3400
chr10	3970800	3986599	15800
chr10	3987400	4001399	14000
chr10	4118200	4140399	22200
chr10	4382000	4399599	17600
chr10	4427600	4438199	10600
chr10	4489600	4492399	2800
chr10	5177400	5212999	35600
chr10	5798600	5810399	11800
chr10	5819000	5827399	8400
chr10	7654600	7669599	15000
chr10	7677200	7684799	7600
chr10	7725400	7730199	4800
chr10	7778800	7782999	4200
chr10	7790800	7796599	5800
chr10	7943200	7959399	16200
chr10	9875000	9910399	35400
chr10	11200400	11210399	10000
chr10	11279600	11287599	8000
chr10	11320000	11326599	6600
chr10	12809800	12819199	9400
chr10	12873600	12875999	2400
chr10	12915800	12937799	22000
chr10	12946600	12965399	18800
chr10	13006400	13011199	4800
chr10	13189400	13194599	5200
chr10	13495800	13505199	9400
chr10	13550200	13566199	16000
chr10	14701800	14706399	4600
chr10	16472200	16475599	3400
chr10	16599000	16604399	5400
chr10	16636800	16639399	2600
chr10	18019800	18024199	4400
chr10	18232800	18238799	6000
chr10	19021400	19028999	7600
chr10	19059400	19071599	12200
chr10	19545800	19616799	71000
chr10	20309600	20321399	11800
chr10	20345000	20354799	9800
chr10	20743400	20753399	10000
chr10	20862800	20870799	8000
chr10	20896200	20917799	21600
chr10	20950800	20954599	3800
chr10	20966200	20972799	6600
chr10	21128800	21162999	34200
chr10	21182400	21208799	26400
chr10	21216600	21224599	8000
chr10	21225000	21231199	6200
chr10	21236600	21247199	10600
chr10	21250600	21276399	25800
chr10	21293000	21306799	13800
chr10	21348600	21353199	4600
chr10	22725800	22734799	9000
chr10	23781200	23789399	8200
chr10	24003000	24011599	8600
chr10	24033400	24044199	10800
chr10	24130200	24136599	6400
chr10	24145400	24175799	30400
chr10	24730200	24732999	2800
chr10	24753200	24755999	2800
chr10	24781800	24789199	7400
chr10	24818000	24832199	14200
chr10	24868800	24870799	2000
chr10	25249600	25261199	11600
chr10	25293800	25303599	9800
chr10	26766000	26774799	8800
chr10	28564600	28569199	4600
chr10	29311400	29314999	3600
chr10	29355400	29365399	10000
chr10	30197000	30201799	4800
chr10	30598400	30601799	3400
chr10	30615000	30622399	7400
chr10	30629200	30634599	5400
chr10	30710400	30776799	66400
chr10	30777600	30791999	14400
chr10	30795400	30805199	9800
chr10	30808000	30812199	4200
chr10	33947400	33952799	5400
chr10	34015400	34023599	8200
chr10	34280200	34287999	7800
chr10	34414600	34420199	5600
chr10	36973800	36980399	6600
chr10	37223600	37238399	14800
chr10	39132400	39137199	4800
chr10	39729800	39736199	6400
chr10	40105000	40162599	57600
chr10	40173200	40181399	8200
chr10	40243600	40248399	4800
chr10	40256200	40261599	5400
chr10	40271800	40281199	9400
chr10	40292600	40304599	12000
chr10	40325000	40331799	6800
chr10	40345200	40358799	13600
chr10	40441000	40453399	12400
chr10	40879600	40886199	6600
chr10	41001800	41018399	16600
chr10	41021200	41028399	7200
chr10	41035400	41042399	7000
chr10	41142000	41171799	29800
chr10	41172400	41263199	90800
chr10	41264200	41272399	8200
chr10	41449200	41453599	4400
chr10	41514600	41527599	13000
chr10	41805400	41816999	11600
chr10	41880400	41924999	44600
chr10	42198200	42205199	7000
chr10	42213400	42281999	68600
chr10	42292400	42298399	6000
chr10	42475600	42482199	6600
chr10	42496800	42545399	48600
chr10	42677600	42683399	5800
chr10	42759400	42771199	11800
chr10	43219800	43227999	8200
chr10	43538000	43541799	3800
chr10	43573600	43725199	151600
chr10	43725200	43748199	23000
chr10	43756800	43770599	13800
chr10	43773800	43808999	35200
chr10	43811800	43825399	13600
chr10	44159200	44178599	19400
chr10	44266200	44274799	8600
chr10	44325000	44344799	19800
chr10	44999800	45004599	4800
chr10	45576600	45585599	9000
chr10	45588000	45591999	4000
chr10	45610600	45620999	10400
chr10	47452000	47455599	3600
chr10	50591000	50599999	9000
chr10	52376000	52383799	7800
chr10	53222000	53232399	10400
chr10	53328000	53346399	18400
chr10	53371800	53386599	14800
chr10	53403000	53440199	37200
chr10	53595200	53602999	7800
chr10	53626600	53631599	5000
chr10	53886200	53891199	5000
chr10	53998800	54007599	8800
chr10	54009200	54033399	24200
chr10	54034000	54051399	17400
chr10	54057800	54078999	21200
chr10	57526600	57533999	7400
chr10	57783400	57821399	38000
chr10	58321400	58357399	36000
chr10	58357600	58386599	29000
chr10	58443000	58459799	16800
chr10	58496000	58500799	4800
chr10	59319600	59330199	10600
chr10	59330200	59355199	25000
chr10	59379400	59383599	4200
chr10	59560200	59597199	37000
chr10	59611400	59618599	7200
chr10	59698800	59712799	14000
chr10	59775400	59822799	47400
chr10	59861200	59927399	66200
chr10	59941600	59954399	12800
chr10	59995400	60006199	10800
chr10	60071400	60091599	20200
chr10	60244200	60297799	53600
chr10	60337000	60382799	45800
chr10	60527600	60537599	10000
chr10	60553000	60563399	10400
chr10	60564000	60602799	38800
chr10	60604000	60610799	6800
chr10	61112200	61140399	28200
chr10	61141800	61151599	9800
chr10	61409800	61415399	5600
chr10	61445600	61453399	7800
chr10	61473000	61478799	5800
chr10	61515000	61521599	6600
chr10	61526400	61540399	14000
chr10	61678200	61684399	6200
chr10	61693200	61698199	5000
chr10	61712200	61718399	6200
chr10	62212600	62222399	9800
chr10	62235400	62239599	4200
chr10	62313200	62348799	35600
chr10	62445800	62451399	5600
chr10	62482000	62493399	11400
chr10	62494200	62523399	29200
chr10	62575400	62580199	4800
chr10	62592400	62605799	13400
chr10	62645400	62652799	7400
chr10	62788400	62794599	6200
chr10	62913800	62924799	11000
chr10	62941600	62952999	11400
chr10	63019200	63026399	7200
chr10	63197600	63201599	4000
chr10	63239600	63254599	15000
chr10	63269200	63286399	17200
chr10	63332600	63341399	8800
chr10	63427200	63431799	4600
chr10	67175800	67192199	16400
chr10	67193000	67218799	25800
chr10	67281000	67285999	5000
chr10	67293400	67301799	8400
chr10	67543000	67550399	7400
chr10	68045800	68051799	6000
chr10	68096200	68107199	11000
chr10	68117400	68169199	51800
chr10	68443200	68448799	5600
chr10	69104200	69109599	5400
chr10	69347400	69354599	7200
chr10	69904800	69914399	9600
chr10	70092400	70100599	8200
chr10	70109200	70136399	27200
chr10	70136800	70151399	14600
chr10	71233400	71240599	7200
chr10	71337200	71353199	16000
chr10	72651400	72659799	8400
chr10	72660600	72679599	19000
chr10	75210000	75216199	6200
chr10	75503800	75525199	21400
chr10	75526000	75533199	7200
chr10	75640200	75748599	108400
chr10	75749000	75766999	18000
chr10	75795600	75800999	5400
chr10	75831600	75852199	20600
chr10	75900000	75925199	25200
chr10	75934600	75946999	12400
chr10	76031200	76034999	3800
chr10	76439800	76449199	9400
chr10	76466400	76471199	4800
chr10	77132200	77138599	6400
chr10	77210000	77242199	32200
chr10	77258000	77261199	3200
chr10	77293000	77303799	10800
chr10	77513400	77559599	46200
chr10	77578600	77594399	15800
chr10	77602200	77612399	10200
chr10	77615600	77631199	15600
chr10	78001800	78011399	9600
chr10	78146400	78284199	137800
chr10	78306200	78322599	16400
chr10	78355200	78375199	20000
chr10	78572800	78580399	7600
chr10	79665600	79672599	7000
chr10	79678400	79686399	8000
chr10	79701000	79713999	13000
chr10	79744600	79748799	4200
chr10	79762600	79768999	6400
chr10	79846600	79861399	14800
chr10	79904200	79951199	47000
chr10	79979000	80004799	25800
chr10	80013200	80057999	44800
chr10	80058200	80111599	53400
chr10	80112200	80129799	17600
chr10	80136400	80176999	40600
chr10	80221800	80230799	9000
chr10	80239600	80253799	14200
chr10	80259200	80276599	17400
chr10	80291200	80294799	3600
chr10	80316000	80335199	19200
chr10	80339600	80350199	10600
chr10	80395600	80412599	17000
chr10	80413600	80437599	24000
chr10	80473200	80482999	9800
chr10	80529400	80582799	53400
chr10	80582800	80591799	9000
chr10	80600600	80617199	16600
chr10	80620400	80632599	12200
chr10	80646600	80707199	60600
chr10	80731800	80747399	15600
chr10	80747400	80764999	17600
chr10	80795000	80803999	9000
chr10	80814400	80832199	17800
chr10	80845600	80882599	37000
chr10	80898000	80904199	6200
chr10	81034200	81039799	5600
chr10	81057400	81061399	4000
chr10	81102800	81118399	15600
chr10	81126200	81147999	21800
chr10	81158400	81171199	12800
chr10	81171600	81179399	7800
chr10	81264000	81270199	6200
chr10	81284600	81306399	21800
chr10	81316400	81323399	7000
chr10	81337800	81397999	60200
chr10	81492000	81503199	11200
chr10	81536400	81548399	12000
chr10	81557800	81564799	7000
chr10	81625000	81628799	3800
chr10	81703400	81707599	4200
chr10	81994000	81998999	5000
chr10	82628000	82632999	5000
chr10	82695000	82702599	7600
chr10	82755600	82766599	11000
chr10	82857600	82870599	13000
chr10	82982200	83049399	67200
chr10	83049600	83060999	11400
chr10	83148600	83157799	9200
chr10	84567200	84592999	25800
chr10	84632200	84663999	31800
chr10	84665600	84730999	65400
chr10	84915800	84921399	5600
chr10	85001600	85011599	10000
chr10	85100400	85105599	5200
chr10	85914000	85918199	4200
chr10	85954800	85959199	4400
chr10	86020600	86055399	34800
chr10	86684200	86687799	3600
chr10	86697600	86709399	11800
chr10	88141200	88150399	9200
chr10	88726800	88734399	7600
chr10	89422000	89425999	4000
chr10	89439400	89444999	5600
chr10	89593800	89600399	6600
chr10	89683000	89687999	5000
chr10	89736800	89750399	13600
chr10	91077600	91085199	7600
chr10	91120600	91125399	4800
chr10	91162600	91174599	12000
chr10	91175600	91190599	15000
chr10	92719800	92723999	4200
chr10	93064200	93092799	28600
chr10	93110800	93130799	20000
chr10	93135800	93148199	12400
chr10	93148800	93219799	71000
chr10	93418400	93464399	46000
chr10	93584200	93590999	6800
chr10	93640200	93693599	53400
chr10	93694200	93699199	5000
chr10	93712800	93729399	16600
chr10	93729400	93732999	3600
chr10	93880000	93900399	20400
chr10	93906600	93920199	13600
chr10	94033000	94039599	6600
chr10	94045200	94051399	6200
chr10	94070600	94076599	6000
chr10	94094600	94100599	6000
chr10	94685200	94692399	7200
chr10	94770400	94784399	14000
chr10	94843600	94877599	34000
chr10	94881600	94949799	68200
chr10	95320000	95325799	5800
chr10	95513400	95533799	20400
chr10	95550800	95576599	25800
chr10	95625400	95637199	11800
chr10	95939000	95947599	8600
chr10	95969200	95974199	5000
chr10	96615000	96635799	20800
chr10	98622600	98626999	4400
chr10	98911200	98921599	10400
chr10	99104800	99112999	8200
chr10	100482000	100489799	7800
chr10	100492400	100504199	11800
chr10	100520600	100529199	8600
chr10	100556600	100578999	22400
chr10	100584600	100589799	5200
chr10	104040200	104046399	6200
chr10	105840800	105844199	3400
chr10	108154400	108194999	40600
chr10	110744000	110748199	4200
chr10	110985600	110999999	14400
chr10	111002200	111012399	10200
chr10	111115000	111138799	23800
chr10	111154600	111185799	31200
chr10	111215400	111228399	13000
chr10	111469000	111480799	11800
chr10	111822800	111838399	15600
chr10	111978200	112009399	31200
chr10	112922600	112930999	8400
chr10	115241000	115254399	13400
chr10	115307600	115323999	16400
chr10	115357800	115364399	6600
chr10	115381600	115393599	12000
chr10	115812200	115822199	10000
chr10	116558800	116584599	25800
chr10	117057800	117065399	7600
chr10	117095600	117120799	25200
chr10	117122800	117134599	11800
chr10	117141000	117156399	15400
chr10	117164400	117176999	12600
chr10	117221600	117226199	4600
chr10	117367800	117377999	10200
chr10	117705600	117713399	7800
chr10	117788400	117795799	7400
chr10	117815800	117849399	33600
chr10	119236800	119241399	4600
chr10	120108400	120114999	6600
chr10	120195400	120204199	8800
chr10	120206800	120212599	5800
chr10	120952600	120961399	8800
chr10	120970600	120980599	10000
chr10	121454600	121510399	55800
chr10	121546600	121588799	42200
chr10	121614600	121631599	17000
chr10	121738400	121741999	3600
chr10	122980200	122992599	12400
chr10	123071000	123077999	7000
chr10	123178000	123212199	34200
chr10	123219400	123225799	6400
chr10	126976200	126983399	7200
chr10	127106200	127111799	5600
chr10	127118400	127144599	26200
chr10	127186600	127213399	26800
chr10	127265000	127278999	14000
chr10	127284200	127296799	12600
chr10	127304800	127327399	22600
chr10	127379200	127383399	4200
chr10	127519800	127523399	3600
chr10	127568200	127582399	14200
chr10	127629000	127647399	18400
chr10	127664600	127686399	21800
chr10	127724400	127740399	16000
chr10	128013400	128018399	5000
chr10	128033600	128046599	13000
chr10	128056400	128070199	13800
chr10	128080600	128100399	19800
chr10	128146400	128151599	5200
chr10	128173400	128177799	4400
chr10	128182800	128189799	7000
chr10	128209000	128222799	13800
chr10	128223600	128240799	17200
chr10	128267800	128273199	5400
chr10	128296200	128305999	9800
chr10	128320600	128326199	5600
chr10	128334000	128348599	14600
chr10	128366600	128380399	13800
chr10	128408200	128415399	7200
chr10	128455200	128462199	7000
chr10	128487600	128519599	32000
chr10	128522600	128540399	17800
chr10	128544800	128550999	6200
chr10	128563000	128570199	7200
chr10	128625000	128637999	13000
chr10	128660800	128670199	9400
chr10	128670400	128678199	7800
chr10	128688800	128707799	19000
chr10	128739200	128752999	13800
chr10	128819200	128825199	6000
chr10	128838000	128842199	4200
chr10	128921000	128925199	4200
chr10	130368600	130377599	9000
chr10	130540400	130544199	3800
chr11	3118200	3207799	89600
chr11	3255800	3268399	12600
chr11	3287600	3315399	27800
chr11	3399600	3410399	10800
chr11	3444200	3454799	10600
chr11	3646400	3651999	5600
chr11	3961600	3967399	5800
chr11	4092400	4099799	7400
chr11	4105400	4120799	15400
chr11	4158400	4165599	7200
chr11	4185600	4189399	3800
chr11	4220200	4241999	21800
chr11	4506600	4605999	99400
chr11	4634400	4664799	30400
chr11	4667200	4685999	18800
chr11	4702200	4706799	4600
chr11	4845800	4851399	5600
chr11	4893400	4896799	3400
chr11	4964000	4970599	6600
chr11	4972600	4976599	4000
chr11	4984000	5017799	33800
chr11	5018200	5036599	18400
chr11	5092600	5106999	14400
chr11	5484800	5495399	10600
chr11	5497600	5533999	36400
chr11	5538400	5544999	6600
chr11	5553400	5559999	6600
chr11	5569600	5577399	7800
chr11	5591600	5598199	6600
chr11	5698800	5708799	10000
chr11	5739000	5746999	8000
chr11	5755400	5764199	8800
chr11	5783400	5793599	10200
chr11	5948200	5958799	10600
chr11	6196600	6201999	5400
chr11	6265400	6270399	5000
chr11	6289000	6302999	14000
chr11	6409600	6420999	11400
chr11	6440800	6446999	6200
chr11	6462600	6478599	16000
chr11	6514200	6531599	17400
chr11	6544800	6553399	8600
chr11	6554400	6574599	20200
chr11	6579400	6603399	24000
chr11	6608200	6630399	22200
chr11	8965800	8975199	9400
chr11	9008200	9012599	4400
chr11	11459600	11464799	5200
chr11	11650200	11671399	21200
chr11	11676200	11752999	76800
chr11	11800600	11818599	18000
chr11	16497800	16510399	12600
chr11	16552400	16560999	8600
chr11	16942800	16960199	17400
chr11	17157600	17172599	15000
chr11	17210000	17216799	6800
chr11	17256400	17260199	3800
chr11	17950200	17955799	5600
chr11	19922400	19931599	9200
chr11	20009400	20028399	19000
chr11	20093200	20117199	24000
chr11	20191000	20222199	31200
chr11	20551800	20564599	12800
chr11	20628800	20641999	13200
chr11	20727800	20745399	17600
chr11	20895800	20905599	9800
chr11	20909600	20924199	14600
chr11	20924800	20942599	17800
chr11	20948600	20966799	18200
chr11	20998000	21012399	14400
chr11	21090600	21102999	12400
chr11	21216000	21227599	11600
chr11	21236200	21244799	8600
chr11	21308800	21324599	15800
chr11	21548000	21552599	4600
chr11	22076400	22080799	4400
chr11	22169800	22174799	5000
chr11	22792400	22795599	3200
chr11	22826400	22877799	51400
chr11	22969800	22984199	14400
chr11	22987200	23011599	24400
chr11	23066200	23069199	3000
chr11	23164800	23177999	13200
chr11	23253000	23267199	14200
chr11	23304000	23314999	11000
chr11	23388200	23394599	6400
chr11	23494600	23500199	5600
chr11	23663400	23669799	6400
chr11	23892000	23895799	3800
chr11	24073400	24091599	18200
chr11	24091600	24160799	69200
chr11	26384400	26391199	6800
chr11	26446200	26458599	12400
chr11	26529800	26535799	6000
chr11	26577600	26606599	29000
chr11	29129600	29133799	4200
chr11	29169000	29181399	12400
chr11	29244800	29247999	3200
chr11	29343400	29347799	4400
chr11	29372600	29379199	6600
chr11	29511400	29516399	5000
chr11	29524800	29530399	5600
chr11	29544600	29550999	6400
chr11	29644000	29650199	6200
chr11	29691400	29711999	20600
chr11	29736800	29755799	19000
chr11	29784400	29820599	36200
chr11	30157000	30169399	12400
chr11	30646800	30650999	4200
chr11	30770200	30776599	6400
chr11	30949200	30956999	7800
chr11	30978000	30989599	11600
chr11	30992400	31011799	19400
chr11	31057400	31065599	8200
chr11	31165600	31172799	7200
chr11	31729800	31746399	16600
chr11	31750200	31754399	4200
chr11	31755000	31774999	20000
chr11	31777200	31855799	78600
chr11	31856200	31878999	22800
chr11	31879800	31904399	24600
chr11	31947000	31950599	3600
chr11	32203600	32211999	8400
chr11	32221400	32302599	81200
chr11	32638200	32656999	18800
chr11	33157600	33164199	6600
chr11	34831400	34837199	5800
chr11	35767200	35774799	7600
chr11	35830800	35835399	4600
chr11	40688800	40696799	8000
chr11	40728600	40738999	10400
chr11	40753000	40756399	3400
chr11	43424000	43427599	3600
chr11	43432600	43436999	4400
chr11	43679800	43687999	8200
chr11	43745200	43750799	5600
chr11	44449600	44479799	30200
chr11	44485600	44555199	69600
chr11	45801200	45813799	12600
chr11	45846400	45877799	31400
chr11	45941200	45946599	5400
chr11	46070600	46092599	22000
chr11	46237400	46251599	14200
chr11	46375600	46390599	15000
chr11	46434200	46446199	12000
chr11	48795200	48804599	9400
chr11	48805800	48819599	13800
chr11	48832000	48835599	3600
chr11	48867000	48875999	9000
chr11	48986000	48999799	13800
chr11	49058200	49066199	8000
chr11	49066400	49107799	41400
chr11	49199800	49217599	17800
chr11	49234200	49257599	23400
chr11	49708000	49715199	7200
chr11	49844000	49852599	8600
chr11	49857000	49866199	9200
chr11	49872200	49876599	4400
chr11	49971200	49988399	17200
chr11	50017400	50054999	37600
chr11	50126400	50129999	3600
chr11	50130200	50143599	13400
chr11	50173000	50176599	3600
chr11	50199800	50232399	32600
chr11	50282800	50294599	11800
chr11	50307000	50330199	23200
chr11	50374600	50386199	11600
chr11	50427000	50433599	6600
chr11	51260000	51269199	9200
chr11	51580400	51588799	8400
chr11	51589000	51640999	52000
chr11	51686200	51689999	3800
chr11	51736600	51745599	9000
chr11	51752400	51758199	5800
chr11	51814600	51859599	45000
chr11	51966400	51970799	4400
chr11	51996600	52007599	11000
chr11	52095800	52118399	22600
chr11	52230200	52235999	5800
chr11	52348800	52353799	5000
chr11	52359600	52372199	12600
chr11	52395400	52401399	6000
chr11	53285400	53303399	18000
chr11	53349400	53357999	8600
chr11	53427200	53438399	11200
chr11	53478000	53488399	10400
chr11	53512600	53536199	23600
chr11	53543800	53551999	8200
chr11	53649800	53664799	15000
chr11	53702600	53709999	7400
chr11	53887600	53894799	7200
chr11	53999800	54015199	15400
chr11	54017200	54031999	14800
chr11	54311200	54318399	7200
chr11	54434800	54447799	13000
chr11	54517600	54545799	28200
chr11	54767600	54789799	22200
chr11	54858200	54864199	6000
chr11	54865000	54873799	8800
chr11	54941800	54967399	25600
chr11	55457000	55483199	26200
chr11	57515000	57524599	9600
chr11	57616400	57629399	13000
chr11	57642200	57679799	37600
chr11	57681200	57690799	9600
chr11	57705000	57711199	6200
chr11	57950400	57956199	5800
chr11	58005000	58036199	31200
chr11	58102000	58110399	8400
chr11	58120000	58132999	13000
chr11	58154600	58176199	21600
chr11	58196800	58202999	6200
chr11	58210200	58219599	9400
chr11	58300200	58315599	15400
chr11	58316800	58335599	18800
chr11	58341800	58361399	19600
chr11	58582200	58590799	8600
chr11	58632800	58650399	17600
chr11	58846600	58849799	3200
chr11	58865600	58868599	3000
chr11	58893800	58939799	46000
chr11	58946000	58961599	15600
chr11	58974600	58984599	10000
chr11	59150200	59175399	25200
chr11	59179000	59193599	14600
chr11	59197200	59204599	7400
chr11	59215400	59230999	15600
chr11	59259800	59265399	5600
chr11	59449800	59451399	1600
chr11	59659400	59666399	7000
chr11	59807600	59812799	5200
chr11	59835800	59844999	9200
chr11	59917200	59923199	6000
chr11	59936400	59944399	8000
chr11	59945000	59952599	7600
chr11	60100200	60121999	21800
chr11	60205200	60225399	20200
chr11	60350600	60354999	4400
chr11	60414000	60421799	7800
chr11	60480600	60493199	12600
chr11	60535200	60545399	10200
chr11	60697200	60701399	4200
chr11	60723000	60732999	10000
chr11	60734200	60746199	12000
chr11	60766600	60787799	21200
chr11	60829400	60841599	12200
chr11	60870800	60880999	10200
chr11	60903000	60944599	41600
chr11	61061400	61069599	8200
chr11	61071000	61082399	11400
chr11	61172400	61177799	5400
chr11	61747200	61763199	16000
chr11	61850000	61856599	6600
chr11	61923000	61932599	9600
chr11	61953800	61979599	25800
chr11	62161800	62168799	7000
chr11	62276800	62287599	10800
chr11	62448600	62474199	25600
chr11	62529600	62541199	11600
chr11	62547400	62556599	9200
chr11	62572200	62587399	15200
chr11	62597200	62607199	10000
chr11	63964200	63970799	6600
chr11	64008600	64012399	3800
chr11	64077400	64082399	5000
chr11	64839200	64845199	6000
chr11	64977400	64980799	3400
chr11	65647600	65652399	4800
chr11	65733000	65745999	13000
chr11	65766000	65789199	23200
chr11	65805400	65819799	14400
chr11	67042400	67056199	13800
chr11	68688400	68696799	8400
chr11	68744400	68782999	38600
chr11	68824000	68838199	14200
chr11	68841200	68856399	15200
chr11	68876600	68903799	27200
chr11	69000800	69018599	17800
chr11	69027400	69084999	57600
chr11	69086000	69101999	16000
chr11	69116200	69131399	15200
chr11	69319800	69328199	8400
chr11	69363800	69381599	17800
chr11	69393000	69399599	6600
chr11	69407200	69422999	15800
chr11	69569800	69614999	45200
chr11	69628200	69637799	9600
chr11	69659000	69675999	17000
chr11	69677400	69697599	20200
chr11	69706600	69712599	6000
chr11	69749400	69762399	13000
chr11	69836000	69870199	34200
chr11	69870600	69897599	27000
chr11	69898200	69925799	27600
chr11	69940400	69949799	9400
chr11	69978200	69985599	7400
chr11	69986400	70002999	16600
chr11	70012400	70016599	4200
chr11	70074200	70094399	20200
chr11	70218400	70230799	12400
chr11	70232000	70243199	11200
chr11	70450200	70460399	10200
chr11	70524400	70528399	4000
chr11	70635200	70659999	24800
chr11	70664400	70675599	11200
chr11	70677800	70689999	12200
chr11	70967400	70983999	16600
chr11	71014800	71030799	16000
chr11	72205400	72218799	13400
chr11	72300200	72306599	6400
chr11	72307200	72312199	5000
chr11	72606600	72614999	8400
chr11	72680200	72700799	20600
chr11	72793800	72800999	7200
chr11	73046200	73049999	3800
chr11	73128000	73139999	12000
chr11	73170600	73178599	8000
chr11	73196600	73201799	5200
chr11	74545400	74583199	37800
chr11	74617800	74627399	9600
chr11	74645200	74657799	12600
chr11	74671600	74676799	5200
chr11	74707000	74726799	19800
chr11	74819600	74849799	30200
chr11	74895600	74902399	6800
chr11	74923200	74931199	8000
chr11	75177200	75180199	3000
chr11	75267400	75273799	6400
chr11	75277400	75284799	7400
chr11	75341000	75352199	11200
chr11	75436600	75473999	37400
chr11	75485600	75489399	3800
chr11	75529600	75542999	13400
chr11	75584200	75598999	14800
chr11	75627600	75633399	5800
chr11	75640400	75659999	19600
chr11	75676000	75687799	11800
chr11	75731000	75750399	19400
chr11	75912400	75933399	21000
chr11	75933800	75940599	6800
chr11	75964400	75968799	4400
chr11	76176000	76181599	5600
chr11	76241600	76245999	4400
chr11	76404800	76409999	5200
chr11	76759800	76764399	4600
chr11	76944600	76949599	5000
chr11	77075400	77080399	5000
chr11	77212400	77220199	7800
chr11	77420000	77426999	7000
chr11	77595600	77599399	3800
chr11	77602600	77608799	6200
chr11	77626000	77628199	2200
chr11	77683400	77707999	24600
chr11	77748800	77756599	7800
chr11	77761800	77772999	11200
chr11	77775000	77795999	21000
chr11	77979200	77988199	9000
chr11	78047600	78089199	41600
chr11	78093200	78108799	15600
chr11	78108800	78146399	37600
chr11	78149800	78185999	36200
chr11	78241600	78250599	9000
chr11	78299200	78308599	9400
chr11	78339000	78355799	16800
chr11	78509800	78513999	4200
chr11	78531800	78540999	9200
chr11	78693600	78698199	4600
chr11	78822400	78841799	19400
chr11	78976000	78986999	11000
chr11	79069200	79073399	4200
chr11	79243200	79259399	16200
chr11	79337200	79341199	4000
chr11	79702000	79707799	5800
chr11	79942000	79947399	5400
chr11	79959000	79964199	5200
chr11	79990600	79998399	7800
chr11	80065200	80093999	28800
chr11	80208200	80212199	4000
chr11	80376600	80379599	3000
chr11	80380600	80394199	13600
chr11	80427800	80432599	4800
chr11	80758200	80772799	14600
chr11	80777800	80797599	19800
chr11	82762400	82767799	5400
chr11	82817200	82873199	56000
chr11	82874200	82880799	6600
chr11	82883000	82891799	8800
chr11	83056800	83070999	14200
chr11	83189800	83206399	16600
chr11	83211000	83218999	8000
chr11	83220200	83235599	15400
chr11	83236200	83247799	11600
chr11	83253800	83265599	11800
chr11	83266400	83276799	10400
chr11	83284200	83309799	25600
chr11	83470600	83480999	10400
chr11	83939400	83943999	4600
chr11	83962600	83969799	7200
chr11	84177800	84184599	6800
chr11	84432800	84444399	11600
chr11	84812400	84835799	23400
chr11	84861200	84888799	27600
chr11	84912400	84920199	7800
chr11	85080600	85147599	67000
chr11	85168800	85173799	5000
chr11	85220200	85238199	18000
chr11	85308800	85317199	8400
chr11	85332000	85347399	15400
chr11	85349400	85360999	11600
chr11	85624600	85632399	7800
chr11	85642600	85645999	3400
chr11	85705200	85723599	18400
chr11	85768000	85776599	8600
chr11	85785000	85815599	30600
chr11	86197200	86205599	8400
chr11	86254000	86258599	4600
chr11	86351000	86358599	7600
chr11	86483200	86488199	5000
chr11	86534000	86549799	15800
chr11	86573200	86630599	57400
chr11	86650600	86702399	51800
chr11	86708800	86764999	56200
chr11	86805400	86824799	19400
chr11	87054200	87058799	4600
chr11	87072400	87076599	4200
chr11	87081200	87088999	7800
chr11	87104600	87117199	12600
chr11	87124200	87136599	12400
chr11	87401800	87406599	4800
chr11	87421200	87437799	16600
chr11	87441200	87446199	5000
chr11	87447200	87450999	3800
chr11	87460400	87475399	15000
chr11	87588800	87600799	12000
chr11	87681400	87693199	11800
chr11	87715000	87765999	51000
chr11	87985000	87989199	4200
chr11	88042400	88054799	12400
chr11	88066000	88072999	7000
chr11	88203000	88208599	5600
chr11	88417600	88427399	9800
chr11	88610200	88615999	5800
chr11	88714400	88720399	6000
chr11	88996800	89009199	12400
chr11	89010600	89030799	20200
chr11	90634400	90688599	54200
chr11	90722200	90734799	12600
chr11	93882400	93893999	11600
chr11	93992800	94003399	10600
chr11	94111600	94123999	12400
chr11	94205000	94215399	10400
chr11	94257400	94278199	20800
chr11	94280800	94344999	64200
chr11	94348200	94353199	5000
chr11	94447400	94464199	16800
chr11	94651800	94655999	4200
chr11	94977600	94981799	4200
chr11	94982200	95023999	41800
chr11	95038600	95043399	4800
chr11	95305400	95372199	66800
chr11	95377800	95390799	13000
chr11	95410400	95423399	13000
chr11	95684600	95718399	33800
chr11	95723000	95730599	7600
chr11	95758600	95828799	70200
chr11	95857000	95865999	9000
chr11	96034000	96038199	4200
chr11	96061200	96068399	7200
chr11	96072000	96078799	6800
chr11	96763800	96779199	15400
chr11	96787000	96794799	7800
chr11	96822000	96834199	12200
chr11	96914400	96982999	68600
chr11	97039400	97044799	5400
chr11	97182200	97193199	11000
chr11	97272200	97290199	18000
chr11	97313600	97323599	10000
chr11	97360800	97367399	6600
chr11	97410800	97463199	52400
chr11	97698200	97705999	7800
chr11	97738400	97748999	10600
chr11	97763800	97769999	6200
chr11	97776000	97784399	8400
chr11	97941800	97961399	19600
chr11	97982600	97990799	8200
chr11	98018400	98030199	11800
chr11	98145000	98151199	6200
chr11	98190800	98195199	4400
chr11	98197400	98210399	13000
chr11	98210400	98219199	8800
chr11	98235600	98252199	16600
chr11	98388200	98401799	13600
chr11	98541000	98553799	12800
chr11	98562600	98592999	30400
chr11	98679400	98685399	6000
chr11	98727600	98730999	3400
chr11	98738400	98744799	6400
chr11	98745800	98761399	15600
chr11	98793200	98821599	28400
chr11	98858600	98867399	8800
chr11	98869400	98875799	6400
chr11	98894200	98920199	26000
chr11	99018000	99025999	8000
chr11	99221200	99231999	10800
chr11	100314600	100323999	9400
chr11	100468400	100475799	7400
chr11	100522800	100530199	7400
chr11	100573000	100578399	5400
chr11	100617000	100630399	13400
chr11	100699400	100708599	9200
chr11	100709800	100715799	6000
chr11	100717000	100745599	28600
chr11	100812800	100831999	19200
chr11	100838200	100853599	15400
chr11	100878000	100889399	11400
chr11	100890000	100894999	5000
chr11	100929000	100941799	12800
chr11	101006000	101016399	10400
chr11	101051400	101067599	16200
chr11	101079000	101097199	18200
chr11	101113600	101122199	8600
chr11	101183200	101202399	19200
chr11	101223800	101226799	3000
chr11	101251400	101263799	12400
chr11	101274800	101282599	7800
chr11	101294800	101328199	33400
chr11	101414800	101418599	3800
chr11	101441600	101453799	12200
chr11	101545200	101559999	14800
chr11	101625000	101630799	5800
chr11	101639800	101647399	7600
chr11	101656600	101661599	5000
chr11	101731600	101736799	5200
chr11	102084600	102090999	6400
chr11	102180000	102186799	6800
chr11	102283800	102300199	16400
chr11	102308400	102321999	13600
chr11	102347000	102388399	41400
chr11	102402200	102412999	10800
chr11	102466200	102472399	6200
chr11	102552400	102558199	5800
chr11	102879000	102882599	3600
chr11	102890000	102902199	12200
chr11	102919800	102926799	7000
chr11	103024400	103035399	11000
chr11	103055400	103078999	23600
chr11	103100400	103107599	7200
chr11	103111200	103119199	8000
chr11	103128600	103139199	10600
chr11	103396400	103414799	18400
chr11	103684000	103699599	15600
chr11	103950200	103958399	8200
chr11	103962000	103968999	7000
chr11	104288800	104298199	9400
chr11	104417400	104449199	31800
chr11	104466600	104470599	4000
chr11	104537200	104553399	16200
chr11	105142200	105146799	4600
chr11	105149000	105159999	11000
chr11	105177800	105203999	26200
chr11	105358600	105379799	21200
chr11	105833800	105837999	4200
chr11	106031000	106043799	12800
chr11	106053600	106060999	7400
chr11	106062600	106069199	6600
chr11	106189800	106205199	15400
chr11	106212600	106221199	8600
chr11	106251800	106260199	8400
chr11	106265400	106274599	9200
chr11	106456400	106492399	36000
chr11	106497200	106505599	8400
chr11	106605400	106628199	22800
chr11	106775000	106792799	17800
chr11	106991800	107003399	11600
chr11	107009600	107015999	6400
chr11	107088000	107095999	8000
chr11	107120600	107133199	12600
chr11	107186200	107190999	4800
chr11	107334400	107355999	21600
chr11	107390600	107434399	43800
chr11	107435200	107474599	39400
chr11	107478200	107484999	6800
chr11	107546000	107550199	4200
chr11	109358400	109371799	13400
chr11	109460000	109512799	52800
chr11	109512800	109567599	54800
chr11	109567800	109591399	23600
chr11	109607800	109620399	12600
chr11	109647600	109658199	10600
chr11	110446200	110467399	21200
chr11	110475000	110483799	8800
chr11	111686000	111690599	4600
chr11	113170600	113174999	4400
chr11	113647600	113659799	12200
chr11	113660200	113697199	37000
chr11	113729800	113742399	12600
chr11	113743800	113754999	11200
chr11	113773400	113783199	9800
chr11	114666800	114671399	4600
chr11	115184600	115201799	17200
chr11	115273000	115281799	8800
chr11	115393600	115423799	30200
chr11	115471600	115481199	9600
chr11	115488400	115515399	27000
chr11	115531800	115539799	8000
chr11	115561600	115566599	5000
chr11	115596800	115606399	9600
chr11	115608800	115618799	10000
chr11	115684400	115719399	35000
chr11	115763600	115772999	9400
chr11	115776600	115780999	4400
chr11	115795400	115809599	14200
chr11	115810800	115816399	5600
chr11	115893800	115923799	30000
chr11	115926800	115935799	9000
chr11	116019600	116037999	18400
chr11	116052400	116064999	12600
chr11	116071600	116089799	18200
chr11	116121400	116126199	4800
chr11	116134400	116162399	28000
chr11	116165600	116169999	4400
chr11	116192200	116200599	8400
chr11	116269400	116274999	5600
chr11	116304600	116310799	6200
chr11	116385200	116390399	5200
chr11	116393600	116399399	5800
chr11	116408600	116442599	34000
chr11	116498200	116516999	18800
chr11	116527600	116557399	29800
chr11	116565800	116577199	11400
chr11	116578000	116581999	4000
chr11	116601400	116629399	28000
chr11	116670400	116677199	6800
chr11	116835000	116856199	21200
chr11	117075600	117084799	9200
chr11	117099800	117124599	24800
chr11	117707800	117727399	19600
chr11	117729200	117750399	21200
chr11	117759000	117855399	96400
chr11	117985400	118023199	37800
chr11	118398200	118405399	7200
chr11	118415600	118428599	13000
chr11	119296800	119301799	5000
chr11	119380600	119397199	16600
chr11	119427400	119440799	13400
chr11	119489600	119493999	4400
chr11	120095800	120101599	5800
chr11	120133400	120152999	19600
chr11	120298000	120312199	14200
chr11	120343000	120361199	18200
chr11	120394800	120411199	16400
chr11	120433600	120439199	5600
chr11	120451000	120460399	9400
chr11	120461000	120478799	17800
chr11	120481400	120487799	6400
chr11	120508200	120513399	5200
chr11	120545000	120551999	7000
chr11	120565400	120583799	18400
chr11	120594400	120605199	10800
chr11	120614400	120619399	5000
chr11	120620800	120636799	16000
chr11	120671000	120677199	6200
chr11	120711200	120717399	6200
chr11	120789800	120797999	8200
chr11	120848600	120860599	12000
chr11	120893600	120909999	16400
chr11	120921600	120934999	13400
chr11	120946800	120955999	9200
chr11	120956000	121000799	44800
chr11	121220200	121246799	26600
chr11	121257400	121270399	13000
chr11	121271800	121284399	12600
chr11	121351000	121357599	6600
chr11	121363000	121379599	16600
chr11	121412800	121469199	56400
chr11	121470200	121508199	38000
chr11	121509800	121567199	57400
chr11	121576200	121583999	7800
chr12	3234000	3238199	4200
chr12	3250000	3311799	61800
chr12	3320800	3330599	9800
chr12	3417600	3436999	19400
chr12	3570200	3574999	4800
chr12	3610800	3620799	10000
chr12	4081600	4084399	2800
chr12	4230000	4239799	9800
chr12	4277600	4281399	3800
chr12	4591000	4604399	13400
chr12	4669400	4685399	16000
chr12	4815000	4820599	5600
chr12	4862000	4885199	23200
chr12	4904000	4910799	6800
chr12	4913200	4925999	12800
chr12	8206400	8210799	4400
chr12	8582600	8586599	4000
chr12	8672200	8690599	18400
chr12	8839400	8851799	12400
chr12	8920200	8935199	15000
chr12	10390000	10393399	3400
chr12	11262000	11270999	9000
chr12	12424400	12431199	6800
chr12	12568400	12573999	5600
chr12	13176200	13184599	8400
chr12	13246200	13250399	4200
chr12	13573800	13580199	6400
chr12	16568800	16592799	24000
chr12	16809800	16812799	3000
chr12	16892600	16905399	12800
chr12	17263600	17274399	10800
chr12	17346200	17352599	6400
chr12	17373000	17382999	10000
chr12	17384800	17413999	29200
chr12	17414800	17439999	25200
chr12	17483000	17497199	14200
chr12	17504200	17556399	52200
chr12	17562000	17568399	6400
chr12	21120000	21137599	17600
chr12	21137600	21148599	11000
chr12	21157200	21165799	8600
chr12	21223400	21234999	11600
chr12	21282600	21292399	9800
chr12	21364800	21381399	16600
chr12	21401400	21419999	18600
chr12	24629400	24664399	35000
chr12	24699800	24717999	18200
chr12	24829200	24954799	125600
chr12	24973200	24981199	8000
chr12	25460000	25472199	12200
chr12	26448000	26461799	13800
chr12	26462800	26489999	27200
chr12	28628600	28638199	9600
chr12	28647600	28655599	8000
chr12	28741800	28755399	13600
chr12	28799000	28818599	19600
chr12	30583000	30586799	3800
chr12	30887200	30914799	27600
chr12	31073400	31089199	15800
chr12	31349200	31352799	3600
chr12	31497000	31502199	5200
chr12	31631400	31635999	4600
chr12	31653000	31657199	4200
chr12	31805000	31809399	4400
chr12	31916400	31925399	9000
chr12	31940200	31953399	13200
chr12	31955000	32027999	73000
chr12	32032400	32090199	57800
chr12	32092200	32148199	56000
chr12	32196600	32217399	20800
chr12	32226000	32235199	9200
chr12	32235800	32247999	12200
chr12	32282400	32318399	36000
chr12	32336200	32360399	24200
chr12	32373600	32385199	11600
chr12	32814400	32829199	14800
chr12	32951800	32966399	14600
chr12	33146600	33162599	16000
chr12	33164800	33177799	13000
chr12	33179800	33229199	49400
chr12	33240600	33271599	31000
chr12	33299200	33338999	39800
chr12	33367400	33373599	6200
chr12	33426800	33436599	9800
chr12	35036400	35056799	20400
chr12	36034000	36046599	12600
chr12	36152800	36159599	6800
chr12	39993000	39998999	6000
chr12	40020200	40040799	20600
chr12	40217000	40224999	8000
chr12	40879400	40895999	16600
chr12	40963200	40969799	6600
chr12	41023200	41027599	4400
chr12	41084000	41086599	2600
chr12	44207200	44212399	5200
chr12	44266800	44276599	9800
chr12	51346000	51352999	7000
chr12	51374000	51380599	6600
chr12	51685000	51708799	23800
chr12	51809000	51900599	91600
chr12	51963600	51973399	9800
chr12	51993000	52007999	15000
chr12	52601400	52607999	6600
chr12	54651200	54660999	9800
chr12	54693000	54700599	7600
chr12	54708000	54720799	12800
chr12	54727800	54739599	11800
chr12	54856800	54864599	7800
chr12	54945000	54995399	50400
chr12	55043200	55064199	21000
chr12	55068200	55089599	21400
chr12	55122600	55129599	7000
chr12	55153000	55160399	7400
chr12	55198200	55204799	6600
chr12	55226600	55241999	15400
chr12	55297800	55306399	8600
chr12	55395600	55406199	10600
chr12	55484200	55500999	16800
chr12	55833800	55838599	4800
chr12	56341200	56346599	5400
chr12	57179800	57205199	25400
chr12	57209800	57213399	3600
chr12	57227200	57237799	10600
chr12	58979800	58983199	3400
chr12	59008800	59016199	7400
chr12	59049000	59064599	15600
chr12	59065200	59069599	4400
chr12	59127200	59145999	18800
chr12	59157200	59166599	9400
chr12	59190600	59196399	5800
chr12	59213000	59222599	9600
chr12	64962400	64980199	17800
chr12	65035400	65041399	6000
chr12	65071600	65078199	6600
chr12	65168000	65174199	6200
chr12	69155200	69161199	6000
chr12	69166000	69178199	12200
chr12	69180400	69201999	21600
chr12	69224200	69232199	8000
chr12	69275800	69323399	47600
chr12	69326800	69340599	13800
chr12	69353200	69381199	28000
chr12	69576800	69587199	10400
chr12	69652200	69654799	2600
chr12	69673000	69686799	13800
chr12	69721000	69745799	24800
chr12	69746600	69852399	105800
chr12	69852400	69874399	22000
chr12	69876000	69881599	5600
chr12	69882400	69896799	14400
chr12	69921800	69931399	9600
chr12	69962200	69968399	6200
chr12	69973000	69990599	17600
chr12	70423800	70465199	41400
chr12	70937000	70940799	3800
chr12	70966800	70971199	4400
chr12	70972800	70980199	7400
chr12	70995000	71019799	24800
chr12	71133800	71141999	8200
chr12	71829200	71847199	18000
chr12	71848000	71859999	12000
chr12	71923800	71946399	22600
chr12	71973000	71989399	16400
chr12	72756000	72769999	14000
chr12	75593000	75599599	6600
chr12	75665600	75676199	10600
chr12	75719800	75737399	17600
chr12	76235800	76245799	10000
chr12	76251600	76266199	14600
chr12	76305600	76321999	16400
chr12	76352000	76392999	41000
chr12	76591200	76599599	8400
chr12	76648400	76653799	5400
chr12	76658800	76697799	39000
chr12	76703000	76713599	10600
chr12	76762800	76768799	6000
chr12	76836800	76840199	3400
chr12	76866200	76881599	15400
chr12	76886400	76963799	77400
chr12	77000800	77005799	5000
chr12	77018600	77022399	3800
chr12	77082800	77087999	5200
chr12	77215000	77231599	16600
chr12	77236400	77247599	11200
chr12	78746000	78749999	4000
chr12	78856400	78899199	42800
chr12	78900400	78916599	16200
chr12	79168800	79177199	8400
chr12	79187000	79193199	6200
chr12	79292800	79299799	7000
chr12	79509400	79517199	7800
chr12	79583200	79619599	36400
chr12	79822400	79831599	9200
chr12	79977200	79995799	18600
chr12	80031600	80043199	11600
chr12	80081400	80093199	11800
chr12	80107600	80124599	17000
chr12	80124600	80133599	9000
chr12	80433200	80437799	4600
chr12	80592000	80604999	13000
chr12	80638200	80650199	12000
chr12	80680800	80687999	7200
chr12	80695200	80704199	9000
chr12	80768800	80829599	60800
chr12	80936600	80955199	18600
chr12	81590200	81598199	8000
chr12	83063400	83092999	29600
chr12	83095000	83125599	30600
chr12	83132200	83149199	17000
chr12	83302600	83325799	23200
chr12	83366000	83390599	24600
chr12	83416800	83442399	25600
chr12	83452400	83468599	16200
chr12	83473800	83490799	17000
chr12	83517000	83522399	5400
chr12	83558400	83586799	28400
chr12	83588000	83599399	11400
chr12	83630600	83637799	7200
chr12	83684400	83691799	7400
chr12	83913200	83933799	20600
chr12	84145600	84223799	78200
chr12	84281200	84289399	8200
chr12	84292600	84305599	13000
chr12	84310400	84323599	13200
chr12	84406800	84409599	2800
chr12	84416000	84419599	3600
chr12	84449000	84455199	6200
chr12	84756800	84783799	27000
chr12	84796800	84807199	10400
chr12	84810600	84828999	18400
chr12	84851200	84859199	8000
chr12	84957800	84980999	23200
chr12	84994000	85017399	23400
chr12	85105800	85119599	13800
chr12	85217600	85222399	4800
chr12	85277400	85286599	9200
chr12	85336000	85355799	19800
chr12	85357800	85400599	42800
chr12	85821000	85827599	6600
chr12	86240600	86246799	6200
chr12	86813600	86844799	31200
chr12	86944800	86953399	8600
chr12	86964200	86970799	6600
chr12	87120200	87124799	4600
chr12	87145200	87148999	3800
chr12	87259600	87268999	9400
chr12	87438200	87449799	11600
chr12	87467600	87473399	5800
chr12	91378400	91387399	9000
chr12	91578400	91595199	16800
chr12	93927600	93929399	1800
chr12	98745400	98751199	5800
chr12	99316800	99327399	10600
chr12	99328600	99340799	12200
chr12	99345000	99357799	12800
chr12	99376600	99387999	11400
chr12	99390000	99394999	5000
chr12	99401200	99411999	10800
chr12	99451200	99476199	25000
chr12	99524000	99535399	11400
chr12	99555800	99567199	11400
chr12	99881600	99887399	5800
chr12	100105600	100113199	7600
chr12	100157000	100161199	4200
chr12	100181800	100189999	8200
chr12	100195800	100204599	8800
chr12	100715200	100742999	27800
chr12	100934600	101030399	95800
chr12	101068200	101086199	18000
chr12	101903000	101918399	15400
chr12	101953600	101963399	9800
chr12	101969000	101984599	15600
chr12	102467000	102472599	5600
chr12	102742200	102763999	21800
chr12	102869200	102879999	10800
chr12	103387600	103400599	13000
chr12	103404400	103427799	23400
chr12	103432600	103439999	7400
chr12	104814200	104832199	18000
chr12	104951200	104956599	5400
chr12	104980600	105053399	72800
chr12	105680000	105688999	9000
chr12	105724000	105735799	11800
chr12	105784000	105794599	10600
chr12	105940200	105945999	5800
chr12	106001600	106043199	41600
chr12	108167000	108183399	16400
chr12	108757400	108768599	11200
chr12	108776000	108814799	38800
chr12	108890600	108896799	6200
chr12	110482800	110514199	31400
chr12	110586800	110594599	7800
chr12	110597400	110612399	15000
chr12	110691800	110710199	18400
chr12	110735800	110740599	4800
chr12	110835000	110846799	11800
chr12	110865400	110875599	10200
chr12	110885000	110891399	6400
chr12	110933400	110994999	61600
chr12	110998000	111012199	14200
chr12	111024800	111045799	21000
chr12	111428200	111452599	24400
chr12	111498200	111529399	31200
chr12	111531400	111567799	36400
chr12	111572600	111580999	8400
chr12	111596200	111610599	14400
chr12	111757200	111762599	5400
chr12	111807200	111826199	19000
chr12	111828400	111845599	17200
chr12	111919400	111928799	9400
chr12	111942000	111947999	6000
chr12	111963800	111969399	5600
chr12	112612800	112655799	43000
chr12	112821200	112842199	21000
chr12	112986600	113003399	16800
chr12	113011000	113021599	10600
chr12	113023000	113053799	30800
chr12	113054200	113067799	13600
chr12	113097200	113126199	29000
chr12	113145600	113158799	13200
chr12	116260600	116271599	11000
chr12	116274800	116289399	14600
chr12	116401600	116410999	9400
chr12	117839800	117846799	7000
chr12	118292800	118318999	26200
chr13	3536400	3550799	14400
chr13	3608800	3611799	3000
chr13	3852200	3888199	36000
chr13	3888800	3897399	8600
chr13	3914600	3919599	5000
chr13	5858600	5878999	20400
chr13	6545000	6555599	10600
chr13	6603400	6614999	11600
chr13	8863000	8875199	12200
chr13	8882600	8888799	6200
chr13	8992200	9004799	12600
chr13	9012800	9028999	16200
chr13	9090000	9123399	33400
chr13	12247800	12260399	12600
chr13	12393800	12397399	3600
chr13	12458600	12463399	4800
chr13	13952800	13974799	22000
chr13	14003400	14015399	12000
chr13	14016000	14042199	26200
chr13	14059400	14070999	11600
chr13	14139800	14146399	6600
chr13	14610600	14617199	6600
chr13	16568600	16576399	7800
chr13	16845400	16849399	4000
chr13	16896000	16908199	12200
chr13	16908200	16926199	18000
chr13	16930200	16939999	9800
chr13	17011000	17039799	28800
chr13	17693600	17700999	7400
chr13	17790600	17806999	16400
chr13	18716200	18718999	2800
chr13	19111400	19116199	4800
chr13	19121000	19134199	13200
chr13	19172200	19185599	13400
chr13	19392600	19397199	4600
chr13	19599200	19623999	24800
chr13	19626200	19631799	5600
chr13	20089000	20155599	66600
chr13	20156400	20169199	12800
chr13	21165200	21174999	9800
chr13	21176400	21185799	9400
chr13	21398800	21404799	6000
chr13	21406400	21410199	3800
chr13	21709400	21712599	3200
chr13	21712600	21724999	12400
chr13	21730800	21738599	7800
chr13	21742800	21762199	19400
chr13	21763000	21794799	31800
chr13	21804200	21814599	10400
chr13	21819600	21824999	5400
chr13	21826600	21839599	13000
chr13	21972600	21982399	9800
chr13	22012600	22023399	10800
chr13	22023600	22053999	30400
chr13	23364200	23370599	6400
chr13	23422200	23427999	5800
chr13	23428800	23440999	12200
chr13	23442200	23457399	15200
chr13	23458000	23467599	9600
chr13	23515000	23615399	100400
chr13	23615600	23626799	11200
chr13	23680000	23722999	43000
chr13	23734200	23767199	33000
chr13	23909800	23917999	8200
chr13	24143000	24189599	46600
[truncated: 6,567 more rows]

## Sheet: iMK_H3K27ac
chr1	4783000	4788799	5800
chr1	4806600	4809399	2800
chr1	4854400	4878599	24200
chr1	5081600	5086199	4600
chr1	6211600	6219799	8200
chr1	7084600	7092999	8400
chr1	7395800	7399799	4000
chr1	9543400	9549599	6200
chr1	9699200	9702399	3200
chr1	9736800	9750199	13400
chr1	9771600	9828799	57200
chr1	9872800	9886399	13600
chr1	9890000	9896799	6800
chr1	9939600	9947799	8200
chr1	9980800	9994399	13600
chr1	10034600	10041399	6800
chr1	10228800	10235199	6400
chr1	10254000	10272799	18800
chr1	10312000	10332199	20200
chr1	13358800	13376399	17600
chr1	13424400	13427599	3200
chr1	13564600	13594399	29800
chr1	13656000	13665799	9800
chr1	13769400	13773999	4600
chr1	14103800	14106399	2600
chr1	14215600	14223599	8000
chr1	15804400	15811799	7400
chr1	16101800	16109199	7400
chr1	16224600	16231999	7400
chr1	16609800	16621999	12200
chr1	16645800	16661199	15400
chr1	16664200	16673599	9400
chr1	16686000	16692199	6200
chr1	17450000	17452799	2800
chr1	17605400	17610999	5600
chr1	20815200	20821399	6200
chr1	21068000	21072399	4400
chr1	21075800	21080799	5000
chr1	21217600	21219399	1800
chr1	23376600	23386999	10400
chr1	23430400	23436599	6200
chr1	23910000	23924799	14800
chr1	24675600	24689199	13600
chr1	30868000	30875599	7600
chr1	30927800	30932599	4800
chr1	30944200	30952399	8200
chr1	33494800	33505399	10600
chr1	33527000	33538799	11800
chr1	33577200	33586599	9400
chr1	33589200	33596999	7800
chr1	33664200	33673399	9200
chr1	33810200	33815399	5200
chr1	34431800	34436999	5200
chr1	34438000	34441999	4000
chr1	34457600	34475799	18200
chr1	34476600	34494199	17600
chr1	34799600	34805599	6000
chr1	34818200	34845399	27200
chr1	34848800	34861599	12800
chr1	35858000	35864199	6200
chr1	36050200	36137799	87600
chr1	36227000	36246999	20000
chr1	36256600	36277999	21400
chr1	36306200	36312599	6400
chr1	36365400	36369799	4400
chr1	36440600	36448599	8000
chr1	36469400	36477799	8400
chr1	36506400	36516199	9800
chr1	36554600	36559799	5200
chr1	36690000	36692999	3000
chr1	36706000	36712399	6400
chr1	36866800	36891199	24400
chr1	36902200	36950399	48200
chr1	36959600	36964999	5400
chr1	36998400	37004399	6000
chr1	37297800	37328999	31200
chr1	37329400	37349999	20600
chr1	37426200	37438399	12200
chr1	37471200	37481999	10800
chr1	37485000	37498399	13400
chr1	37858400	37874399	16000
chr1	37885600	37894999	9400
chr1	37901400	37911799	10400
chr1	37993800	38021199	27400
chr1	38115800	38132399	16600
chr1	38775000	38784399	9400
chr1	38986600	38989799	3200
chr1	39366400	39375399	9000
chr1	39380800	39390199	9400
chr1	39424000	39490199	66200
chr1	39490600	39495599	5000
chr1	39496200	39505199	9000
chr1	39534400	39538999	4600
chr1	39568600	39585599	17000
chr1	39588800	39593799	5000
chr1	39598800	39605399	6600
chr1	39612200	39616799	4600
chr1	39890800	39939199	48400
chr1	40078400	40096799	18400
chr1	40287400	40306399	19000
chr1	40318200	40332999	14800
chr1	40344600	40360999	16400
chr1	40471800	40482199	10400
chr1	40491200	40504999	13800
chr1	40512800	40519199	6400
chr1	40768400	40792999	24600
chr1	42850200	42854599	4400
chr1	43091000	43100399	9400
chr1	43515600	43524199	8600
chr1	43803400	43829599	26200
chr1	43910800	43918199	7400
chr1	43932200	43947399	15200
chr1	44098200	44103799	5600
chr1	44115200	44120399	5200
chr1	44145400	44150399	5000
chr1	45794200	45800199	6000
chr1	45864200	45878399	14200
chr1	46849800	46855199	5400
chr1	51470400	51484999	14600
chr1	51498200	51506999	8800
chr1	51507600	51526799	19200
chr1	51527600	51542599	15000
chr1	51572200	51581599	9400
chr1	51590800	51598399	7600
chr1	52007600	52015199	7600
chr1	52016800	52030599	13800
chr1	52110600	52115599	5000
chr1	52116400	52132399	16000
chr1	52138200	52146799	8600
chr1	52223000	52235599	12600
chr1	52493200	52502799	9600
chr1	52575200	52581999	6800
chr1	52628400	52636199	7800
chr1	52648800	52656599	7800
chr1	52719800	52735999	16200
chr1	52763200	52767399	4200
chr1	52796600	52807599	11000
chr1	52807600	52819199	11600
chr1	52843400	52850799	7400
chr1	53294200	53300599	6400
chr1	53311200	53317199	6000
chr1	53339600	53344599	5000
chr1	53346000	53353199	7200
chr1	53760800	53793199	32400
chr1	53815600	53821399	5800
chr1	53821400	53828599	7200
chr1	53836600	53859399	22800
chr1	54437400	54440599	3200
chr1	54562200	54572199	10000
chr1	54583200	54589199	6000
chr1	54795400	54814199	18800
chr1	54831800	54849599	17800
chr1	54851200	54890399	39200
chr1	54895600	54902799	7200
chr1	54903200	54928399	25200
chr1	55018800	55035799	17000
chr1	55051200	55068199	17000
chr1	55083200	55093399	10200
chr1	55128400	55136599	8200
chr1	55207600	55217199	9600
chr1	55235600	55243599	8000
chr1	55799400	55824799	25400
chr1	56711800	56715199	3400
chr1	57366400	57379999	13600
chr1	57403600	57409999	6400
chr1	57968200	57970399	2200
chr1	57994800	57999599	4800
chr1	58342800	58353799	11000
chr1	58390800	58401399	10600
chr1	58414400	58426199	11800
chr1	58443800	58447999	4200
chr1	58500200	58506199	6000
chr1	58584000	58589999	6000
chr1	58613800	58621999	8200
chr1	58651400	58656199	4800
chr1	58706600	58733199	26600
chr1	58739200	58747799	8600
chr1	58793200	58805199	12000
chr1	58944600	58995199	50600
chr1	59118400	59121799	3400
chr1	59234600	59240599	6000
chr1	59314400	59318799	4400
chr1	59479000	59488999	10000
chr1	59590800	59595999	5200
chr1	59666800	59673599	6800
chr1	59683400	59689999	6600
chr1	59761600	59769199	7600
chr1	59906000	59928799	22800
chr1	60094200	60099999	5800
chr1	60179200	60184199	5000
chr1	60341600	60344999	3400
chr1	60562200	60572999	10800
chr1	60576400	60581799	5400
chr1	60625600	60630599	5000
chr1	60797000	60812799	15800
chr1	62389000	62395799	6800
chr1	62676800	62682399	5600
chr1	62717600	62726799	9200
chr1	63105600	63135199	29600
chr1	63174000	63180199	6200
chr1	63729400	63733399	4000
chr1	64049800	64053999	4200
chr1	64073000	64083399	10400
chr1	64096200	64123199	27000
chr1	64188000	64201799	13800
chr1	64299200	64306199	7000
chr1	64526000	64544599	18600
chr1	64613400	64618999	5600
chr1	64683400	64693599	10200
chr1	64916400	64930999	14600
chr1	65087000	65093999	7000
chr1	65104200	65117999	13800
chr1	65170000	65180999	11000
chr1	65185400	65189999	4600
chr1	65226400	65232799	6400
chr1	66697400	66706399	9000
chr1	66813400	66819599	6200
chr1	66857800	66865999	8200
chr1	67036800	67040399	3600
chr1	69455400	69457799	2400
chr1	69492200	69502399	10200
chr1	69678200	69689399	11200
chr1	71090000	71107199	17200
chr1	71554000	71561399	7400
chr1	71646200	71657199	11000
chr1	71718800	71739199	20400
chr1	71908800	71926399	17600
chr1	71934400	71942199	7800
chr1	71943600	71960999	17400
chr1	71965200	71970999	5800
chr1	71971600	71980599	9000
chr1	71982000	71992999	11000
chr1	72104200	72108799	4600
chr1	72194400	72203199	8800
chr1	72241200	72246399	5200
chr1	72251400	72257399	6000
chr1	72427200	72430999	3800
chr1	72581600	72586799	5200
chr1	72709600	72715799	6200
chr1	74144400	74161399	17000
chr1	74225800	74228999	3200
chr1	74235200	74254399	19200
chr1	74281000	74287199	6200
chr1	74287200	74299799	12600
chr1	74300400	74309799	9400
chr1	74363200	74399599	36400
chr1	74432000	74438599	6600
chr1	74496400	74511199	14800
chr1	74582200	74590199	8000
chr1	74591200	74597999	6800
chr1	74599400	74602799	3400
chr1	74660600	74664599	4000
chr1	74711200	74718599	7400
chr1	74815400	74819399	4000
chr1	75122800	75153199	30400
chr1	75154200	75195399	41200
chr1	75204600	75245399	40800
chr1	75315800	75319199	3400
chr1	75435200	75437799	2600
chr1	75519800	75524799	5000
chr1	78482200	78491199	9000
chr1	78656800	78668799	12000
chr1	79668600	79673599	5000
chr1	79709200	79714199	5000
chr1	79737200	79745799	8600
chr1	79748200	79769399	21200
chr1	79774600	79779199	4600
chr1	80321200	80346599	25400
chr1	80377000	80386199	9200
chr1	80447800	80458799	11000
chr1	80608200	80616999	8800
chr1	80633000	80656199	23200
chr1	80656200	80678999	22800
chr1	80708800	80733599	24800
chr1	80734400	80766599	32200
chr1	80777600	80787199	9600
chr1	82315400	82319199	3800
chr1	82724000	82728199	4200
chr1	82759000	82764999	6000
chr1	82792600	82800599	8000
chr1	82839000	82843599	4600
chr1	84235600	84255799	20200
chr1	84313200	84324199	11000
chr1	84348000	84351799	3800
chr1	84403200	84409599	6400
chr1	84832800	84841399	8600
chr1	85522400	85546399	24000
chr1	85694600	85708999	14400
chr1	85726600	85742999	16400
chr1	85745800	85753999	8200
chr1	85792200	85801399	9200
chr1	85835400	85844399	9000
chr1	85893800	85903799	10000
chr1	85956200	85964399	8200
chr1	86062200	86069399	7200
chr1	86150400	86191799	41400
chr1	86202600	86219799	17200
chr1	86225000	86237999	13000
chr1	86256000	86271399	15400
chr1	86338800	86350399	11600
chr1	86355600	86363199	7600
chr1	86396600	86408199	11600
chr1	86431400	86446399	15000
chr1	86469000	86514599	45600
chr1	86520400	86533599	13200
chr1	86577600	86590599	13000
chr1	86701800	86705999	4200
chr1	87211800	87220599	8800
chr1	87326000	87331399	5400
chr1	87619000	87731599	112600
chr1	87747800	87761599	13800
chr1	87822400	87832799	10400
chr1	87845600	87903799	58200
chr1	87905200	87984399	79200
chr1	87989800	88009599	19800
chr1	88074800	88085799	11000
chr1	88090200	88111199	21000
chr1	88118000	88142199	24200
chr1	88211200	88311799	100600
chr1	88565000	88568799	3800
chr1	88582000	88590799	8800
chr1	88647200	88659799	12600
chr1	88691800	88703199	11400
chr1	89013600	89017199	3600
chr1	89068000	89072199	4200
chr1	89560400	89566599	6200
chr1	89643000	89646399	3400
chr1	89740400	89744999	4600
chr1	90602000	90606199	4200
chr1	91031400	91101399	70000
chr1	91178400	91198199	19800
chr1	91199200	91222599	23400
chr1	91243800	91262799	19000
chr1	91296200	91305799	9600
chr1	91394000	91406599	12600
chr1	91410400	91416199	5800
chr1	91435400	91440599	5200
chr1	91450000	91461399	11400
chr1	91519200	91576399	57200
chr1	91981600	91991399	9800
chr1	92030000	92065999	36000
chr1	92178200	92185199	7000
chr1	92214400	92219199	4800
chr1	92467400	92475199	7800
chr1	92638200	92643399	5200
chr1	92725800	92738199	12400
chr1	92739000	92757599	18600
chr1	92768200	92776399	8200
chr1	92830600	92834799	4200
chr1	92839000	92851199	12200
chr1	92905400	92913399	8000
chr1	92932600	92938199	5600
chr1	92970400	92982799	12400
chr1	93067600	93073399	5800
chr1	93288800	93292999	4200
chr1	93303800	93307399	3600
chr1	93336200	93346599	10400
chr1	93439000	93446999	8000
chr1	93473600	93488199	14600
chr1	93509600	93513799	4200
chr1	93627800	93638199	10400
chr1	93751200	93770999	19800
chr1	93793000	93809599	16600
chr1	93812200	93829199	17000
chr1	95312000	95316799	4800
chr1	95447000	95455399	8400
chr1	95467000	95471199	4200
chr1	95526800	95534599	7800
chr1	95569600	95574799	5200
chr1	95583400	95611799	28400
chr1	95642800	95675199	32400
chr1	96858200	96873999	15800
chr1	97648600	97678999	30400
chr1	97713800	97722399	8600
chr1	97765800	97775799	10000
chr1	98094600	98100199	5600
chr1	98128200	98134799	6600
chr1	101901200	101904799	3600
chr1	105167400	105180799	13400
chr1	105659600	105672599	13000
chr1	105785200	105791999	6800
chr1	105970800	105973799	3000
chr1	105974800	105984799	10000
chr1	105988600	106003799	15200
chr1	106017400	106021199	3800
chr1	106168600	106174599	6000
chr1	106537800	106557999	20200
chr1	106577200	106584999	7800
chr1	106692600	106704599	12000
chr1	106705400	106716399	11000
chr1	106755600	106761799	6200
chr1	106790400	106798199	7800
chr1	106929800	106935799	6000
chr1	107385800	107391599	5800
chr1	107486000	107519199	33200
chr1	107522400	107536399	14000
chr1	107575600	107587999	12400
chr1	107588800	107596399	7600
chr1	118308800	118313199	4400
chr1	118318800	118326399	7600
chr1	118329400	118341399	12000
chr1	118378600	118383799	5200
chr1	118385800	118395199	9400
chr1	118452400	118462399	10000
chr1	118564400	118572199	7800
chr1	118578000	118581799	3800
chr1	119491000	119506399	15400
chr1	119522800	119528799	6000
chr1	119531600	119537199	5600
chr1	119834600	119837999	3400
chr1	120098000	120101799	3800
chr1	120110800	120114799	4000
chr1	120116600	120124999	8400
chr1	120247000	120278799	31800
chr1	121324800	121330799	6000
chr1	121426400	121433799	7400
chr1	121565600	121568199	2600
chr1	125414200	125448599	34400
chr1	125453800	125478799	25000
chr1	125557800	125563199	5400
chr1	127202400	127236799	34400
chr1	127237000	127252999	16000
chr1	127295000	127323399	28400
chr1	127340600	127351799	11200
chr1	127606000	127611399	5400
chr1	127770600	127791799	21200
chr1	127867400	127872399	5000
chr1	127973600	127979199	5600
chr1	127980000	127983799	3800
chr1	128003000	128009999	7000
chr1	128011200	128019799	8600
chr1	128098400	128108799	10400
chr1	128242600	128249999	7400
chr1	128320600	128327399	6800
chr1	128349000	128362199	13200
chr1	128379800	128389999	10200
chr1	128405000	128421999	17000
chr1	128434800	128451799	17000
chr1	128454000	128465199	11200
chr1	128504200	128519599	15400
chr1	128536200	128581599	45400
chr1	128582000	128645199	63200
chr1	128703200	128727399	24200
chr1	128821000	128827599	6600
chr1	130458200	130465199	7000
chr1	130689400	130721999	32600
chr1	131056200	131106599	50400
chr1	131107800	131117199	9400
chr1	131118400	131150399	32000
chr1	131181000	131201999	21000
chr1	131273200	131289999	16800
chr1	131377200	131381999	4800
chr1	131382000	131390399	8400
chr1	131435000	131456999	22000
chr1	131459000	131477199	18200
chr1	131485000	131495199	10200
chr1	131518800	131532399	13600
chr1	131631600	131642599	11000
chr1	131652200	131675799	23600
chr1	131686600	131694199	7600
chr1	131826200	131829399	3200
chr1	131865400	131870799	5400
chr1	131909000	131919399	10400
chr1	132000400	132047999	47600
chr1	132309800	132323999	14200
chr1	132328200	132345999	17800
chr1	132359600	132394399	34800
chr1	132414000	132450999	37000
chr1	132474800	132491599	16800
chr1	133018200	133037599	19400
chr1	133116600	133124599	8000
chr1	133125000	133139999	15000
chr1	133606800	133620399	13600
chr1	133651400	133663599	12200
chr1	133733200	133869799	136600
chr1	134052400	134089399	37000
chr1	134090200	134108799	18600
chr1	134298600	134306999	8400
chr1	134357000	134363399	6400
chr1	134404600	134411999	7400
chr1	134412000	134438399	26400
chr1	134453200	134514799	61600
chr1	134554200	134564399	10200
chr1	134782800	134787399	4600
chr1	134953400	134956999	3600
chr1	134959000	134968199	9200
chr1	135126800	135139999	13200
chr1	135144400	135150999	6600
chr1	135278400	135285199	6800
chr1	135309200	135314999	5800
chr1	135425000	135431599	6600
chr1	135530600	135539199	8600
chr1	135615600	135622199	6600
chr1	135657200	135662799	5600
chr1	135679600	135692599	13000
chr1	135723600	135733399	9800
chr1	136124000	136148999	25000
chr1	136340600	136353999	13400
chr1	136410400	136422199	11800
chr1	136465200	136472799	7600
chr1	136623000	136631599	8600
chr1	136679800	136687999	8200
chr1	137749200	137753799	4600
chr1	137893800	137907199	13400
chr1	138122800	138177599	54800
chr1	138189200	138195799	6600
chr1	138207800	138212999	5200
chr1	138243000	138264399	21400
chr1	138265400	138276599	11200
chr1	138297200	138305399	8200
chr1	138320000	138329199	9200
chr1	138538400	138544399	6000
chr1	138545800	138551399	5600
chr1	138557600	138562399	4800
chr1	138611800	138621399	9600
chr1	138960600	138978999	18400
chr1	139419600	139427399	7800
chr1	139451800	139461799	10000
chr1	143698200	143703999	5800
chr1	143737600	143741999	4400
chr1	143775200	143792399	17200
chr1	143910200	143927199	17000
chr1	143997800	144008399	10600
chr1	144305000	144316599	11600
chr1	144760000	144778999	19000
chr1	148901600	148907599	6000
chr1	149839800	149842599	2800
chr1	149944600	149963799	19200
chr1	150163000	150168799	5800
chr1	150391200	150398599	7400
chr1	150454000	150461399	7400
chr1	151037800	151042199	4400
chr1	151242600	151261199	18600
chr1	151263800	151273799	10000
chr1	151282800	151291599	8800
chr1	151336800	151350399	13600
chr1	151425800	151433599	7800
chr1	151492600	151501799	9200
chr1	151568400	151575799	7400
chr1	151589400	151605999	16600
chr1	151612600	151631999	19400
chr1	151681000	151693399	12400
chr1	151750400	151758999	8600
chr1	151797400	151804599	7200
chr1	151814600	151820999	6400
chr1	152013000	152026799	13800
chr1	152086800	152093999	7200
chr1	152763600	152779799	16200
chr1	152782200	152792399	10200
chr1	152792800	152816399	23600
chr1	152898800	152905799	7000
chr1	153408200	153417999	9800
chr1	153480600	153494999	14400
chr1	153746800	153756799	10000
chr1	153896800	153905799	9000
chr1	155048400	155076599	28200
chr1	155080200	155100199	20000
chr1	155144000	155148799	4800
chr1	155157600	155160599	3000
chr1	155406200	155419599	13400
chr1	155556400	155563999	7600
chr1	155809600	155815599	6000
chr1	155968600	155975999	7400
chr1	156020800	156047599	26800
chr1	156064200	156067799	3600
chr1	156419200	156423399	4200
chr1	156434800	156439999	5200
chr1	156453000	156475799	22800
chr1	156557200	156560999	3800
chr1	156613400	156619999	6600
chr1	156670600	156677599	7000
chr1	156714200	156724799	10600
chr1	156853000	156862399	9400
chr1	156919200	156922999	3800
chr1	156984200	157001799	17600
chr1	157006000	157021799	15800
chr1	157034600	157044999	10400
chr1	157046400	157050599	4200
chr1	158871400	158876599	5200
chr1	159185000	159190199	5200
chr1	159230800	159248599	17800
chr1	159810600	159815999	5400
chr1	159986000	159994599	8600
chr1	160032600	160064799	32200
chr1	160077000	160081399	4400
chr1	160193400	160197199	3800
chr1	160209000	160215599	6600
chr1	160230800	160237399	6600
chr1	160244000	160253199	9200
chr1	160278800	160312599	33800
chr1	160784200	160798399	14200
chr1	160903000	160920799	17800
chr1	161028400	161042199	13800
chr1	161068200	161078199	10000
chr1	161128800	161133799	5000
chr1	161244000	161258399	14400
chr1	161263000	161272399	9400
chr1	161862400	161879999	17600
chr1	161883800	161901399	17600
chr1	161967600	161971999	4400
chr1	161997000	162001199	4200
chr1	162003000	162007199	4200
chr1	162036000	162043599	7600
chr1	162545200	162551999	6800
chr1	162562600	162576599	14000
chr1	162623400	162626599	3200
chr1	162727200	162741799	14600
chr1	163401200	163404599	3400
chr1	163928000	163936599	8600
chr1	163992600	163997799	5200
chr1	164053400	164094799	41400
chr1	164131400	164140399	9000
chr1	164144400	164158599	14200
chr1	164212400	164219999	7600
chr1	164246200	164252199	6000
chr1	164305000	164308999	4000
chr1	164952800	164962999	10200
chr1	165185000	165196599	11600
chr1	165209000	165218199	9200
chr1	165228800	165238799	10000
chr1	165456000	165467399	11400
chr1	165638400	165647599	9200
chr1	165661200	165719199	58000
chr1	165726800	165742399	15600
chr1	165760000	165775199	15200
chr1	165997800	166004199	6400
chr1	166135600	166139199	3600
chr1	166337600	166348599	11000
chr1	166378000	166383199	5200
chr1	167237800	167291799	54000
chr1	167305800	167310999	5200
chr1	167324000	167332999	9000
chr1	167333800	167343199	9400
chr1	167347200	167358599	11400
chr1	167361800	167396799	35000
chr1	168427200	168434399	7200
chr1	169526800	169532999	6200
chr1	170156000	170167199	11200
chr1	170168400	170178399	10000
chr1	170209200	170216599	7400
chr1	170254200	170255999	1800
chr1	170269400	170288399	19000
chr1	170586200	170592399	6200
chr1	170701200	170717999	16800
chr1	170844200	170869599	25400
chr1	170883400	170887199	3800
chr1	170949400	170963599	14200
chr1	170965200	170980999	15800
chr1	170991600	171008599	17000
chr1	171010600	171020999	10400
chr1	171029000	171040799	11800
chr1	171043400	171086799	43400
chr1	171110200	171120199	10000
chr1	171148800	171151599	2800
chr1	171219800	171237999	18200
chr1	171244200	171251199	7000
chr1	171268400	171292799	24400
chr1	171293200	171295999	2800
chr1	171321200	171333199	12000
chr1	171341000	171349399	8400
chr1	171368200	171372399	4200
chr1	171386600	171399999	13400
chr1	171406600	171416399	9800
chr1	171461800	171471799	10000
chr1	171499600	171507599	8000
chr1	171550200	171565599	15400
chr1	171606600	171622199	15600
chr1	171626800	171649799	23000
chr1	171672400	171683399	11000
chr1	171836200	171854199	18000
chr1	171913600	171924999	11400
chr1	172075800	172086399	10600
chr1	172125000	172128599	3600
chr1	172146400	172168599	22200
chr1	172204600	172209199	4600
chr1	172301600	172315399	13800
chr1	172374200	172382799	8600
chr1	172499000	172517799	18800
chr1	172519400	172528599	9200
chr1	172547400	172552599	5200
chr1	172632200	172634199	2000
chr1	173407400	173415999	8600
chr1	173416800	173433399	16600
chr1	173448800	173454399	5600
chr1	173618400	173640999	22600
chr1	173736400	173745399	9000
chr1	173761600	173770399	8800
chr1	173874200	173883399	9200
chr1	173885000	173891199	6200
chr1	173906600	173914999	8400
chr1	173936000	173943999	8000
chr1	174035400	174056999	21600
chr1	175622600	175628199	5600
chr1	175629200	175647799	18600
chr1	175657000	175661999	5000
chr1	175689800	175694199	4400
chr1	175878600	175883999	5400
chr1	176807600	176838599	31000
chr1	176851400	176855399	4000
chr1	176991400	177003399	12000
chr1	177248200	177264599	16400
chr1	177438000	177448199	10200
chr1	177478000	177499799	21800
chr1	177566600	177571399	4800
chr1	177642000	177645999	4000
chr1	177666400	177670799	4400
chr1	177700400	177730599	30200
chr1	177768600	177784799	16200
chr1	177787200	177798599	11400
chr1	177980400	177986799	6400
chr1	178184400	178189799	5400
chr1	178309800	178343999	34200
chr1	178368000	178374199	6200
chr1	178399800	178409599	9800
chr1	178483000	178494599	11600
chr1	178987000	178993599	6600
chr1	179004400	179014799	10400
chr1	179042800	179049999	7200
chr1	179162200	179171799	9600
chr1	179433200	179438199	5000
chr1	179516000	179518999	3000
chr1	179542200	179555399	13200
chr1	179556800	179565599	8800
chr1	179797800	179816599	18800
chr1	180224400	180233199	8800
chr1	180243800	180269399	25600
chr1	180286200	180291999	5800
chr1	180292600	180304999	12400
chr1	180328400	180335799	7400
chr1	180360400	180370199	9800
chr1	180384000	180395999	12000
chr1	180398800	180408399	9600
chr1	180427600	180435199	7600
chr1	180567600	180573799	6200
chr1	180585600	180592999	7400
chr1	180599000	180608599	9600
chr1	180635800	180645399	9600
chr1	180717600	180730999	13400
chr1	180760800	180773599	12800
chr1	180775000	180779999	5000
chr1	180803400	180866399	63000
chr1	180880600	180892399	11800
chr1	180896200	180915799	19600
chr1	180933000	180950799	17800
chr1	181135600	181156399	20800
chr1	181167200	181173399	6200
chr1	181205400	181240399	35000
chr1	181242000	181263999	22000
chr1	181303800	181346399	42600
chr1	181549200	181556999	7800
chr1	181742200	181743999	1800
chr1	181833000	181848399	15400
chr1	181849600	181868599	19000
chr1	181920200	181923999	3800
chr1	182106200	182110599	4400
chr1	182124400	182128999	4600
chr1	182252200	182257199	5000
chr1	182269400	182274599	5200
chr1	182276600	182295199	18600
chr1	182330800	182343799	13000
chr1	182377800	182384199	6400
chr1	182401000	182415199	14200
chr1	182502000	182508999	7000
chr1	182509800	182523999	14200
chr1	182524800	182529799	5000
chr1	182925800	182930999	5200
chr1	182934800	182962399	27600
chr1	183220400	183223399	3000
chr1	183261000	183267799	6800
chr1	183294600	183301399	6800
chr1	183317600	183324599	7000
chr1	183344200	183351999	7800
chr1	183367200	183370799	3600
chr1	183387200	183390599	3400
chr1	183976800	183982999	6200
chr1	184031000	184036799	5800
chr1	184475000	184487599	12600
chr1	184533200	184539999	6800
chr1	184727200	184738799	11600
chr1	184804400	184811599	7200
chr1	184841000	184847799	6800
chr1	185201000	185214599	13600
chr1	185326400	185334599	8200
chr1	185361400	185366599	5200
chr1	186747400	186752199	4800
chr1	187214400	187217999	3600
chr1	189005000	189008599	3600
chr1	190898400	190905199	6800
chr1	190907400	190913199	5800
chr1	190926400	190932799	6400
chr1	191018800	191027199	8400
chr1	191061000	191067199	6200
chr1	191068200	191079799	11600
chr1	191082800	191091399	8600
chr1	191107800	191127599	19800
chr1	191175600	191187399	11800
chr1	191191800	191204599	12800
chr1	191221400	191237599	16200
chr1	191241000	191257399	16400
chr1	191258200	191282999	24800
chr1	191311400	191315199	3800
chr1	191315400	191321599	6200
chr1	191322600	191331399	8800
chr1	191388400	191407799	19400
chr1	191409800	191429599	19800
chr1	191568600	191584199	15600
chr1	191589800	191595199	5400
chr1	191597200	191602199	5000
chr1	191657400	191664399	7000
chr1	191716000	191722399	6400
chr1	191722800	191729799	7000
chr1	191736600	191743799	7200
chr1	191820800	191826399	5600
chr1	191899600	191920199	20600
chr1	191952800	191957999	5200
chr1	191988600	191990999	2400
chr1	192069200	192083399	14200
chr1	192086200	192093399	7200
chr1	192133400	192140199	6800
chr1	192750800	192755999	5200
chr1	192769800	192772199	2400
chr1	193123800	193131999	8200
chr1	193170400	193182399	12000
chr1	193186800	193205399	18600
chr1	193225200	193245399	20200
chr1	193268800	193281199	12400
chr1	194879400	194880999	1600
chr1	194975200	194997199	22000
chr1	195100400	195134999	34600
chr1	195240000	195243399	3400
chr1	195370800	195371999	1200
chr10	3265400	3275399	10000
chr10	3693400	3700399	7000
chr10	3738400	3743399	5000
chr10	3935400	3944999	9600
chr10	3970800	3986599	15800
chr10	4076200	4082399	6200
chr10	4118200	4140399	22200
chr10	4382000	4399599	17600
chr10	4427600	4438199	10600
chr10	4510400	4520199	9800
chr10	4599800	4602999	3200
chr10	4610800	4624399	13600
chr10	4631000	4635199	4200
chr10	5039000	5047799	8800
chr10	5177400	5212999	35600
chr10	5511600	5519799	8200
chr10	5542600	5551199	8600
chr10	5798600	5810399	11800
chr10	5819000	5827399	8400
chr10	6977200	6990399	13200
chr10	7033400	7042599	9200
chr10	7044400	7069399	25000
chr10	7209800	7213999	4200
chr10	7469400	7474999	5600
chr10	7654600	7669599	15000
chr10	7677200	7684799	7600
chr10	7725400	7730199	4800
chr10	7778800	7782999	4200
chr10	7790800	7796599	5800
chr10	7831600	7852799	21200
chr10	7943200	7959399	16200
chr10	8005000	8013799	8800
chr10	8059200	8077599	18400
chr10	8775600	8779599	4000
chr10	8876400	8887399	11000
chr10	8911000	8916799	5800
chr10	9875000	9910399	35400
chr10	10446200	10450999	4800
chr10	10451800	10463399	11600
chr10	10465400	10478199	12800
chr10	10543600	10559399	15800
chr10	10730800	10745799	15000
chr10	11147800	11155399	7600
chr10	11279600	11287599	8000
chr10	12862200	12872799	10600
chr10	12873600	12875999	2400
chr10	12915800	12937799	22000
chr10	12946600	12965399	18800
chr10	12973200	12978599	5400
chr10	13006400	13011199	4800
chr10	13189400	13194599	5200
chr10	13266000	13279999	14000
chr10	13292600	13302599	10000
chr10	13302800	13313199	10400
chr10	13321200	13325799	4600
chr10	13463200	13476599	13400
chr10	13495800	13505199	9400
chr10	13550200	13566199	16000
chr10	13963000	13970199	7200
chr10	13979600	13989399	9800
chr10	14184000	14190999	7000
chr10	14701800	14706399	4600
chr10	16993800	16998599	4800
chr10	17070000	17078999	9000
chr10	17199000	17206199	7200
chr10	17404400	17409599	5200
chr10	17415600	17420799	5200
chr10	17471200	17488399	17200
chr10	17512600	17532999	20400
chr10	17573200	17581999	8800
chr10	17716200	17729999	13800
chr10	17766000	17777599	11600
chr10	17916200	17925599	9400
chr10	17943600	17952199	8600
chr10	17988200	17991999	3800
chr10	18019800	18024199	4400
chr10	18054600	18062999	8400
chr10	18187000	18197599	10600
chr10	18232800	18238799	6000
chr10	18924600	18934399	9800
chr10	19005800	19021199	15400
chr10	19030600	19038599	8000
chr10	19041400	19048199	6800
chr10	19050600	19055599	5000
chr10	19059400	19071599	12200
chr10	19091000	19095599	4600
chr10	19163400	19172599	9200
chr10	19183600	19188799	5200
chr10	19500800	19512999	12200
chr10	19516200	19533399	17200
chr10	19545800	19616799	71000
chr10	19684200	19694799	10600
chr10	19904400	19909199	4800
chr10	19932400	19945999	13600
chr10	19997600	20010799	13200
chr10	20054600	20063599	9000
chr10	20075000	20079199	4200
chr10	20100600	20108199	7600
chr10	20309600	20321399	11800
chr10	20345000	20354799	9800
chr10	20721600	20726599	5000
chr10	20768200	20778399	10200
chr10	20825000	20837199	12200
chr10	20877400	20885799	8400
chr10	20950800	20954599	3800
chr10	20988200	21000599	12400
chr10	21006200	21017199	11000
chr10	21063600	21080799	17200
chr10	21128800	21162999	34200
chr10	21293000	21306799	13800
chr10	21823800	21830999	7200
chr10	21887200	21892399	5200
chr10	21901000	21910999	10000
chr10	21943800	21948999	5200
chr10	21989200	21997799	8600
chr10	22057400	22061199	3800
chr10	22069000	22077999	9000
chr10	22146200	22154799	8600
chr10	22290400	22310999	20600
chr10	22352000	22356399	4400
chr10	22725800	22734799	9000
chr10	23781200	23789399	8200
chr10	24145400	24175799	30400
chr10	24633600	24644599	11000
chr10	24868800	24870799	2000
chr10	25114600	25132199	17600
chr10	25283000	25287199	4200
chr10	25293800	25303599	9800
chr10	25316800	25321999	5200
chr10	25357800	25363599	5800
chr10	26372800	26377199	4400
chr10	26766000	26774799	8800
chr10	26795400	26800999	5600
chr10	29311400	29314999	3600
chr10	29355400	29365399	10000
chr10	30197000	30201799	4800
chr10	30598400	30601799	3400
chr10	30615000	30622399	7400
chr10	30795400	30805199	9800
chr10	31311800	31315999	4200
chr10	31533800	31549199	15400
chr10	31603800	31610399	6600
chr10	33947400	33952799	5400
chr10	34015400	34023599	8200
chr10	34125400	34134199	8800
chr10	34183400	34212599	29200
chr10	34280200	34287999	7800
chr10	34414600	34420199	5600
chr10	36973800	36980399	6600
chr10	37134600	37142799	8200
chr10	37187800	37199999	12200
chr10	37223600	37238399	14800
chr10	37335000	37343799	8800
chr10	39132400	39137199	4800
chr10	39169000	39175599	6600
chr10	39367000	39374599	7600
chr10	39410600	39423199	12600
chr10	39610400	39614399	4000
chr10	39729800	39736199	6400
chr10	39896800	39900199	3400
chr10	39958600	39962199	3600
chr10	40065400	40080199	14800
chr10	40083200	40102799	19600
chr10	40105000	40162599	57600
chr10	40226200	40235599	9400
chr10	40243600	40248399	4800
chr10	40256200	40261599	5400
chr10	40271800	40281199	9400
chr10	40292600	40304599	12000
chr10	40306800	40314799	8000
chr10	40316000	40318999	3000
chr10	40345200	40358799	13600
chr10	40363000	40376599	13600
chr10	40377600	40391799	14200
chr10	40441000	40453399	12400
chr10	40471800	40481199	9400
chr10	40491600	40502799	11200
chr10	40514200	40530599	16400
chr10	40879600	40886199	6600
chr10	41301000	41305999	5000
chr10	41383600	41387799	4200
chr10	41449200	41453599	4400
chr10	41470200	41480399	10200
chr10	41488200	41492199	4000
chr10	41514600	41527599	13000
chr10	41593200	41600799	7600
chr10	41805400	41816999	11600
chr10	41880400	41924999	44600
chr10	42087000	42094799	7800
chr10	42213400	42281999	68600
chr10	42292400	42298399	6000
chr10	42475600	42482199	6600
chr10	42496800	42545399	48600
chr10	42677600	42683399	5800
chr10	42759400	42771199	11800
chr10	42857800	42865999	8200
chr10	42960800	42964199	3400
chr10	43033000	43039799	6800
chr10	43219800	43227999	8200
chr10	43477600	43482399	4800
chr10	43538000	43541799	3800
chr10	43573600	43725199	151600
chr10	43725200	43748199	23000
chr10	43839000	43843399	4400
chr10	43897800	43904199	6400
chr10	43991600	44006599	15000
chr10	44266200	44274799	8600
chr10	44379400	44384399	5000
chr10	44586400	44592799	6400
chr10	44593600	44611199	17600
chr10	44624000	44643399	19400
chr10	44694400	44705999	11600
chr10	45045600	45051799	6200
chr10	45064400	45070999	6600
chr10	50591000	50599999	9000
chr10	51449600	51460799	11200
chr10	51478600	51496599	18000
chr10	51515600	51536399	20800
chr10	52376000	52383799	7800
chr10	52415000	52421799	6800
chr10	53371800	53386599	14800
chr10	53397200	53402999	5800
chr10	53403000	53440199	37200
chr10	53595200	53602999	7800
chr10	53626600	53631599	5000
chr10	53872400	53882599	10200
chr10	53886200	53891199	5000
chr10	54034000	54051399	17400
chr10	54057800	54078999	21200
chr10	54115800	54123999	8200
chr10	56114800	56116599	1800
chr10	56227200	56230599	3400
chr10	57485000	57494999	10000
chr10	57526600	57533999	7400
chr10	57719600	57736199	16600
chr10	57742800	57749799	7000
chr10	57783400	57821399	38000
chr10	58253600	58260199	6600
chr10	58321400	58357399	36000
chr10	58357600	58386599	29000
chr10	58389200	58396999	7800
chr10	58443000	58459799	16800
chr10	58496000	58500799	4800
chr10	59217800	59229999	12200
chr10	59231000	59240199	9200
chr10	59258400	59274199	15800
chr10	59319600	59330199	10600
chr10	59560200	59597199	37000
chr10	59611400	59618599	7200
chr10	59691000	59696999	6000
chr10	59698800	59712799	14000
chr10	59861200	59927399	66200
chr10	59941600	59954399	12800
chr10	59972200	59984399	12200
chr10	59995400	60006199	10800
chr10	60244200	60297799	53600
chr10	60337000	60382799	45800
chr10	60387400	60401199	13800
chr10	60703200	60708399	5200
chr10	60733400	60754399	21000
chr10	60929600	60936199	6600
chr10	61112200	61140399	28200
chr10	61141800	61151599	9800
chr10	61445600	61453399	7800
chr10	61473000	61478799	5800
chr10	61647200	61650599	3400
chr10	61678200	61684399	6200
chr10	61693200	61698199	5000
chr10	62299400	62305799	6400
chr10	62310200	62312799	2600
chr10	62313200	62348799	35600
chr10	62426000	62432399	6400
chr10	62445800	62451399	5600
chr10	62482000	62493399	11400
chr10	62494200	62523399	29200
chr10	62539800	62558599	18800
chr10	62575400	62580199	4800
chr10	62592400	62605799	13400
chr10	62645400	62652799	7400
chr10	62788400	62794599	6200
chr10	62913800	62924799	11000
chr10	62941600	62952999	11400
chr10	62978000	62985399	7400
chr10	63019200	63026399	7200
chr10	63172200	63179599	7400
chr10	63239600	63254599	15000
chr10	63332600	63341399	8800
chr10	63410000	63418999	9000
chr10	63427200	63431799	4600
chr10	66845600	66855599	10000
chr10	66917400	66922599	5200
chr10	66927200	66942999	15800
chr10	67001800	67008199	6400
chr10	67021800	67040399	18600
chr10	67040400	67055199	14800
chr10	67064000	67075599	11600
chr10	67092000	67106999	15000
chr10	67175800	67192199	16400
chr10	67193000	67218799	25800
chr10	67281000	67285999	5000
chr10	67287800	67292399	4600
chr10	67534400	67540399	6000
chr10	67543000	67550399	7400
chr10	67619400	67638999	19600
chr10	67639800	67650799	11000
chr10	67688200	67699399	11200
chr10	67700000	67707999	8000
chr10	67708000	67719399	11400
chr10	67755000	67765399	10400
chr10	67800000	67808599	8600
chr10	67976600	67983199	6600
chr10	68096200	68107199	11000
chr10	68117400	68169199	51800
chr10	68190600	68195399	4800
chr10	68237200	68243399	6200
chr10	68246000	68255599	9600
chr10	68274400	68283999	9600
chr10	68540000	68542999	3000
chr10	69210200	69214599	4400
chr10	69347400	69354599	7200
chr10	70092400	70100599	8200
chr10	70194200	70202199	8000
chr10	71233400	71240599	7200
chr10	71281800	71285799	4000
chr10	71337200	71353199	16000
chr10	72651400	72659799	8400
chr10	75053000	75065999	13000
chr10	75210000	75216199	6200
chr10	75219600	75225599	6000
chr10	75254000	75261199	7200
chr10	75296400	75304799	8400
chr10	75426600	75432999	6400
chr10	75503800	75525199	21400
chr10	75558600	75568399	9800
chr10	75588600	75596199	7600
chr10	75640200	75748599	108400
chr10	75749000	75766999	18000
chr10	75831600	75852199	20600
chr10	75853800	75861799	8000
chr10	75900000	75925199	25200
chr10	76031200	76034999	3800
chr10	76256200	76259999	3800
chr10	76439800	76449199	9400
chr10	76466400	76471199	4800
chr10	77258000	77261199	3200
chr10	77264000	77268399	4400
chr10	77513400	77559599	46200
chr10	77578600	77594399	15800
chr10	77602200	77612399	10200
chr10	77615600	77631199	15600
chr10	77957800	77979799	22000
chr10	78001800	78011399	9600
chr10	78012600	78019999	7400
chr10	78053000	78056999	4000
chr10	78068200	78071999	3800
chr10	78084200	78099999	15800
chr10	78126600	78142199	15600
chr10	78146400	78284199	137800
chr10	78409800	78413999	4200
chr10	78422000	78427599	5600
chr10	78452000	78468599	16600
chr10	78474600	78484199	9600
chr10	78572800	78580399	7600
chr10	79094600	79098599	4000
chr10	79416000	79420599	4600
chr10	79665600	79672599	7000
chr10	79678400	79686399	8000
chr10	79701000	79713999	13000
chr10	79762600	79768999	6400
chr10	79776200	79783599	7400
chr10	79785000	79807199	22200
chr10	79846600	79861399	14800
chr10	79871400	79891399	20000
chr10	79904200	79951199	47000
chr10	79979000	80004799	25800
chr10	80013200	80057999	44800
chr10	80058200	80111599	53400
chr10	80112200	80129799	17600
chr10	80136400	80176999	40600
chr10	80239600	80253799	14200
chr10	80259200	80276599	17400
chr10	80291200	80294799	3600
chr10	80316000	80335199	19200
chr10	80395600	80412599	17000
chr10	80413600	80437599	24000
chr10	80529400	80582799	53400
chr10	80582800	80591799	9000
chr10	80600600	80617199	16600
chr10	80620400	80632599	12200
chr10	80646600	80707199	60600
chr10	80731800	80747399	15600
chr10	80747400	80764999	17600
chr10	80795000	80803999	9000
chr10	80814400	80832199	17800
chr10	80845600	80882599	37000
chr10	80898000	80904199	6200
chr10	80913400	80919199	5800
chr10	80927400	80953999	26600
chr10	81034200	81039799	5600
chr10	81057400	81061399	4000
chr10	81102800	81118399	15600
chr10	81126200	81147999	21800
chr10	81158400	81171199	12800
chr10	81171600	81179399	7800
chr10	81179800	81185599	5800
chr10	81189800	81195599	5800
chr10	81264000	81270199	6200
chr10	81284600	81306399	21800
chr10	81316400	81323399	7000
chr10	81337800	81397999	60200
chr10	81400800	81419199	18400
chr10	81423600	81436399	12800
chr10	81492000	81503199	11200
chr10	81516000	81527399	11400
chr10	81536400	81548399	12000
chr10	81557800	81564799	7000
chr10	81598800	81607999	9200
chr10	81625000	81628799	3800
chr10	81642000	81644999	3000
chr10	81647800	81650799	3000
chr10	81703400	81707599	4200
chr10	81863000	81867599	4600
chr10	81994000	81998999	5000
chr10	82353200	82355799	2600
chr10	82621800	82625399	3600
chr10	82628000	82632999	5000
chr10	82646000	82649199	3200
chr10	82695000	82702599	7600
chr10	82755600	82766599	11000
chr10	82776200	82782399	6200
chr10	82857600	82870599	13000
chr10	82897600	82901999	4400
chr10	82953000	82959599	6600
chr10	82982200	83049399	67200
chr10	83089200	83103399	14200
chr10	83148600	83157799	9200
chr10	83182400	83187199	4800
chr10	83358600	83362799	4200
chr10	83542400	83549999	7600
chr10	83643600	83650399	6800
chr10	83944000	83950399	6400
chr10	84505600	84522399	16800
chr10	84524600	84564399	39800
chr10	84567200	84592999	25800
chr10	84620800	84627599	6800
chr10	84632200	84663999	31800
chr10	84915800	84921399	5600
chr10	84933600	84937999	4400
chr10	85100400	85105599	5200
chr10	85182800	85195999	13200
chr10	85264200	85268399	4200
chr10	85871000	85878599	7600
chr10	85914000	85918199	4200
chr10	85954800	85959199	4400
chr10	86020600	86055399	34800
chr10	86166000	86168799	2800
chr10	86684200	86687799	3600
chr10	86697600	86709399	11800
chr10	86726400	86728999	2600
chr10	86777800	86783599	5800
chr10	86825400	86832199	6800
chr10	87671800	87678799	7000
chr10	87828000	87834399	6400
chr10	87837200	87846399	9200
chr10	88141200	88150399	9200
chr10	88199400	88202999	3600
chr10	88330400	88343999	13600
chr10	88344600	88359199	14600
chr10	88378800	88387599	8800
chr10	88388000	88423399	35400
chr10	88500200	88515399	15200
chr10	88726800	88734399	7600
chr10	88823800	88828399	4600
chr10	89439400	89444999	5600
chr10	89683000	89687999	5000
chr10	89730000	89733399	3400
chr10	89736800	89750399	13600
chr10	89844200	89846999	2800
chr10	91077600	91085199	7600
chr10	91120600	91125399	4800
chr10	91136000	91147399	11400
chr10	91162600	91174599	12000
chr10	91175600	91190599	15000
chr10	91192000	91197199	5200
chr10	91204200	91215399	11200
chr10	91232800	91245999	13200
chr10	91269600	91272799	3200
chr10	92719800	92723999	4200
chr10	93064200	93092799	28600
chr10	93093800	93098799	5000
chr10	93110800	93130799	20000
chr10	93135800	93148199	12400
chr10	93148800	93219799	71000
chr10	93266600	93277399	10800
chr10	93302200	93311799	9600
chr10	93323400	93329199	5800
chr10	93330000	93339399	9400
chr10	93418400	93464399	46000
chr10	93478600	93491599	13000
chr10	93538600	93543199	4600
chr10	93584200	93590999	6800
chr10	93640200	93693599	53400
chr10	93880000	93900399	20400
chr10	94033000	94039599	6600
chr10	94146400	94151999	5600
chr10	94197800	94201799	4000
chr10	94352000	94361799	9800
chr10	94685200	94692399	7200
chr10	94826000	94832999	7000
chr10	94843600	94877599	34000
chr10	94881600	94949799	68200
chr10	95320000	95325799	5800
chr10	95498200	95505199	7000
chr10	95506600	95510799	4200
chr10	95513400	95533799	20400
chr10	95550800	95576599	25800
chr10	95625400	95637199	11800
chr10	95676400	95683599	7200
chr10	95763800	95783599	19800
chr10	95815600	95820799	5200
chr10	95877000	95882799	5800
chr10	95939000	95947599	8600
chr10	96147800	96156399	8600
chr10	96160600	96168199	7600
chr10	96168800	96192399	23600
chr10	96200000	96205999	6000
chr10	96260000	96270799	10800
chr10	96271800	96282599	10800
chr10	96297600	96300799	3200
chr10	96327200	96340599	13400
chr10	96367600	96381999	14400
chr10	96500000	96503799	3800
chr10	96615000	96635799	20800
chr10	96684200	96690199	6000
chr10	97311600	97314999	3400
chr10	98722200	98731599	9400
chr10	98738600	98746999	8400
chr10	98771800	98783199	11400
chr10	98789200	98794199	5000
chr10	98794800	98808999	14200
chr10	98874400	98889399	15000
chr10	98890400	98903799	13400
chr10	98911200	98921599	10400
chr10	98934400	98953399	19000
chr10	98953400	98962199	8800
chr10	99104800	99112999	8200
chr10	99126400	99134799	8400
chr10	99167800	99172999	5200
chr10	99193400	99205999	12600
chr10	99225400	99236999	11600
chr10	99239800	99254199	14400
chr10	99257200	99274599	17400
chr10	99416000	99473999	58000
chr10	99584600	99589599	5000
chr10	99598600	99601199	2600
chr10	105840800	105844199	3400
chr10	108154400	108194999	40600
chr10	110744000	110748199	4200
chr10	110886200	110895199	9000
chr10	110918200	110922799	4600
chr10	111002200	111012399	10200
chr10	111100600	111104999	4400
chr10	111115000	111138799	23800
chr10	111154600	111185799	31200
chr10	111469000	111480799	11800
chr10	111504000	111511799	7800
chr10	111515200	111518599	3400
chr10	111537800	111545999	8200
chr10	111670600	111678399	7800
chr10	111971600	111975599	4000
chr10	111978200	112009399	31200
chr10	112136800	112141999	5200
chr10	112833000	112840799	7800
chr10	112922600	112930999	8400
chr10	115168200	115178799	10600
chr10	115241000	115254399	13400
chr10	115307600	115323999	16400
chr10	115357800	115364399	6600
chr10	115381600	115393599	12000
chr10	116503800	116507999	4200
chr10	116558800	116584599	25800
chr10	116921400	116935999	14600
chr10	116947200	116951999	4800
chr10	117057800	117065399	7600
chr10	117070400	117074199	3800
chr10	117122800	117134599	11800
chr10	117141000	117156399	15400
chr10	117212600	117220799	8200
chr10	117221600	117226199	4600
chr10	117272000	117308599	36600
chr10	117318800	117331799	13000
chr10	117367800	117377999	10200
chr10	117705600	117713399	7800
chr10	117743000	117749399	6400
chr10	117751600	117758399	6800
chr10	117788400	117795799	7400
chr10	117815800	117849399	33600
chr10	117853200	117864399	11200
chr10	117875600	117878799	3200
chr10	117938600	117947999	9400
chr10	117950600	117956199	5600
chr10	117981400	117984799	3400
chr10	118048200	118054599	6400
chr10	118080200	118088199	8000
chr10	118090400	118106799	16400
chr10	118138200	118143799	5600
chr10	118404800	118409599	4800
chr10	118794600	118799399	4800
chr10	118803200	118806399	3200
chr10	118808400	118821999	13600
chr10	118865000	118870599	5600
chr10	119236800	119241399	4600
chr10	120108400	120114999	6600
chr10	120138400	120143199	4800
chr10	120161600	120172199	10600
chr10	120187200	120194999	7800
chr10	120195400	120204199	8800
chr10	120206800	120212599	5800
chr10	120217600	120223399	5800
chr10	120225600	120230599	5000
chr10	120361600	120367799	6200
chr10	120878400	120885399	7000
chr10	120970600	120980599	10000
chr10	121364400	121379799	15400
chr10	121415600	121434999	19400
chr10	121454600	121510399	55800
chr10	121546600	121588799	42200
chr10	121589600	121600799	11200
chr10	121614600	121631599	17000
chr10	121701200	121707399	6200
chr10	121738400	121741999	3600
chr10	121794600	121798599	4000
chr10	122095400	122098999	3600
chr10	122556600	122565399	8800
chr10	122566600	122581799	15200
chr10	122612600	122617599	5000
chr10	122639800	122643999	4200
chr10	122675400	122692999	17600
chr10	122734400	122750399	16000
chr10	122792000	122795599	3600
chr10	122798000	122802599	4600
chr10	122980200	122992599	12400
chr10	123071000	123077999	7000
chr10	123178000	123212199	34200
chr10	125267800	125275799	8000
chr10	125369200	125371799	2600
chr10	125384800	125391799	7000
chr10	126457200	126459799	2600
chr10	126489800	126506799	17000
chr10	126904200	126907799	3600
chr10	126976200	126983399	7200
chr10	127028200	127031199	3000
chr10	127058000	127065399	7400
chr10	127067400	127079199	11800
chr10	127118400	127144599	26200
chr10	127161000	127172399	11400
chr10	127186600	127213399	26800
chr10	127265000	127278999	14000
chr10	127284200	127296799	12600
chr10	127304800	127327399	22600
chr10	127379200	127383399	4200
chr10	127479400	127484199	4800
chr10	127583800	127606999	23200
chr10	127614800	127623599	8800
chr10	127629000	127647399	18400
chr10	127664600	127686399	21800
chr10	127724400	127740399	16000
chr10	128033600	128046599	13000
chr10	128056400	128070199	13800
chr10	128080600	128100399	19800
chr10	128173400	128177799	4400
chr10	128209000	128222799	13800
chr10	128223600	128240799	17200
chr10	128256600	128265799	9200
chr10	128267800	128273199	5400
chr10	128296200	128305999	9800
chr10	128320600	128326199	5600
chr10	128334000	128348599	14600
chr10	128366600	128380399	13800
chr10	128408200	128415399	7200
chr10	128455200	128462199	7000
chr10	128487600	128519599	32000
chr10	128522600	128540399	17800
chr10	128544800	128550999	6200
chr10	128563000	128570199	7200
chr10	128625000	128637999	13000
chr10	128670400	128678199	7800
chr10	128688800	128707799	19000
chr10	128739200	128752999	13800
chr10	128777800	128782399	4600
chr10	128790000	128796599	6600
chr10	128803400	128810599	7200
chr10	128819200	128825199	6000
chr10	128907400	128914799	7400
chr10	128921000	128925199	4200
chr10	130593600	130595199	1600
chr11	3255800	3268399	12600
chr11	3287600	3315399	27800
chr11	3328400	3339999	11600
chr11	3379600	3391599	12000
chr11	3399600	3410399	10800
chr11	3444200	3454799	10600
chr11	3474600	3483999	9400
chr11	3502600	3518399	15800
chr11	3533800	3541599	7800
chr11	3646400	3651999	5600
chr11	3909400	3916199	6800
chr11	3927800	3933199	5400
chr11	3961600	3967399	5800
chr11	4092400	4099799	7400
chr11	4133200	4137399	4200
chr11	4158400	4165599	7200
chr11	4220200	4241999	21800
chr11	4331800	4341599	9800
chr11	4506600	4605999	99400
chr11	4634400	4664799	30400
chr11	4667200	4685999	18800
chr11	4702200	4706799	4600
chr11	4782600	4787999	5400
chr11	4845800	4851399	5600
chr11	4893400	4896799	3400
chr11	4984000	5017799	33800
chr11	5092600	5106999	14400
chr11	5259400	5262199	2800
chr11	5484800	5495399	10600
chr11	5497600	5533999	36400
chr11	5538400	5544999	6600
chr11	5698800	5708799	10000
chr11	5739000	5746999	8000
chr11	5755400	5764199	8800
chr11	5783400	5793599	10200
chr11	5836000	5839399	3400
chr11	5874400	5880199	5800
chr11	5948200	5958799	10600
chr11	6196600	6201999	5400
chr11	6265400	6270399	5000
chr11	6271400	6276799	5400
chr11	6289000	6302999	14000
chr11	6387800	6396399	8600
chr11	6409600	6420999	11400
chr11	6440800	6446999	6200
chr11	6462600	6478599	16000
chr11	6483000	6486199	3200
chr11	6496800	6513799	17000
chr11	6514200	6531599	17400
chr11	6544800	6553399	8600
chr11	6554400	6574599	20200
chr11	6579400	6603399	24000
chr11	6608200	6630399	22200
chr11	8563600	8611799	48200
chr11	8619600	8632399	12800
chr11	8651800	8665599	13800
chr11	8682600	8718199	35600
chr11	8825800	8831999	6200
chr11	8846000	8850199	4200
chr11	9008200	9012599	4400
chr11	9189400	9195799	6400
chr11	9282000	9287399	5400
chr11	9523000	9539999	17000
chr11	11459600	11464799	5200
chr11	11551800	11577399	25600
chr11	11650200	11671399	21200
chr11	11676200	11752999	76800
chr11	11754200	11789399	35200
chr11	11800600	11818599	18000
chr11	16497800	16510399	12600
chr11	16942800	16960199	17400
chr11	16967600	16972599	5000
chr11	16974800	16981799	7000
chr11	16984200	16991399	7200
chr11	16995600	17013599	18000
chr11	17157600	17172599	15000
chr11	17176000	17187799	11800
chr11	17210000	17216799	6800
chr11	17256400	17260199	3800
chr11	17950200	17955799	5600
chr11	19013000	19021999	9000
chr11	19919200	19922399	3200
chr11	19922400	19931599	9200
chr11	20093200	20117199	24000
chr11	20147800	20152799	5000
chr11	20164600	20173599	9000
chr11	20191000	20222199	31200
chr11	20228600	20233999	5400
chr11	20245400	20253399	8000
chr11	20329000	20334799	5800
chr11	20463200	20471399	8200
chr11	20531600	20534999	3400
chr11	20541600	20544599	3000
chr11	20628800	20641999	13200
chr11	20727800	20745399	17600
chr11	21031600	21036599	5000
chr11	21043800	21051199	7400
chr11	21090600	21102999	12400
chr11	21216000	21227599	11600
chr11	21236200	21244799	8600
chr11	21245600	21253799	8200
chr11	21367200	21375999	8800
chr11	21420600	21428199	7600
chr11	21566400	21574599	8200
chr11	22512000	22516399	4400
chr11	22775200	22789399	14200
chr11	22804000	22826399	22400
chr11	22826400	22877799	51400
chr11	22922000	22933999	12000
chr11	22969800	22984199	14400
chr11	22987200	23011599	24400
chr11	23253000	23267199	14200
chr11	23304000	23314999	11000
chr11	23494600	23500199	5600
chr11	23631000	23635199	4200
chr11	23663400	23669799	6400
chr11	23694200	23702199	8000
chr11	23761800	23773999	12200
chr11	23818600	23825199	6600
chr11	23892000	23895799	3800
chr11	24073400	24091599	18200
chr11	24091600	24160799	69200
chr11	24181200	24188999	7800
chr11	24365400	24373799	8400
chr11	26209600	26215199	5600
chr11	26384400	26391199	6800
chr11	26446200	26458599	12400
chr11	26577600	26606599	29000
chr11	26636400	26643399	7000
chr11	26802200	26807599	5400
chr11	27021200	27029999	8800
chr11	28338000	28340199	2200
chr11	28341200	28345599	4400
chr11	28362000	28367799	5800
chr11	29129600	29133799	4200
chr11	29169000	29181399	12400
chr11	29244800	29247999	3200
chr11	29372600	29379199	6600
chr11	29511400	29516399	5000
chr11	29524800	29530399	5600
chr11	29544600	29550999	6400
chr11	29691400	29711999	20600
chr11	29784400	29820599	36200
chr11	30098000	30106999	9000
chr11	30173400	30200199	26800
chr11	30646800	30650999	4200
chr11	30770200	30776599	6400
chr11	30949200	30956999	7800
chr11	30978000	30989599	11600
chr11	31668600	31673199	4600
chr11	31856200	31878999	22800
chr11	32221400	32302599	81200
chr11	32327600	32334199	6600
chr11	32345200	32351999	6800
chr11	32452000	32456999	5000
chr11	32530200	32574199	44000
chr11	32578000	32583199	5200
chr11	32638200	32656999	18800
chr11	32657400	32694599	37200
chr11	33157600	33164199	6600
chr11	33930800	33934799	4000
chr11	34006400	34013999	7600
chr11	34022400	34041199	18800
chr11	34042000	34074799	32800
chr11	34220200	34224599	4400
chr11	34751600	34786999	35400
chr11	34831400	34837199	5800
chr11	35767200	35774799	7600
chr11	35830800	35835399	4600
chr11	35837400	35839399	2000
chr11	40688800	40696799	8000
chr11	40728600	40738999	10400
chr11	40753000	40756399	3400
chr11	43424000	43427599	3600
chr11	43432600	43436999	4400
chr11	43679800	43687999	8200
chr11	43745200	43750799	5600
chr11	44449600	44479799	30200
chr11	44485600	44555199	69600
chr11	45846400	45877799	31400
chr11	45941200	45946599	5400
chr11	46055800	46069199	13400
chr11	46070600	46092599	22000
chr11	46119200	46130599	11400
chr11	46304200	46316799	12600
chr11	46364400	46374999	10600
chr11	46434200	46446199	12000
chr11	46452800	46464399	11600
chr11	48785000	48791799	6800
chr11	48795200	48804599	9400
chr11	48805800	48819599	13800
chr11	48832000	48835599	3600
chr11	48851600	48859399	7800
chr11	48867000	48875999	9000
chr11	48896000	48903999	8000
chr11	48920600	48929199	8600
chr11	48965600	48984999	19400
chr11	48986000	48999799	13800
chr11	49038200	49056999	18800
chr11	49058200	49066199	8000
chr11	49066400	49107799	41400
chr11	49199800	49217599	17800
chr11	49234200	49257599	23400
chr11	49708000	49715199	7200
chr11	49844000	49852599	8600
chr11	49971200	49988399	17200
chr11	49992600	49999199	6600
chr11	50017400	50054999	37600
chr11	50100800	50111799	11000
chr11	50130200	50143599	13400
chr11	50173000	50176599	3600
chr11	50199800	50232399	32600
chr11	50273600	50279199	5600
chr11	50282800	50294599	11800
chr11	50307000	50330199	23200
chr11	50341000	50349599	8600
chr11	50353600	50361399	7800
chr11	50367600	50373799	6200
chr11	50374600	50386199	11600
chr11	50427000	50433599	6600
chr11	51260000	51269199	9200
chr11	51580400	51588799	8400
chr11	51589000	51640999	52000
chr11	51686200	51689999	3800
chr11	51752400	51758199	5800
chr11	51761200	51766999	5800
chr11	51814600	51859599	45000
chr11	51924400	51941199	16800
chr11	51966400	51970799	4400
chr11	51996600	52007599	11000
chr11	52061400	52067199	5800
chr11	52068600	52081999	13400
chr11	52095800	52118399	22600
chr11	52230200	52235999	5800
chr11	52359600	52372199	12600
chr11	52395400	52401399	6000
chr11	53071800	53082599	10800
chr11	53181400	53186999	5600
chr11	53285400	53303399	18000
chr11	53323200	53328399	5200
chr11	53349400	53357999	8600
chr11	53427200	53438399	11200
chr11	53614200	53624199	10000
chr11	53702600	53709999	7400
chr11	53761600	53788999	27400
chr11	53792200	53798399	6200
chr11	53858200	53860399	2200
chr11	53887600	53894799	7200
chr11	54017200	54031999	14800
chr11	54087400	54093999	6600
chr11	54143800	54164399	20600
chr11	54434800	54447799	13000
chr11	54461400	54475599	14200
chr11	54481200	54489399	8200
chr11	54490200	54494799	4600
chr11	54517600	54545799	28200
chr11	54615600	54628599	13000
chr11	54644600	54650999	6400
chr11	54726000	54738199	12200
chr11	54767600	54789799	22200
chr11	54791800	54813999	22200
chr11	54858200	54864199	6000
chr11	54865000	54873799	8800
chr11	54881000	54887599	6600
chr11	54919000	54923799	4800
chr11	54931200	54940599	9400
chr11	54941800	54967399	25600
chr11	54986600	54993599	7000
chr11	55017800	55034999	17200
chr11	55071800	55079399	7600
chr11	55095200	55109399	14200
chr11	55110000	55118999	9000
chr11	55119000	55123999	5000
chr11	55130200	55139999	9800
chr11	55144200	55159599	15400
chr11	55203800	55215799	12000
chr11	55393800	55396799	3000
chr11	55450800	55456199	5400
chr11	55457000	55483199	26200
chr11	57515000	57524599	9600
chr11	57642200	57679799	37600
chr11	57681200	57690799	9600
chr11	57799400	57804399	5000
chr11	57950400	57956199	5800
chr11	57956800	57963999	7200
chr11	58005000	58036199	31200
chr11	58102000	58110399	8400
chr11	58133400	58143199	9800
chr11	58154600	58176199	21600
chr11	58181000	58187199	6200
chr11	58196800	58202999	6200
chr11	58210200	58219599	9400
chr11	58300200	58315599	15400
chr11	58316800	58335599	18800
chr11	58893800	58939799	46000
chr11	58946000	58961599	15600
chr11	58974600	58984599	10000
chr11	59150200	59175399	25200
chr11	59179000	59193599	14600
chr11	59197200	59204599	7400
chr11	59205400	59214799	9400
chr11	59215400	59230999	15600
chr11	59504200	59508199	4000
chr11	59524800	59531999	7200
chr11	59536400	59547599	11200
chr11	59659400	59666399	7000
chr11	59807600	59812799	5200
chr11	59835800	59844999	9200
chr11	59845800	59850599	4800
chr11	59898800	59903799	5000
chr11	59945000	59952599	7600
chr11	60044200	60047799	3600
chr11	60100200	60121999	21800
chr11	60205200	60225399	20200
chr11	60350600	60354999	4400
chr11	60414000	60421799	7800
chr11	60453200	60455999	2800
chr11	60535200	60545399	10200
chr11	60697200	60701399	4200
chr11	60723000	60732999	10000
chr11	60766600	60787799	21200
chr11	60829400	60841599	12200
chr11	60870800	60880999	10200
chr11	60903000	60944599	41600
chr11	61106600	61118799	12200
chr11	61141000	61147199	6200
chr11	61156800	61162799	6000
chr11	61172400	61177799	5400
chr11	61264400	61272799	8400
chr11	61405600	61410799	5200
chr11	61466200	61474999	8800
chr11	61491800	61501399	9600
chr11	61747200	61763199	16000
chr11	61850000	61856599	6600
chr11	61923000	61932599	9600
chr11	62003600	62018599	15000
chr11	62216600	62227399	10800
chr11	62247200	62253799	6600
chr11	62276800	62287599	10800
chr11	62448600	62474199	25600
chr11	62547400	62556599	9200
chr11	62572200	62587399	15200
chr11	62597200	62607199	10000
chr11	62641000	62650599	9600
chr11	62814600	62825199	10600
chr11	62878200	62882399	4200
chr11	63044800	63052599	7800
chr11	64077400	64082399	5000
chr11	64977400	64980799	3400
chr11	65733000	65745999	13000
chr11	65766000	65789199	23200
chr11	65791600	65797999	6400
chr11	65805400	65819799	14400
chr11	67042400	67056199	13800
chr11	67449400	67464199	14800
chr11	67478000	67483599	5600
chr11	67521600	67533199	11600
chr11	67552000	67569399	17400
chr11	67572800	67596199	23400
chr11	67964600	67968799	4200
chr11	68427200	68452799	25600
chr11	68493800	68523599	29800
chr11	68841200	68856399	15200
chr11	68860000	68875399	15400
chr11	68876600	68903799	27200
chr11	68965600	68969199	3600
chr11	69000800	69018599	17800
chr11	69027400	69084999	57600
chr11	69086000	69101999	16000
chr11	69116200	69131399	15200
chr11	69319800	69328199	8400
chr11	69363800	69381599	17800
chr11	69393000	69399599	6600
chr11	69407200	69422999	15800
chr11	69569800	69614999	45200
chr11	69628200	69637799	9600
chr11	69659000	69675999	17000
chr11	69677400	69697599	20200
chr11	69749400	69762399	13000
chr11	69764000	69768199	4200
chr11	69836000	69870199	34200
chr11	69870600	69897599	27000
chr11	69898200	69925799	27600
chr11	69929000	69936999	8000
chr11	69978200	69985599	7400
chr11	69986400	70002999	16600
chr11	70017200	70023799	6600
chr11	70074200	70094399	20200
chr11	70164400	70169399	5000
chr11	70218400	70230799	12400
chr11	70232000	70243199	11200
chr11	70368800	70385599	16800
chr11	70407200	70411399	4200
chr11	70430400	70439399	9000
chr11	70439800	70448999	9200
chr11	70450200	70460399	10200
chr11	70486600	70491999	5400
chr11	70524400	70528399	4000
chr11	70561400	70565999	4600
chr11	70575600	70590199	14600
chr11	70590800	70600799	10000
chr11	70613600	70616399	2800
chr11	70635200	70659999	24800
chr11	70664400	70675599	11200
chr11	70677800	70689999	12200
chr11	70698400	70701999	3600
chr11	70763000	70767399	4400
chr11	70785000	70793799	8800
chr11	70841200	70850799	9600
chr11	70967400	70983999	16600
chr11	71001400	71005999	4600
chr11	71014800	71030799	16000
chr11	71104000	71112599	8600
chr11	71141600	71148399	6800
chr11	71154200	71166399	12200
chr11	71223600	71235199	11600
chr11	71248800	71257599	8800
chr11	71283800	71288399	4600
chr11	71318400	71323799	5400
chr11	72039200	72045599	6400
chr11	72205400	72218799	13400
chr11	72300200	72306599	6400
chr11	72439800	72443399	3600
chr11	72455800	72463399	7600
chr11	72464000	72471799	7800
chr11	72513400	72524399	11000
chr11	72536600	72553399	16800
chr11	72606600	72614999	8400
chr11	72680200	72700799	20600
chr11	72793800	72800999	7200
chr11	72943800	72947799	4000
chr11	72951000	72966599	15600
chr11	72983200	73002999	19800
chr11	73046200	73049999	3800
chr11	73128000	73139999	12000
chr11	73170600	73178599	8000
chr11	73196600	73201799	5200
chr11	74545400	74583199	37800
chr11	74645200	74657799	12600
chr11	74707000	74726799	19800
chr11	74769400	74773399	4000
chr11	74819600	74849799	30200
chr11	74895600	74902399	6800
chr11	74923200	74931199	8000
chr11	74954600	74961399	6800
chr11	75177200	75180199	3000
chr11	75341000	75352199	11200
chr11	75412000	75424599	12600
chr11	75436600	75473999	37400
chr11	75485600	75489399	3800
chr11	75507400	75515799	8400
chr11	75529600	75542999	13400
chr11	75545600	75553799	8200
chr11	75562400	75576799	14400
chr11	75584200	75598999	14800
chr11	75619200	75626799	7600
chr11	75627600	75633399	5800
chr11	75640400	75659999	19600
chr11	75676000	75687799	11800
chr11	75731000	75750399	19400
chr11	76021000	76029799	8800
chr11	76030600	76038199	7600
chr11	76176000	76181599	5600
chr11	76214600	76218999	4400
chr11	76241600	76245999	4400
chr11	76256200	76264999	8800
chr11	76266200	76269399	3200
chr11	76393200	76400599	7400
chr11	76404800	76409999	5200
chr11	76455600	76467199	11600
chr11	76477000	76500199	23200
chr11	76585400	76591999	6600
chr11	76620200	76625799	5600
[truncated: 10,595 more rows]

## Sheet: LSK_MBD-Seq
chr1	3031370	3031711
chr1	3037737	3037896
chr1	3052985	3053237
chr1	3143260	3143520
chr1	3274319	3274495
chr1	3274562	3274773
chr1	3275912	3276240
chr1	3280164	3280337
chr1	3344689	3344845
chr1	3531614	3531899
chr1	3997905	3998062
chr1	4085242	4085440
chr1	4085491	4085526
chr1	4556977	4557441
chr1	4559552	4560032
chr1	4560200	4560403
chr1	4560477	4560730
chr1	4567010	4567589
chr1	4771083	4771260
chr1	4800052	4800202
chr1	4932169	4932330
chr1	5072138	5073026
chr1	5092277	5092442
chr1	5108537	5108728
chr1	5189324	5189616
chr1	5272724	5272885
chr1	5350615	5350917
chr1	5430064	5430250
chr1	5564423	5564627
chr1	5566892	5567354
chr1	5677084	5677307
chr1	5746862	5747186
chr1	5749049	5749224
chr1	5804492	5804697
chr1	5809882	5810364
chr1	5810946	5811406
chr1	5828172	5828304
chr1	5993174	5993393
chr1	6009165	6009291
chr1	6012889	6013101
chr1	6168136	6168647
chr1	6169110	6169407
chr1	6172528	6172839
chr1	6405063	6405192
chr1	6430393	6430718
chr1	6436053	6436467
chr1	6437006	6437450
chr1	6568809	6568994
chr1	6691309	6691465
chr1	6692670	6692853
chr1	6916585	6916741
chr1	7026046	7026158
chr1	7177718	7177853
chr1	7287894	7288026
chr1	7293568	7293724
chr1	7335077	7335360
chr1	7335558	7335714
chr1	7349389	7349587
chr1	7354853	7355168
chr1	7476981	7477142
chr1	7608242	7608747
chr1	7609557	7609716
chr1	7615921	7616125
chr1	7709866	7710214
chr1	7819457	7819862
chr1	7843453	7843612
chr1	7867537	7867734
chr1	7921836	7922023
chr1	7942862	7943275
chr1	7944324	7944717
chr1	7949972	7950147
chr1	7993722	7994111
chr1	7994705	7995207
chr1	8000523	8000853
chr1	8029163	8029357
chr1	8067927	8068104
chr1	8122546	8122701
chr1	8123457	8123592
chr1	8156196	8156697
chr1	8157219	8157644
chr1	8162911	8163210
chr1	8178905	8179066
chr1	8180607	8180779
chr1	8218396	8218866
chr1	8249018	8249206
chr1	8410743	8411031
chr1	8641076	8641271
chr1	8658292	8658448
chr1	8661014	8661468
chr1	8662100	8662316
chr1	8688378	8688559
chr1	8688950	8689276
chr1	8786913	8787180
chr1	8788299	8788606
chr1	8790058	8790349
chr1	8856197	8856349
chr1	9058177	9058551
chr1	9120959	9121178
chr1	9235728	9236258
chr1	9240555	9240990
chr1	9506501	9506750
chr1	9795503	9795666
chr1	9891777	9891975
chr1	9893509	9893662
chr1	10066633	10066773
chr1	10151662	10151854
chr1	10382602	10382731
chr1	10729838	10730166
chr1	10735442	10735937
chr1	10736500	10736970
chr1	10805256	10805466
chr1	10805559	10805802
chr1	10821828	10821996
chr1	10923360	10923560
chr1	10924727	10924918
chr1	11032448	11032686
chr1	11367510	11367735
chr1	11369588	11369892
chr1	11369940	11370145
chr1	11624221	11624730
chr1	11626474	11627007
chr1	11729394	11729433
chr1	11729518	11729688
chr1	11783359	11783799
chr1	11805454	11805665
chr1	11887040	11887196
chr1	11887237	11887436
chr1	11891174	11891357
chr1	11946754	11946910
chr1	11949301	11949742
chr1	11950385	11950863
chr1	11965190	11965329
chr1	11965515	11965671
chr1	12040639	12040820
chr1	12644688	12644849
chr1	12996159	12996496
chr1	13090684	13090834
chr1	13118512	13118663
chr1	13142517	13142703
chr1	13157793	13157962
chr1	13472553	13472690
chr1	13550560	13551026
chr1	13551569	13552046
chr1	13557422	13557742
chr1	13619573	13619749
chr1	13815114	13815517
chr1	13816644	13816962
chr1	13897094	13897364
chr1	13960791	13961205
chr1	13963298	13963451
chr1	13998626	13998960
chr1	14085040	14085358
chr1	14113473	14113786
chr1	14114018	14114156
chr1	14415827	14415967
chr1	14482177	14482448
chr1	14689178	14689390
chr1	14840153	14840304
chr1	14864933	14865151
chr1	14975419	14975582
chr1	14975758	14975977
chr1	14976078	14976234
chr1	15080999	15081195
chr1	15083555	15083815
chr1	15084060	15084368
chr1	15264076	15264390
chr1	15742807	15742984
chr1	15743186	15743555
chr1	15855595	15855752
chr1	15862686	15862939
chr1	15867593	15867749
chr1	15917840	15918012
chr1	15934202	15934657
chr1	16169713	16170016
chr1	16205483	16205819
chr1	16516337	16516652
chr1	16702043	16702274
chr1	16738287	16738510
chr1	16739291	16739803
chr1	16744970	16745404
chr1	16762154	16762312
chr1	16834741	16835038
chr1	16848120	16848450
chr1	16953212	16953441
chr1	16953613	16953937
chr1	17091453	17091874
chr1	17389307	17389907
chr1	17466903	17467156
chr1	17524383	17524539
chr1	17524701	17524870
chr1	17526682	17527258
chr1	17704949	17705529
chr1	17903861	17904045
chr1	17922223	17922499
chr1	17956746	17957237
chr1	17957756	17958324
chr1	17963618	17964006
chr1	18016407	18016505
chr1	18047819	18048029
chr1	18078053	18078336
chr1	18078420	18078611
chr1	18078667	18078758
chr1	18254545	18254776
chr1	18516983	18517327
chr1	18517886	18518404
chr1	18520911	18521242
chr1	18536938	18537300
chr1	18537342	18537691
chr1	18538080	18538236
chr1	18538371	18538546
chr1	18658827	18659179
chr1	18872330	18872545
chr1	19131781	19132177
chr1	19266131	19266300
chr1	19283878	19284095
chr1	19285193	19285375
chr1	19398822	19399002
chr1	19622439	19622870
chr1	19623459	19624016
chr1	19629236	19629592
chr1	19651683	19651772
chr1	19693239	19693325
chr1	19693371	19693544
chr1	19799323	19799490
chr1	19799603	19799871
chr1	19838945	19839179
chr1	19999035	19999391
chr1	19999454	19999630
chr1	20225591	20225725
chr1	20283976	20284204
chr1	20284506	20284682
chr1	20321351	20321509
chr1	20432301	20432492
chr1	20432534	20432945
chr1	20486410	20486625
chr1	20487000	20487370
chr1	20500466	20500662
chr1	20574592	20574954
chr1	20648387	20648543
chr1	20769905	20770072
chr1	20934684	20934884
chr1	21141641	21141754
chr1	21201397	21201741
chr1	21201779	21202060
chr1	21363961	21364090
chr1	21581733	21582306
chr1	21584562	21584981
chr1	21588664	21588992
chr1	21995311	21995539
chr1	22000009	22000161
chr1	22000890	22001315
chr1	22001945	22002379
chr1	22080367	22080677
chr1	22158348	22158501
chr1	22159437	22159642
chr1	22247757	22247929
chr1	22427436	22427602
chr1	22604829	22604971
chr1	22922295	22922492
chr1	22997537	22997718
chr1	23102103	23102326
chr1	23107117	23107512
chr1	23301344	23301656
chr1	23302134	23302644
chr1	23307005	23307331
chr1	23355876	23356076
chr1	23782257	23782449
chr1	23782493	23782763
chr1	23785966	23786512
chr1	23885388	23885544
chr1	24068650	24068855
chr1	24075988	24076375
chr1	24419253	24419523
chr1	24496456	24496673
chr1	24721299	24721753
chr1	24728568	24728711
chr1	24803992	24804344
chr1	24807980	24808241
chr1	25015399	25015964
chr1	25119794	25120060
chr1	25120121	25120280
chr1	25526363	25526568
chr1	25590870	25591045
chr1	25662603	25662927
chr1	25663211	25663288
chr1	25918491	25918677
chr1	26202425	26202589
chr1	26232658	26232823
chr1	26349232	26349543
chr1	26353088	26353340
chr1	26353864	26354336
chr1	26414075	26414460
chr1	26415023	26415443
chr1	26420768	26421084
chr1	26470332	26470602
chr1	26474773	26475229
chr1	26475706	26475871
chr1	26475979	26476234
chr1	26548359	26548524
chr1	26592194	26592343
chr1	26615610	26615848
chr1	27136827	27137108
chr1	27139741	27140028
chr1	27140150	27140360
chr1	27180173	27180638
chr1	27181209	27181634
chr1	27186922	27187288
chr1	27307746	27308090
chr1	27367143	27367370
chr1	27729960	27730464
chr1	27730641	27730675
chr1	27730760	27730939
chr1	27734004	27734156
chr1	27735376	27735593
chr1	27755188	27755386
chr1	27942331	27942757
chr1	28175393	28175532
chr1	28192249	28192680
chr1	28250719	28250960
chr1	28287727	28288083
chr1	28288253	28288425
chr1	28288670	28288864
chr1	28398967	28399162
chr1	28456139	28456555
chr1	28458537	28458780
chr1	28889374	28889601
chr1	29082685	29083090
chr1	29485747	29485888
chr1	29586348	29586580
chr1	29654922	29655149
chr1	29656017	29656220
chr1	29658739	29658967
chr1	29698573	29698836
chr1	29699800	29700018
chr1	29791228	29791494
chr1	29942763	29943043
chr1	29947800	29948293
chr1	29948853	29949089
chr1	29949145	29949311
chr1	30042575	30043162
chr1	30066761	30066954
chr1	30067141	30067356
chr1	30310595	30310606
chr1	30310752	30310763
chr1	30310964	30311161
chr1	30370903	30371041
chr1	30371161	30371381
chr1	30542230	30542424
chr1	30576038	30576194
chr1	30666620	30666960
chr1	30687700	30688100
chr1	30689783	30690325
chr1	30730343	30730568
chr1	30730711	30730877
chr1	30853605	30853766
chr1	30913937	30914189
chr1	31005367	31005640
chr1	31075214	31075463
chr1	31075746	31076012
chr1	31127989	31128186
chr1	31470402	31470682
chr1	31473564	31473717
chr1	31492257	31492366
chr1	31700940	31701253
chr1	31730462	31730925
chr1	31734157	31734680
chr1	32066658	32066874
chr1	32073258	32073659
chr1	32073820	32074053
chr1	32074169	32074643
chr1	32265712	32265901
chr1	32874679	32874827
chr1	33019330	33019853
chr1	33019989	33020196
chr1	33046125	33046315
chr1	33256619	33256690
chr1	33407462	33407854
chr1	33408092	33408360
chr1	33408543	33408885
chr1	33522272	33522498
chr1	33638068	33638241
chr1	33663643	33663938
chr1	33726130	33726240
chr1	33746885	33747072
chr1	33754238	33754481
chr1	33826340	33826747
chr1	33851125	33851243
chr1	34086271	34086426
chr1	34133042	34133195
chr1	34164151	34164298
chr1	34177954	34178360
chr1	34179194	34179426
chr1	34200978	34201177
chr1	34247602	34247813
chr1	34250601	34250806
chr1	34252896	34253069
chr1	34261971	34262203
chr1	34263355	34263489
chr1	34298724	34298907
chr1	34302816	34302972
chr1	34306513	34306717
chr1	34307414	34307526
chr1	34347543	34347966
chr1	34348498	34348990
chr1	34351088	34351460
chr1	34417658	34418316
chr1	34603649	34603812
chr1	34604981	34605182
chr1	34635882	34636048
chr1	34723799	34723966
chr1	34805880	34806084
chr1	34806216	34806277
chr1	34869290	34869495
chr1	34915072	34915577
chr1	34918840	34919208
chr1	34929500	34929797
chr1	34930246	34930610
chr1	35124407	35124720
chr1	35246944	35247123
chr1	35316997	35317153
chr1	35759095	35759233
chr1	35788523	35788906
chr1	35789567	35789934
chr1	35795264	35795625
chr1	35896810	35897022
chr1	35898228	35898419
chr1	36049712	36049865
chr1	36087206	36087496
chr1	36103489	36104262
chr1	36174809	36175014
chr1	36182949	36183121
chr1	36269161	36269761
chr1	36541880	36542056
chr1	36550026	36550230
chr1	36683042	36683498
chr1	36720366	36720573
chr1	36770851	36771241
chr1	36779127	36779319
chr1	36792955	36793071
chr1	36796109	36796265
chr1	36809088	36809294
chr1	36958358	36958525
chr1	37209239	37209567
chr1	37278731	37279093
chr1	37283055	37283559
chr1	37319334	37319517
chr1	37380136	37380292
chr1	37532919	37533208
chr1	37624334	37624512
chr1	37773909	37774421
chr1	37778291	37778661
chr1	37875321	37875869
chr1	38019232	38019247
chr1	38036066	38036351
chr1	38108620	38108800
chr1	38209925	38210433
chr1	38225707	38225943
chr1	38239556	38239753
chr1	38358995	38359100
chr1	38600850	38601006
chr1	38704868	38705319
chr1	38705864	38706347
chr1	38708617	38709069
chr1	39081516	39081672
chr1	39284955	39285181
chr1	39361904	39362060
chr1	39381394	39381490
chr1	39597763	39598008
chr1	39655021	39655226
chr1	39816690	39816831
chr1	39871606	39871777
chr1	40014223	40014369
chr1	40024907	40025164
chr1	40147964	40148152
chr1	40195075	40195548
chr1	40307473	40307696
chr1	40308621	40308820
chr1	40325731	40326115
chr1	40600823	40600958
chr1	40698248	40698575
chr1	40699285	40699586
chr1	40702339	40702509
chr1	40773917	40774062
chr1	40889770	40889980
chr1	40955111	40955267
chr1	41088219	41088392
chr1	41088509	41088762
chr1	41090785	41090941
chr1	41091039	41091254
chr1	41319816	41320056
chr1	41337711	41337878
chr1	41492843	41492999
chr1	41891849	41892001
chr1	42137471	42137787
chr1	42164137	42164317
chr1	42334642	42334957
chr1	42743713	42743866
chr1	42888705	42888744
chr1	42899383	42899545
chr1	42922924	42923077
chr1	43032559	43032754
chr1	43123653	43123859
chr1	43226290	43226423
chr1	43513249	43513476
chr1	43553816	43554029
chr1	43554114	43554280
chr1	43554422	43554662
chr1	43618566	43618886
chr1	43777564	43778922
chr1	43854787	43855095
chr1	43898089	43898312
chr1	44027314	44027473
chr1	44290780	44291349
chr1	44295534	44295743
chr1	44315984	44316177
chr1	44360581	44360868
chr1	44363006	44363131
chr1	44374984	44375406
chr1	44438991	44439298
chr1	44480443	44480740
chr1	44480777	44480936
chr1	44481231	44481566
chr1	44491075	44491440
chr1	44491531	44491533
chr1	44608358	44608606
chr1	44608665	44609206
chr1	44692705	44692925
chr1	44693257	44693444
chr1	44728585	44728751
chr1	44820792	44820948
chr1	44825645	44826137
chr1	44951108	44951264
chr1	44959890	44960057
chr1	44960361	44960591
chr1	45165575	45165718
chr1	45165961	45166117
chr1	45205038	45205183
chr1	45205292	45205864
chr1	45236963	45237155
chr1	45557531	45557794
chr1	45610854	45611073
chr1	45612791	45613092
chr1	45654256	45654438
chr1	45734130	45734319
chr1	45734368	45734524
chr1	45735124	45735614
chr1	45739015	45739286
chr1	45981616	45981765
chr1	46075946	46076266
chr1	46180892	46181265
chr1	46383111	46383450
chr1	46448979	46449282
chr1	46449459	46449663
chr1	46449854	46450010
chr1	46562995	46563155
chr1	46583408	46583635
chr1	46719619	46719868
chr1	46957174	46957346
chr1	46978973	46979350
chr1	46997378	46998131
chr1	47086698	47086839
chr1	47181188	47181596
chr1	47194123	47194466
chr1	47226553	47226924
chr1	47227463	47227648
chr1	47456320	47456847
chr1	47587815	47587957
chr1	47629055	47629532
chr1	47629627	47629783
chr1	47629820	47630167
chr1	47720865	47721099
chr1	47786738	47786983
chr1	47787062	47787277
chr1	47790568	47790752
chr1	47842153	47842416
chr1	47957895	47958199
chr1	47969419	47969707
chr1	47971661	47971979
chr1	48089064	48089654
chr1	48090135	48090525
chr1	48093950	48094185
chr1	48231173	48231942
chr1	48333077	48333162
chr1	48333267	48333423
chr1	48354382	48354662
chr1	48361859	48362257
chr1	48362819	48363194
chr1	48423994	48424173
chr1	48546041	48546451
chr1	48546626	48546821
chr1	48673284	48673553
chr1	48737784	48738209
chr1	48741482	48741943
chr1	48802024	48802194
chr1	48927977	48928268
chr1	48964178	48964451
chr1	49004611	49004764
chr1	49005014	49005179
chr1	49303598	49303787
chr1	49304913	49305041
chr1	49321619	49322069
chr1	49325648	49325815
chr1	49326618	49326836
chr1	50159780	50160262
chr1	50330097	50330448
chr1	50382606	50382931
chr1	50384089	50384392
chr1	51230169	51230335
chr1	51257034	51257479
chr1	51384966	51385167
chr1	51385241	51385431
chr1	51433678	51433786
chr1	51433839	51433879
chr1	51717274	51717607
chr1	51869430	51869808
chr1	52123086	52123245
chr1	52155815	52155994
chr1	52314009	52314186
chr1	52314488	52314707
chr1	52317291	52317513
chr1	52381384	52381581
chr1	52399847	52400097
chr1	52400172	52400521
chr1	52400728	52400884
chr1	52589892	52590516
chr1	52593806	52594097
chr1	52789921	52790095
chr1	52794537	52794689
chr1	52939627	52940050
chr1	52940247	52940403
chr1	52982753	52982944
chr1	53129752	53129918
chr1	53133310	53133762
chr1	53134333	53134780
chr1	53235891	53236180
chr1	53238253	53238427
chr1	53504786	53505393
chr1	53508279	53508522
chr1	53696198	53696382
chr1	53813356	53813512
chr1	53839020	53839149
chr1	54026208	54026408
chr1	54265551	54265627
chr1	54265666	54266013
chr1	54387160	54387473
chr1	54387513	54387674
chr1	54619102	54619258
chr1	55204569	55204783
chr1	55362495	55362788
chr1	55362902	55363106
chr1	55381972	55382230
chr1	55482243	55482440
chr1	55482509	55482754
chr1	55497670	55497746
chr1	55497831	55498022
chr1	55697091	55697299
chr1	55778379	55778867
chr1	55779394	55779880
chr1	55783019	55783366
chr1	56098473	56099266
chr1	56137149	56137188
chr1	56380342	56380550
chr1	56714389	56714616
chr1	56714849	56715137
chr1	56772437	56772719
chr1	56773282	56773640
chr1	56779040	56779333
chr1	56782093	56782490
chr1	56948091	56948269
chr1	57070319	57070461
chr1	57070521	57070822
chr1	57280114	57280269
chr1	57308617	57308926
chr1	57585005	57585323
chr1	57588265	57588780
chr1	57610658	57610828
chr1	58105238	58105343
chr1	58254185	58254338
chr1	58323304	58323648
chr1	58329003	58329435
chr1	58329968	58330382
chr1	58641984	58642172
chr1	58642518	58642721
chr1	58644165	58644315
chr1	58645355	58645585
chr1	58646509	58646684
chr1	58749450	58749803
chr1	58811640	58812008
chr1	58817237	58817833
chr1	58818364	58818832
chr1	58868771	58868996
chr1	58895133	58895301
chr1	58903830	58903946
chr1	58909938	58910145
chr1	58921735	58921925
chr1	58930766	58931229
chr1	58931779	58932285
chr1	58934857	58935249
chr1	58997270	58997489
chr1	59094826	59095043
chr1	59129927	59130046
chr1	59345137	59345520
chr1	59349544	59350053
chr1	59484183	59484465
chr1	59949066	59949197
chr1	60117218	60117383
chr1	60320463	60320604
chr1	60375590	60375778
chr1	60546967	60547202
chr1	60576362	60576536
chr1	60684604	60684780
chr1	60724879	60725136
chr1	60730418	60730914
chr1	60731465	60731925
chr1	60763088	60763301
chr1	60791244	60791507
chr1	61066496	61066660
chr1	61169931	61170166
chr1	61209750	61210003
chr1	61497802	61497958
chr1	61498326	61498803
chr1	61498901	61499039
chr1	61499211	61499379
chr1	61499449	61499654
chr1	61514187	61515019
chr1	61528877	61529005
chr1	61586328	61586501
chr1	61586968	61587125
chr1	62295926	62296119
chr1	62344011	62344167
chr1	62414999	62415152
chr1	62534126	62534459
chr1	62539823	62540188
chr1	62540690	62540975
chr1	62541022	62541269
chr1	62643681	62643986
chr1	62660776	62661062
chr1	62677319	62677568
chr1	62749800	62749925
chr1	63057722	63057853
chr1	63061079	63061247
chr1	63129829	63129975
chr1	63200153	63200542
chr1	63803739	63804017
chr1	63836060	63836402
chr1	63886690	63887217
chr1	64079061	64079156
chr1	64178335	64178522
chr1	64183746	64184216
chr1	64184826	64185262
chr1	64314511	64314701
chr1	64315753	64315909
chr1	64383135	64383645
chr1	64384099	64384666
chr1	64389930	64390132
chr1	64580597	64580753
chr1	64642879	64643169
chr1	64735620	64735882
chr1	64883154	64883279
chr1	64960320	64960641
chr1	64965944	64966393
chr1	64966919	64967300
chr1	64994474	64994647
chr1	65064255	65064411
chr1	65127200	65127387
chr1	65337236	65337588
chr1	65417852	65417940
chr1	65417992	65418313
chr1	65540110	65540360
chr1	65541600	65541742
chr1	65708503	65708763
chr1	65815352	65815559
chr1	65817590	65817746
chr1	65891655	65891897
chr1	65979548	65979991
chr1	65980039	65980195
chr1	66017593	66017889
chr1	66023237	66023827
chr1	66024395	66024794
chr1	66277425	66277735
chr1	66581415	66581620
chr1	66849497	66849772
chr1	66948694	66948960
chr1	67107906	67108313
chr1	67259337	67259668
chr1	67442034	67442448
chr1	67587497	67587653
chr1	67664958	67665104
chr1	67751410	67751713
chr1	67757018	67757490
chr1	67758264	67758467
chr1	68589045	68589442
chr1	68598487	68598658
chr1	68610797	68611332
chr1	68613192	68613533
chr1	68625170	68625515
chr1	69221754	69221910
chr1	69231383	69231591
chr1	69231772	69232032
chr1	69232103	69232393
chr1	69377044	69377651
chr1	69377881	69378389
chr1	69698097	69698394
chr1	69701806	69702232
chr1	69702901	69703403
chr1	69790765	69790912
chr1	69831607	69831826
chr1	69968761	69969046
chr1	70208778	70208934
chr1	70237126	70237572
chr1	70238163	70238538
chr1	70241301	70241569
chr1	70271563	70271740
chr1	70839732	70839904
chr1	70986565	70986853
chr1	71085733	71085968
chr1	71086228	71086417
chr1	71512411	71512554
chr1	71576600	71576858
chr1	71599529	71599714
chr1	71609131	71609585
chr1	71709919	71710118
chr1	71714837	71714989
chr1	71869993	71870170
chr1	72063819	72063975
chr1	72087873	72088054
chr1	72131192	72131565
chr1	72132260	72132563
chr1	72343737	72343904
chr1	72377528	72377714
chr1	72398264	72398429
chr1	72640754	72640959
chr1	72843073	72843248
chr1	72862337	72862610
chr1	73110631	73110890
chr1	73323893	73324510
chr1	73555208	73555361
chr1	73646937	73647136
chr1	73885463	73885619
chr1	73907226	73907563
chr1	73927973	73928138
chr1	73957341	73957497
chr1	74368769	74369106
chr1	74394877	74395064
chr1	74567053	74567262
chr1	74593878	74594038
chr1	74606469	74606574
chr1	74606706	74606862
chr1	74607785	74607972
chr1	74653524	74653721
chr1	74659048	74659220
chr1	74660079	74660577
chr1	75172520	75172699
chr1	75185634	75185882
chr1	75186445	75186896
chr1	75239464	75239694
chr1	75241101	75241353
chr1	75243052	75243232
chr1	75244203	75244417
chr1	75253908	75254064
chr1	75330340	75330452
chr1	75362289	75362434
chr1	75402304	75402494
chr1	75428845	75429305
chr1	75469793	75469936
chr1	75475697	75476088
chr1	75489461	75489646
chr1	75491179	75491394
chr1	75492057	75492239
chr1	75503711	75503957
chr1	75509756	75509894
chr1	75550786	75550928
chr1	75553304	75553498
chr1	75553626	75553785
chr1	75643772	75643928
chr1	75654595	75654815
chr1	75713746	75713920
chr1	75713965	75714121
chr1	75714182	75714341
chr1	75714497	75714965
chr1	75715217	75715373
chr1	76003229	76003645
chr1	76351330	76351705
chr1	76459987	76460403
chr1	76588722	76589104
chr1	76589788	76590186
chr1	76591773	76591978
chr1	76615041	76615390
chr1	76616037	76616285
chr1	76773429	76773681
chr1	76776500	76776850
chr1	76777446	76777967
chr1	77506860	77507048
chr1	77667921	77668125
chr1	77668847	77669172
chr1	77671717	77671873
chr1	78046153	78046477
chr1	78246810	78247038
chr1	78247136	78247337
chr1	78414373	78414496
chr1	78450460	78450639
chr1	78785620	78785688
chr1	78828877	78829033
chr1	78830020	78830185
chr1	78830304	78830460
chr1	78955193	78955379
chr1	78989925	78990017
chr1	79018977	79019337
chr1	79019999	79020266
chr1	79023111	79023263
chr1	79045240	79045396
chr1	79126251	79126697
chr1	79254839	79254992
chr1	79355427	79355750
chr1	79380935	79381289
chr1	79595898	79596083
chr1	79634680	79634834
chr1	79737821	79738021
chr1	79792270	79792471
chr1	79937085	79937559
chr1	79938058	79938577
chr1	79943829	79944197
chr1	80141851	80142300
chr1	80146490	80146787
chr1	80586705	80586863
chr1	80693693	80694165
chr1	80983993	80984159
chr1	81361409	81361580
chr1	81419879	81420133
chr1	81420303	81420675
chr1	81498732	81498957
chr1	81564275	81564514
chr1	81569871	81570240
chr1	81570733	81571226
chr1	81834148	81834386
chr1	81982835	81983135
chr1	82103815	82104068
chr1	82289173	82289320
chr1	82501098	82501520
chr1	82502022	82502581
chr1	82505679	82506027
chr1	82703105	82703348
chr1	82814834	82815057
chr1	82940265	82940425
chr1	83230367	83230391
chr1	83230477	83230693
chr1	83231416	83231734
chr1	83233424	83233584
chr1	83462748	83462904
chr1	83463098	83463346
chr1	83517098	83517489
chr1	83981718	83981865
chr1	83983556	83983755
chr1	83984736	83984932
chr1	83987582	83987757
chr1	83988182	83988378
chr1	84121722	84121972
chr1	84263875	84263947
chr1	84264205	84264606
chr1	84451931	84452118
chr1	84700727	84700994
chr1	84999327	84999545
chr1	85000101	85000315
chr1	85000363	85000519
chr1	85012229	85012307
chr1	85020892	85021006
chr1	85047812	85048421
chr1	85057744	85057907
chr1	85139381	85139605
chr1	85140799	85140988
chr1	85144383	85144601
chr1	85144669	85145097
chr1	85147591	85147861
chr1	85222682	85222786
chr1	85231399	85231552
chr1	85470689	85470906
chr1	85472128	85472280
chr1	85475462	85475666
chr1	85475864	85476406
chr1	85883183	85883353
chr1	86136962	86137144
chr1	86173372	86173615
chr1	86176727	86176971
chr1	86305454	86305609
chr1	86319916	86320408
chr1	86323218	86323378
chr1	86909179	86909308
chr1	87079598	87080124
chr1	87087132	87087311
chr1	87088891	87088949
chr1	87139203	87139359
chr1	87139449	87139850
chr1	87140319	87140821
chr1	87406962	87407201
chr1	87460165	87460697
chr1	87461141	87461655
chr1	87466976	87467108
chr1	87778888	87779044
chr1	87832840	87832993
chr1	87833068	87833248
chr1	88034973	88035136
chr1	88205234	88205283
chr1	88274543	88274712
chr1	88275089	88275278
chr1	88977733	88977880
chr1	89044236	89044488
chr1	89101654	89101943
chr1	89101990	89102188
chr1	89144161	89144323
chr1	89145165	89145415
chr1	89145628	89145855
chr1	89199117	89199596
chr1	89200125	89200574
chr1	89201256	89201405
chr1	89202936	89203343
chr1	89217193	89217434
chr1	89217493	89217587
chr1	89550133	89550239
chr1	89670459	89670574
chr1	89671958	89672087
chr1	89702701	89702893
chr1	89730846	89730999
chr1	89751026	89751191
chr1	89843018	89843170
chr1	89847502	89847657
chr1	89890315	89890524
chr1	89931959	89932161
chr1	89933653	89933983
chr1	90172921	90173056
chr1	90286441	90286738
chr1	90335059	90335217
chr1	90550583	90550761
chr1	90550817	90550903
chr1	90623037	90623221
chr1	90628053	90628273
chr1	90802335	90802493
chr1	90813499	90813777
chr1	90828034	90828207
chr1	90995316	90995504
chr1	91068492	91068683
chr1	91130897	91131115
chr1	91295984	91296158
chr1	91308627	91308837
chr1	91320056	91320293
chr1	91353879	91354099
chr1	91358136	91358283
chr1	91370152	91370445
chr1	91450564	91450761
chr1	91471224	91471531
chr1	91476755	91477243
chr1	91477877	91478216
chr1	91501202	91501373
chr1	92220660	92220999
chr1	92418226	92418427
chr1	92527227	92527463
chr1	92528446	92528611
chr1	92554828	92554984
chr1	92854917	92855204
chr1	92915074	92915218
chr1	93107316	93107819
chr1	93111060	93111654
chr1	93152942	93153095
chr1	93195897	93196068
chr1	93256344	93256470
chr1	93259673	93259805
chr1	93282810	93282928
chr1	93749893	93750080
chr1	93845176	93845643
chr1	93874485	93874810
chr1	93940761	93940961
chr1	93956602	93957077
chr1	93957599	93958023
chr1	93961001	93961302
chr1	94008939	94009155
chr1	94151038	94151194
chr1	94151403	94151570
chr1	94174296	94174477
chr1	94242068	94242196
chr1	94394173	94394543
chr1	94469962	94470171
chr1	94481469	94481597
chr1	94481845	94482037
chr1	94482076	94482184
chr1	94729061	94729638
chr1	94770845	94770993
chr1	94771128	94771371
chr1	94806077	94806240
chr1	95238263	95238600
chr1	95238771	95238928
chr1	95238988	95239031
chr1	95239079	95239377
chr1	95451811	95451996
chr1	95517477	95517681
chr1	95517767	95517999
chr1	95695422	95695634
chr1	95696166	95696613
chr1	95803573	95803772
chr1	95896001	95896268
chr1	96035337	96035473
chr1	96037806	96037960
chr1	96038503	96038659
chr1	96264287	96264443
chr1	96455374	96455514
chr1	96572489	96572634
chr1	96629925	96629991
chr1	96640910	96641072
chr1	96968967	96969360
chr1	97172743	97173209
chr1	97173708	97174257
chr1	97180866	97181260
chr1	97398256	97398360
chr1	97423185	97423441
chr1	97523325	97523693
chr1	97779031	97779184
chr1	97779332	97779532
chr1	97811945	97812103
chr1	97865871	97866027
chr1	98201113	98201493
chr1	98250946	98251071
chr1	98287389	98288069
chr1	98290420	98290526
chr1	98366579	98366944
chr1	98385533	98385882
chr1	98600482	98600650
chr1	98602069	98602410
chr1	98603256	98603446
chr1	98603527	98603683
chr1	98620730	98620830
chr1	98650999	98651332
chr1	99129826	99130002
chr1	99203355	99203452
chr1	99635117	99635382
chr1	100231397	100231588
chr1	100320303	100320372
chr1	100531195	100531481
chr1	100553211	100553521
chr1	100636175	100636476
chr1	100752223	100752380
chr1	100754586	100755189
chr1	100783597	100783837
chr1	100986566	100986829
chr1	101040128	101040319
chr1	101089122	101089445
chr1	101093175	101093611
chr1	101127957	101128137
chr1	101291493	101291790
chr1	101302486	101302648
chr1	101526340	101526585
chr1	101596658	101596977
chr1	101606909	101607163
chr1	101764505	101764783
chr1	101934654	101934824
chr1	101934862	101934922
chr1	101978161	101978428
chr1	101983810	101984254
chr1	101984794	101985255
chr1	102092179	102092674
chr1	102150019	102150222
chr1	102526946	102527099
chr1	102605195	102605349
chr1	102628093	102628281
chr1	102818322	102818532
chr1	103000670	103000844
chr1	103000901	103001077
chr1	103031680	103032127
chr1	103032733	103033179
chr1	103038411	103038696
chr1	103117414	103117501
chr1	103117656	103117716
chr1	103153970	103154126
chr1	103154181	103154490
chr1	103178692	103178925
chr1	103205183	103205504
chr1	103210808	103211269
chr1	103211787	103212263
chr1	103317984	103318116
chr1	103325896	103326053
chr1	103419395	103419825
chr1	103478917	103479355
chr1	103479517	103479738
chr1	103588750	103589029
chr1	103589838	103590340
chr1	103593707	103594098
chr1	103926322	103926408
chr1	104158838	104159107
chr1	104217772	104218048
chr1	104279911	104280286
chr1	104289644	104289905
chr1	104293342	104293733
chr1	104294335	104294736
chr1	104364748	104364987
chr1	104365584	104365921
chr1	104583321	104583544
chr1	104835453	104835811
chr1	104968622	104968766
chr1	104968941	104969097
chr1	104969453	104969465
chr1	105019966	105020285
chr1	105020351	105020564
chr1	105020603	105020990
chr1	105568014	105568428
chr1	105760879	105761040
chr1	105764203	105764454
chr1	105813653	105813814
chr1	105827142	105827309
chr1	105839325	105839677
chr1	106119213	106119645
chr1	106142461	106142596
chr1	106281376	106281539
chr1	106299849	106299898
chr1	106300011	106300450
chr1	106731382	106731538
chr1	106732525	106732714
chr1	106802668	106802994
chr1	106855087	106855466
chr1	106923651	106923916
chr1	107208872	107209051
chr1	107209115	107209287
chr1	107209333	107209528
chr1	107323139	107323287
chr1	107526737	107527099
chr1	107822833	107823036
chr1	107823402	107823772
chr1	107926003	107926366
chr1	108038786	108039073
chr1	108040394	108040805
chr1	108137496	108137670
chr1	108327447	108328068
chr1	108328223	108328393
chr1	108351038	108351244
chr1	108408858	108409034
chr1	108413644	108413717
chr1	108414488	108415000
chr1	108415516	108415789
chr1	108416312	108416759
chr1	108662756	108662912
chr1	108713818	108714030
chr1	108733247	108733565
chr1	108911640	108912036
chr1	108945114	108945516
chr1	108948510	108949032
chr1	108956881	108957328
chr1	108988554	108988713
chr1	109034724	109034887
chr1	109128788	109128955
chr1	109132365	109132755
chr1	109133366	109133874
chr1	109136308	109136555
chr1	109613413	109613629
chr1	109614406	109614997
chr1	109620160	109620382
chr1	109730039	109730234
chr1	109871581	109872155
chr1	110037663	110038139
chr1	110329217	110329600
chr1	110330111	110330489
chr1	110333991	110334157
chr1	110613092	110613461
chr1	110937726	110937923
chr1	110941917	110942220
chr1	111253580	111253961
chr1	111259252	111259847
chr1	111260211	111260559
chr1	111278614	111278902
chr1	111435757	111435876
chr1	111580777	111581052
chr1	111581239	111581406
chr1	111626322	111626746
chr1	111691581	111691767
chr1	111703318	111703574
chr1	111703667	111703787
chr1	111704348	111704853
chr1	111710138	111710359
chr1	112220494	112220684
chr1	112264320	112264492
chr1	112269990	112270429
chr1	112271182	112271510
chr1	112362445	112362627
chr1	112440054	112440528
chr1	112444475	112444661
chr1	112556644	112556720
chr1	112556884	112557183
chr1	112564307	112564636
chr1	112568719	112569429
chr1	112596305	112596459
chr1	112597237	112597391
chr1	112599357	112599695
chr1	112599737	112599880
chr1	112600012	112600304
chr1	112600345	112600545
chr1	112652151	112652443
chr1	112822205	112822407
chr1	112838154	112838635
chr1	112838698	112839054
chr1	112929395	112929922
chr1	112930426	112930915
chr1	112935110	112935500
chr1	113016093	113016569
chr1	113017134	113017567
chr1	113022907	113023185
chr1	113145362	113145605
chr1	113682031	113682307
chr1	113877005	113877252
chr1	114035861	114036019
chr1	114083045	114083270
chr1	114112710	114112910
chr1	114114129	114114285
chr1	114134290	114134565
chr1	114182791	114183230
chr1	114183434	114183590
chr1	114183902	114184037
chr1	114185278	114185490
chr1	114185625	114185877
chr1	114186316	114186719
chr1	114190256	114190506
chr1	114211360	114211894
chr1	114215085	114215581
chr1	114230048	114230350
chr1	114557397	114557630
chr1	114557731	114557976
chr1	114558043	114558533
chr1	114770756	114771100
chr1	114808548	114808841
chr1	114808906	114809083
chr1	115063664	115063817
chr1	115063865	115064023
chr1	115447349	115447505
chr1	115471162	115471338
chr1	115799677	115799864
chr1	115885493	115885703
chr1	115889123	115889494
chr1	115890066	115890318
chr1	115890431	115890646
chr1	116362738	116363188
chr1	116363338	116363524
chr1	116648289	116648605
chr1	116653870	116654350
chr1	116654857	116655320
chr1	116861723	116862433
chr1	116862482	116862638
chr1	117032642	117032909
chr1	117054074	117054278
chr1	117089671	117089801
chr1	117090829	117091005
chr1	117167570	117167824
chr1	117253559	117254777
chr1	117375824	117376608
chr1	117434112	117434386
chr1	117472490	117472646
chr1	117485614	117485828
chr1	117632433	117632545
chr1	117634360	117634569
chr1	117701984	117702274
chr1	117707496	117708001
chr1	117708515	117708999
chr1	117749279	117749581
chr1	117990426	117990707
chr1	117992567	117992788
chr1	118073055	118073484
chr1	118092377	118092472
chr1	118097019	118097211
chr1	118097369	118097629
chr1	118104482	118104713
chr1	118128064	118128502
chr1	118128685	118128841
chr1	118146196	118146302
chr1	118149415	118149587
chr1	118149754	118150392
chr1	118216534	118216722
chr1	118521787	118522013
chr1	118578852	118579005
chr1	118587850	118588027
chr1	118739695	118739878
chr1	118837530	118838069
chr1	118855494	118855643
chr1	119013220	119013373
chr1	119013619	119013771
chr1	119065218	119065372
chr1	119417553	119417714
chr1	119475886	119476042
chr1	119526813	119526856
chr1	119744337	119744580
chr1	119744640	119744863
chr1	120022084	120022281
chr1	120096860	120096960
chr1	120187563	120187727
chr1	120241434	120241669
chr1	120243785	120244032
chr1	120358460	120358727
chr1	120378905	120379085
chr1	120385210	120385339
chr1	120570874	120571159
chr1	120574615	120575042
chr1	120575488	120575989
chr1	120993994	120994310
chr1	121202745	121203028
chr1	121203150	121203369
chr1	121203792	121203960
chr1	121204151	121204307
chr1	121426095	121426315
chr1	121448366	121448506
chr1	121527313	121527574
chr1	121628251	121628536
chr1	121669099	121669255
chr1	121670378	121670571
chr1	121737853	121738200
chr1	121777196	121777695
chr1	121781037	121781561
chr1	121886404	121886619
chr1	122086497	122086998
chr1	122357061	122357365
chr1	122475538	122475717
chr1	122772224	122772380
chr1	122772672	122773358
chr1	123857132	123857523
chr1	124196061	124196204
chr1	124475249	124475425
chr1	124475525	124475710
chr1	124642057	124642239
chr1	124643720	124643906
chr1	124971999	124972341
chr1	125096964	125097250
chr1	125134872	125135073
chr1	125245020	125245153
chr1	125246100	125246357
chr1	125317067	125317301
chr1	125317782	125318405
chr1	125323660	125324006
chr1	125346087	125346429
chr1	125348986	125349419
chr1	125349848	125350318
chr1	125361617	125361734
chr1	125362040	125362199
chr1	125362590	125362665
chr1	125484977	125485205
chr1	126424147	126424476
chr1	126425073	126425590
chr1	126429372	126429622
chr1	126629482	126629669
chr1	126669717	126669874
chr1	126669922	126670172
chr1	126706727	126706883
chr1	126773660	126773886
chr1	126792203	126792378
chr1	126939196	126939352
chr1	126939408	126939756
chr1	126940199	126940645
chr1	126944052	126944241
chr1	127282984	127283148
chr1	127384723	127384921
chr1	127558276	127558634
chr1	127563836	127564371
chr1	127564967	127565323
chr1	127592751	127592991
chr1	127701128	127701345
chr1	127875041	127875351
chr1	127880653	127881108
chr1	127881660	127882144
chr1	127892024	127892115
chr1	127895813	127896197
chr1	127896661	127897195
chr1	128038529	128038903
chr1	128089552	128090041
chr1	128236384	128236548
chr1	128307948	128308102
chr1	128316563	128316712
chr1	128620958	128621122
chr1	128773262	128773718
chr1	128852783	128853287
chr1	128888281	128888451
chr1	128891422	128891648
chr1	128928742	128928927
chr1	129090673	129090930
chr1	129336985	129337151
chr1	129436500	129436882
chr1	130038118	130038338
chr1	130199661	130199851
chr1	130534341	130534778
chr1	130535499	130535806
chr1	130538947	130539169
chr1	130599919	130600216
chr1	130600737	130601385
chr1	130748538	130748726
chr1	131128971	131129163
chr1	131129272	131130100
chr1	131292529	131292660
chr1	131308255	131308550
chr1	131308608	131308903
chr1	131573706	131574031
chr1	131641677	131641864
chr1	131643086	131643839
chr1	131643980	131644483
chr1	131647098	131647457
chr1	131648623	131648986
chr1	131651369	131651554
chr1	131680569	131680991
chr1	131977951	131978171
chr1	132017868	132018046
chr1	132229010	132229174
chr1	132229220	132229379
chr1	132284322	132284478
chr1	132327718	132327904
chr1	132360532	132361104
chr1	132507796	132507955
chr1	132844461	132844604
chr1	132938251	132938436
chr1	133159764	133159920
chr1	133274130	133274397
chr1	133365505	133365725
chr1	133384437	133384676
chr1	133459252	133459417
chr1	133717772	133718002
chr1	133729545	133729794
chr1	133915092	133915251
chr1	133999524	133999664
chr1	133999714	133999851
chr1	134348060	134348213
chr1	134354742	134354883
chr1	134400389	134400628
chr1	134485710	134485843
chr1	134533992	134534150
chr1	134540909	134541125
chr1	134773295	134773451
chr1	135189770	135189954
chr1	135189995	135190186
chr1	135232032	135232184
chr1	135254880	135255075
chr1	135257043	135257158
chr1	135426902	135427058
chr1	135465785	135465941
chr1	135532438	135532693
chr1	135584688	135584855
chr1	135698971	135699143
chr1	136024651	136024807
chr1	136028866	136029024
chr1	136034027	136034235
chr1	136105713	136105899
chr1	136215776	136216070
chr1	136225354	136225541
chr1	136316948	136317111
chr1	136364863	136365159
chr1	136375578	136375882
chr1	136416849	136417018
chr1	136468401	136468577
chr1	136476857	136477024
chr1	136481180	136481391
chr1	136482399	136482575
chr1	136483913	136484214
chr1	136486308	136486472
chr1	136488919	136489075
chr1	136497510	136497574
chr1	136511103	136511142
chr1	136527336	136527607
chr1	136529039	136529192
chr1	136531556	136531781
chr1	136584186	136584361
chr1	136605478	136605630
chr1	136789089	136789595
chr1	136808112	136808333
chr1	136810085	136810366
chr1	136810470	136810633
chr1	137155723	137156084
chr1	137273969	137274236
chr1	137276796	137277153
chr1	137277893	137278231
chr1	137344981	137345533
chr1	137350382	137350575
chr1	137425799	137425983
chr1	137526891	137527134
chr1	137716207	137716496
chr1	138227432	138227596
chr1	138311479	138312350
chr1	138341116	138341330
chr1	138789146	138789661
chr1	139092329	139092498
chr1	139122498	139122831
chr1	139470457	139470708
chr1	139491339	139491657
chr1	139546441	139546615
chr1	139641173	139641436
chr1	139641534	139641850
chr1	139716483	139716639
chr1	139716834	139717222
chr1	139724769	139725361
chr1	139725908	139726182
chr1	139729732	139730128
chr1	139865461	139865674
chr1	139907361	139907517
chr1	139907673	139907956
chr1	140042319	140042492
chr1	140047934	140048120
chr1	140584034	140584240
chr1	140648861	140649089
chr1	140656291	140656642
chr1	140709927	140710085
chr1	140794672	140794809
chr1	140796972	140797252
chr1	140797472	140797627
chr1	140816773	140817385
chr1	140817834	140818403
chr1	140823590	140823858
chr1	140910090	140910267
chr1	140924061	140924222
chr1	140924277	140924415
chr1	140964540	140965197
chr1	140965242	140965516
chr1	140968496	140968642
chr1	141035397	141035887
chr1	141036347	141036894
chr1	141042200	141042492
chr1	141140210	141140527
chr1	141144458	141144614
chr1	141189857	141190540
chr1	141190581	141190782
chr1	141262025	141262191
chr1	141300537	141300773
chr1	141371984	141372227
chr1	141372600	141372983
chr1	141373631	141373915
chr1	142127108	142127315
chr1	142356362	142356612
chr1	142359853	142360250
chr1	142360816	142361371
chr1	142500384	142500759
chr1	142584891	142585220
chr1	142588630	142589029
chr1	142589662	142589894
chr1	142612064	142612442
chr1	142615690	142616071
chr1	142723271	142723478
chr1	143309488	143309617
chr1	143511800	143512165
chr1	143834561	143834712
chr1	143847138	143847302
chr1	143849505	143849737
chr1	143849837	143849976
chr1	143862039	143862626
chr1	143971071	143971515
chr1	144065489	144065640
chr1	144224654	144224880
chr1	144252921	144253038
chr1	144254644	144254805
chr1	144320966	144321385
chr1	144384150	144384582
chr1	144385174	144385689
chr1	144390997	144391353
chr1	144854696	144855012
chr1	144860311	144860745
chr1	144861287	144861758
chr1	145255204	145255517
chr1	145475884	145476040
chr1	145529321	145529541
chr1	145530704	145530905
chr1	145533152	145533305
chr1	145533360	145533571
chr1	145534710	145534876
chr1	145825246	145825414
chr1	145937899	145938261
chr1	145965698	145965854
chr1	146004339	146004540
chr1	146121031	146121458
chr1	146122006	146122422
chr1	146127712	146128040
chr1	146174062	146174249
chr1	146198298	146198544
chr1	146203423	146203972
chr1	146282085	146282486
chr1	146287537	146288026
chr1	146288586	146289135
chr1	146308171	146308276
chr1	146308316	146308479
chr1	146397225	146397548
chr1	146402724	146403221
chr1	146403793	146404237
chr1	146406285	146406564
chr1	146445451	146445833
chr1	146610075	146610311
chr1	146805760	146806187
chr1	147282453	147282580
chr1	147339416	147339559
chr1	147359621	147359892
chr1	147418053	147418315
chr1	147497066	147497222
chr1	147591937	147592210
chr1	147727369	147727606
chr1	147943989	147944480
chr1	147964662	147964780
chr1	148081402	148081721
chr1	148094310	148094474
chr1	148168588	148168942
chr1	148172913	148173292
chr1	148173904	148174328
chr1	148274174	148274358
chr1	148274462	148274709
chr1	148275333	148275745
chr1	148378722	148378922
chr1	148379616	148379789
chr1	148456767	148457086
chr1	148462385	148462816
chr1	148463396	148463837
chr1	148485468	148486008
chr1	148486532	148486950
chr1	148490432	148490727
chr1	148521669	148521829
chr1	148521885	148522091
chr1	148883999	148884235
chr1	149141702	149142109
chr1	149176874	149177081
chr1	149177121	149177259
chr1	149178130	149178290
chr1	149179284	149179505
chr1	149296612	149296791
chr1	149296927	149297148
chr1	149393349	149393784
chr1	149394280	149394846
chr1	149400027	149400307
chr1	149506274	149506500
chr1	149511914	149512482
chr1	149512893	149513394
chr1	149514278	149514576
chr1	149519892	149520371
chr1	149520870	149521311
chr1	149581553	149582025
chr1	149582530	149583046
chr1	149588327	149588648
chr1	149992084	149992395
chr1	150013048	150013255
chr1	150082172	150082367
chr1	150230045	150230543
chr1	150232664	150232820
chr1	150232902	150233399
chr1	150273023	150273346
chr1	150413653	150413797
chr1	150675468	150675634
chr1	150692725	150692873
chr1	150743647	150743807
chr1	151086525	151086686
chr1	151086900	151087065
chr1	151102776	151102946
chr1	151183161	151183289
chr1	151192957	151193074
chr1	151204693	151204736
chr1	151298862	151298921
chr1	151326916	151327104
chr1	151374853	151374995
chr1	151811529	151811745
chr1	151850165	151850348
chr1	151880001	151880157
chr1	151987892	151988035
chr1	152274980	152275136
chr1	152275199	152275397
chr1	152413545	152413701
chr1	152437538	152437694
chr1	152465310	152465427
chr1	152548592	152548758
chr1	152663015	152663464
chr1	152663923	152664344
chr1	152667894	152668110
chr1	153082792	153083096
chr1	153414093	153414265
chr1	153435829	153436120
chr1	153446500	153446653
chr1	153669093	153669246
chr1	153754062	153754225
chr1	153850337	153850552
chr1	153880520	153880946
chr1	153903037	153903193
chr1	153907895	153908185
chr1	154190635	154190818
chr1	154542163	154542416
chr1	154799361	154799598
chr1	154898918	154899309
chr1	154904582	154905043
chr1	154905610	154906025
chr1	155232178	155232398
chr1	155283290	155283450
chr1	155529655	155529784
chr1	155545160	155545311
chr1	155765273	155765504
chr1	155932984	155933143
chr1	156008541	156008708
chr1	156057374	156057539
chr1	156064652	156064849
chr1	156100551	156100762
chr1	156366059	156366258
chr1	156523919	156524128
chr1	156530781	156530962
chr1	156532157	156532326
chr1	156611123	156611391
chr1	156727146	156727156
chr1	156799006	156799230
chr1	157042297	157042549
chr1	157077530	157077686
chr1	157525735	157525918
chr1	157596582	157596738
chr1	157883353	157883611
chr1	157883651	157883875
chr1	158331603	158332062
chr1	158332243	158332452
chr1	158839900	158840036
chr1	158879821	158880041
chr1	159021951	159022621
chr1	159491753	159491903
chr1	159969878	159970074
chr1	159975318	159975879
chr1	159976342	159976838
chr1	160421371	160421879
chr1	160767665	160767907
chr1	160815986	160816192
chr1	160819646	160820016
chr1	160820478	160820963
chr1	160893096	160893272
chr1	160962290	160962409
chr1	161020179	161020418
chr1	161060693	161060909
chr1	161090201	161090369
chr1	161115576	161115776
chr1	161228644	161228824
chr1	161241550	161241702
chr1	161314116	161314297
chr1	161532233	161532510
chr1	161532615	161532887
chr1	161535742	161535905
chr1	161536022	161536172
chr1	161681913	161682093
chr1	161726431	161726740
chr1	161727447	161727709
chr1	161746147	161746311
chr1	161746638	161746909
chr1	162010422	162010581
chr1	162059225	162059366
chr1	162063668	162063954
chr1	162120200	162120371
chr1	162120411	162120577
chr1	162270169	162270344
chr1	162338503	162339147
chr1	162339224	162339327
chr1	162489576	162489732
chr1	162545787	162545899
chr1	162546312	162546402
chr1	162819950	162820338
chr1	162840765	162841102
chr1	162841529	162842076
chr1	162847313	162847498
chr1	162847547	162847651
chr1	163468631	163468818
chr1	163472113	163472614
chr1	163676448	163676604
chr1	163693045	163693300
chr1	163710007	163710280
chr1	163710317	163710571
chr1	163767539	163767756
chr1	163784122	163784481
chr1	164224247	164224716
chr1	164224791	164224980
chr1	164225198	164225423
chr1	164225615	164225688
chr1	164226771	164226955
chr1	164228104	164228478
chr1	164229292	164229560
chr1	164443041	164443202
chr1	164443318	164443474
chr1	164657904	164658067
chr1	164659013	164659213
chr1	164729865	164730012
chr1	164985915	164986171
chr1	165082539	165082726
chr1	165102911	165103341
chr1	165404610	165404766
chr1	165526655	165527307
chr1	165527481	165527496
chr1	165527560	165527722
chr1	165653246	165653421
chr1	165912421	165912627
chr1	166043542	166043758
chr1	166079954	166080123
chr1	166100597	166100772
chr1	166238601	166238830
chr1	166352388	166352670
chr1	166353274	166353594
chr1	166356552	166356750
chr1	166357335	166357345
chr1	166358439	166358595
chr1	166359607	166359836
chr1	166390486	166390721
chr1	166424519	166424917
chr1	166475156	166475312
chr1	166475386	166475542
chr1	166581351	166581522
chr1	166584441	166584641
chr1	166601055	166601627
chr1	166763127	166763363
chr1	166768186	166768828
chr1	166769280	166769811
chr1	166912389	166912545
chr1	166912608	166912908
chr1	166940211	166940407
chr1	166987865	166988021
chr1	166999734	166999876
chr1	167196975	167197131
chr1	167197186	167197452
chr1	167226424	167226557
chr1	167234680	167234833
chr1	167340164	167340619
chr1	167445964	167446047
chr1	167627387	167627534
chr1	167632298	167632530
chr1	168163646	168163814
chr1	168203314	168203510
chr1	168566906	168567062
chr1	168567158	168567363
chr1	168617585	168617793
chr1	168629318	168629849
chr1	168720517	168720805
chr1	168779523	168779821
chr1	169042015	169042255
chr1	169174753	169174909
chr1	169174947	169175251
chr1	169425967	169426137
chr1	169525078	169525305
chr1	169542421	169542937
chr1	169543451	169543653
chr1	169543971	169544059
chr1	169548541	169548932
chr1	169959391	169959647
chr1	170016491	170016651
chr1	170115835	170116250
chr1	170116841	170117327
chr1	170117951	170118105
chr1	170122540	170122921
chr1	170194290	170194422
chr1	170318503	170318721
chr1	170599378	170599587
chr1	170599664	170599817
chr1	170658984	170659137
chr1	170942046	170942791
chr1	170942852	170943149
chr1	170945973	170946280
chr1	170947499	170947724
chr1	170949983	170950161
chr1	171063902	171064072
chr1	171119513	171119701
chr1	171240965	171241096
chr1	171256566	171256722
chr1	171272518	171272707
chr1	171273961	171274119
chr1	171274166	171274415
chr1	171276095	171276311
chr1	171286488	171286634
chr1	171305320	171305530
chr1	171338365	171338659
chr1	171481498	171482102
chr1	171482162	171482372
chr1	171482452	171482706
chr1	171485587	171485836
chr1	171487170	171487352
chr1	171489624	171489795
chr1	171490678	171490830
chr1	171625006	171625214
chr1	171679783	171679994
chr1	171830133	171830508
chr1	171832579	171832743
chr1	171895046	171895202
chr1	171902924	171903069
chr1	172007857	172008098
chr1	172009539	172010035
chr1	172012992	172013234
chr1	172065740	172065766
chr1	172067712	172067900
chr1	172128506	172128783
chr1	172144682	172145010
chr1	172172505	172172812
chr1	172210241	172210475
chr1	172265921	172266159
chr1	172266843	172267159
chr1	172269642	172269791
chr1	172317543	172317707
chr1	172318288	172318444
chr1	172495912	172496088
chr1	172541203	172541402
chr1	172545106	172545324
chr1	172575672	172575828
chr1	172588766	172588963
chr1	172716852	172717043
chr1	172884695	172885059
chr1	172942494	172942688
chr1	173260475	173261219
chr1	173336961	173337129
chr1	173580144	173580367
chr1	173793289	173793640
chr1	173832971	173833341
chr1	173988254	173988407
chr1	174208287	174208443
chr1	174254067	174254249
chr1	174254294	174254450
chr1	174254557	174254901
chr1	174281683	174281839
chr1	174289041	174289336
chr1	174383164	174383290
chr1	174394574	174394730
[truncated: 31,754 more rows]

## Sheet: CMP_MBD-Seq
chr1	3037742	3037885
chr1	3052984	3053182
chr1	3274635	3274765
chr1	3275942	3276227
chr1	4557100	4557429
chr1	4567060	4567289
chr1	4567332	4567467
chr1	4800080	4800227
chr1	5567174	5567305
chr1	5746933	5747132
chr1	5804468	5804613
chr1	5810058	5810361
chr1	5811101	5811397
chr1	5993211	5993346
chr1	6168395	6168552
chr1	6169172	6169379
chr1	6172533	6172698
chr1	6430507	6430652
chr1	6436044	6436471
chr1	7709958	7710172
chr1	7942913	7943019
chr1	7944491	7944741
chr1	7993794	7994159
chr1	7994747	7995172
chr1	8000558	8000778
chr1	8029196	8029328
chr1	8156447	8156594
chr1	8157230	8157587
chr1	8162973	8163110
chr1	8410808	8410996
chr1	8661040	8661464
chr1	8662083	8662267
chr1	8786945	8787095
chr1	9235783	9236250
chr1	9240830	9240979
chr1	10016276	10016381
chr1	10735555	10735927
chr1	10736547	10736742
chr1	11891236	11891420
chr1	11949412	11949716
chr1	11950459	11950766
chr1	12644776	12644934
chr1	12996247	12996404
chr1	13550604	13550788
chr1	13551601	13552019
chr1	13815366	13815500
chr1	13816706	13816923
chr1	13897362	13897422
chr1	13960961	13961110
chr1	13998655	13998823
chr1	14975523	14975582
chr1	15855633	15855760
chr1	16516531	16516653
chr1	16739259	16739656
chr1	16834839	16835005
chr1	16848137	16848337
chr1	17091477	17091948
chr1	17524690	17524826
chr1	17526741	17526907
chr1	17956870	17957096
chr1	17957778	17958266
chr1	18254612	18254744
chr1	18517113	18517300
chr1	18517931	18518330
chr1	19622424	19622559
chr1	19623494	19623629
chr1	19999397	19999463
chr1	20769905	20770078
chr1	21512994	21513127
chr1	21581703	21581936
chr1	21582059	21582229
chr1	21584652	21584909
chr1	21995341	21995481
chr1	22000897	22001308
chr1	22427451	22427602
chr1	23302133	23302569
chr1	23782283	23782550
chr1	23786055	23786195
chr1	23786253	23786467
chr1	24453555	24453728
chr1	25015418	25015901
chr1	26202425	26202624
chr1	26349298	26349458
chr1	26353015	26353314
chr1	26415014	26415464
chr1	26420796	26420907
chr1	26474736	26475182
chr1	26475797	26476076
chr1	27136882	27137079
chr1	27181206	27181533
chr1	27307736	27307968
chr1	27443169	27443341
chr1	27730058	27730360
chr1	28250794	28250928
chr1	28456350	28456513
chr1	28458887	28459014
chr1	28889353	28889542
chr1	29656033	29656248
chr1	29947892	29948286
chr1	29948853	29949087
chr1	30689865	30690140
chr1	30914021	30914177
chr1	31005440	31005579
chr1	31470450	31470591
chr1	31730702	31730711
chr1	31734272	31734457
chr1	32068076	32068238
chr1	33040469	33040604
chr1	34072576	34072704
chr1	34143958	34144151
chr1	34178054	34178244
chr1	34179234	34179369
chr1	34201080	34201218
chr1	34250626	34250845
chr1	34261993	34262205
chr1	34348507	34348957
chr1	34418080	34418220
chr1	34723784	34723934
chr1	34915285	34915339
chr1	34929668	34929742
chr1	34930231	34930402
chr1	35124544	35124691
chr1	35788624	35788752
chr1	35788796	35788940
chr1	35789493	35789895
chr1	35799216	35799407
chr1	36103912	36104172
chr1	36269257	36269763
chr1	37283179	37283336
chr1	37778353	37778506
chr1	38036155	38036307
chr1	38210060	38210150
chr1	38239559	38239722
chr1	38600824	38601001
chr1	38705936	38706268
chr1	40025015	40025146
chr1	40698259	40698477
chr1	40699297	40699514
chr1	41049772	41049929
chr1	41088607	41088753
chr1	42888502	42888705
chr1	43777739	43777820
chr1	43777878	43778394
chr1	43778439	43778577
chr1	44295415	44295668
chr1	44360606	44360773
chr1	44439094	44439242
chr1	44825753	44825892
chr1	45734402	45734602
chr1	45735194	45735523
chr1	46583427	46583568
chr1	47181170	47181329
chr1	47969513	47969654
chr1	48090147	48090467
chr1	48354480	48354624
chr1	48361871	48362259
chr1	48362880	48363258
chr1	48737815	48737953
chr1	49321637	49322068
chr1	50384094	50384305
chr1	52313929	52314066
chr1	52590000	52590242
chr1	52593947	52594124
chr1	53133313	53133685
chr1	53134337	53134519
chr1	53505007	53505089
chr1	53505126	53505334
chr1	55362570	55362725
chr1	55779405	55779820
chr1	56008358	56008531
chr1	56099080	56099237
chr1	56714871	56714953
chr1	56772405	56772635
chr1	56773248	56773659
chr1	56782167	56782359
chr1	57585155	57585276
chr1	57588465	57588652
chr1	58329026	58329410
chr1	58749548	58749675
chr1	58817304	58817820
chr1	58868812	58868926
chr1	58930847	58931122
chr1	58931805	58932210
chr1	58934957	58935118
chr1	59109970	59110141
chr1	59224978	59225275
chr1	59345237	59345385
chr1	59349661	59349798
chr1	59349850	59350020
chr1	60547015	60547179
chr1	60576367	60576619
chr1	60730491	60730906
chr1	60921110	60921318
chr1	61514419	61514559
chr1	61514916	61515111
chr1	62344006	62344144
chr1	62539746	62540146
chr1	62540733	62540953
chr1	62660839	62660993
chr1	64178310	64178467
chr1	64183842	64184223
chr1	64184903	64185189
chr1	64384070	64384584
chr1	64965998	64966346
chr1	64966958	64967229
chr1	64994463	64994639
chr1	65540107	65540303
chr1	65886325	65886527
chr1	65891686	65891863
chr1	66023301	66023500
chr1	66023552	66023772
chr1	66849505	66849721
chr1	67107948	67108249
chr1	67442107	67442254
chr1	67751545	67751631
chr1	67757075	67757455
chr1	67758335	67758451
chr1	69377438	69377560
chr1	69701895	69702204
chr1	69702930	69703065
chr1	70238128	70238533
chr1	70839706	70839882
chr1	71609224	71609382
chr1	71709892	71710129
chr1	71870018	71870262
chr1	72131256	72131569
chr1	72377567	72377714
chr1	72843084	72843206
chr1	73907212	73907561
chr1	74368786	74369102
chr1	74659153	74659523
chr1	75428903	75429297
chr1	75475740	75475880
chr1	75503655	75503911
chr1	76588835	76589001
chr1	76589817	76590156
chr1	76615094	76615273
chr1	76616036	76616259
chr1	76773473	76773608
chr1	76776503	76776818
chr1	76777588	76777743
chr1	76777780	76777933
chr1	77667961	77668114
chr1	77668877	77669127
chr1	79019050	79019245
chr1	79020036	79020290
chr1	79938087	79938470
chr1	80142042	80142137
chr1	80774264	80774433
chr1	81569848	81570245
chr1	81834227	81834382
chr1	82501337	82501481
chr1	82502107	82502273
chr1	82502326	82502543
chr1	83059249	83059374
chr1	83231509	83231680
chr1	83987589	83987727
chr1	83988177	83988365
chr1	84999363	84999507
chr1	85000133	85000273
chr1	85139405	85139581
chr1	85144560	85144779
chr1	85144845	85145071
chr1	85147676	85147777
chr1	85475915	85476384
chr1	86320153	86320379
chr1	87079668	87080101
chr1	87139296	87139790
chr1	87140392	87140595
chr1	87460461	87460611
chr1	87461138	87461597
chr1	89044285	89044461
chr1	89101828	89102012
chr1	89122106	89122253
chr1	89200163	89200494
chr1	90124522	90124687
chr1	90813577	90813689
chr1	91476950	91477243
chr1	92855030	92855201
chr1	92881746	92881888
chr1	93107545	93107721
chr1	93111120	93111281
chr1	93111437	93111605
chr1	93956677	93957011
chr1	93957607	93957992
chr1	93961076	93961300
chr1	94174337	94174508
chr1	94768794	94768935
chr1	95238513	95238648
chr1	95451835	95451992
chr1	95696194	95696566
chr1	95896077	95896222
chr1	96037792	96037916
chr1	96969150	96969291
chr1	97172905	97173147
chr1	97173734	97174205
chr1	97523254	97523454
chr1	98195102	98195302
chr1	98287421	98287655
chr1	98603289	98603420
chr1	99635226	99635361
chr1	100531223	100531388
chr1	101093372	101093609
chr1	101336768	101336908
chr1	101526383	101526547
chr1	101978183	101978427
chr1	101983825	101984270
chr1	101984908	101985056
chr1	101985094	101985235
chr1	102150000	102150138
chr1	102628118	102628255
chr1	103032711	103033051
chr1	103038492	103038634
chr1	103210849	103211208
chr1	103211808	103212173
chr1	103479093	103479280
chr1	103479406	103479626
chr1	103588801	103588959
chr1	103589074	103589242
chr1	103589893	103590213
chr1	104293377	104293720
chr1	104294353	104294519
chr1	104365743	104365918
chr1	104835544	104835609
chr1	106731350	106731485
chr1	107526956	107527051
chr1	108040437	108040604
chr1	108137518	108137652
chr1	108327692	108327908
chr1	108414526	108415014
chr1	108415586	108415755
chr1	109035152	109035318
chr1	109132444	109132746
chr1	109133417	109133638
chr1	109613488	109613584
chr1	109614456	109614902
chr1	110329362	110329568
chr1	110330146	110330480
chr1	110613158	110613317
chr1	110941960	110942090
chr1	111259277	111259508
chr1	111259596	111259842
chr1	111704352	111704839
chr1	112270086	112270385
chr1	112271175	112271368
chr1	112440320	112440419
chr1	112444241	112444429
chr1	112564322	112564419
chr1	112568833	112569031
chr1	112569162	112569303
chr1	112600048	112600515
chr1	112929498	112929814
chr1	112930452	112930923
chr1	112935200	112935372
chr1	113016408	113016543
chr1	113017164	113017523
chr1	114186397	114186695
chr1	114215329	114215505
chr1	114557761	114557926
chr1	115889159	115889500
chr1	115890142	115890292
chr1	116654001	116654339
chr1	116654929	116655105
chr1	117707573	117708000
chr1	117708545	117708734
chr1	117990530	117990665
chr1	118073207	118073342
chr1	118150075	118150307
chr1	118521794	118521950
chr1	118837501	118837699
chr1	118837870	118838016
chr1	118942468	118942615
chr1	120022151	120022297
chr1	120358458	120358611
chr1	120570933	120571114
chr1	120574715	120575012
chr1	120575543	120575912
chr1	121777376	121777597
chr1	121781071	121781272
chr1	121781375	121781532
chr1	122086513	122086661
chr1	122357092	122357339
chr1	123857361	123857503
chr1	124922219	124922336
chr1	125317066	125317251
chr1	125317801	125318277
chr1	125323709	125323891
chr1	125349043	125349418
chr1	125349879	125350115
chr1	126425084	126425471
chr1	126939449	126939711
chr1	126940228	126940610
chr1	127563946	127564152
chr1	127564217	127564467
chr1	127565011	127565204
chr1	127880746	127881129
chr1	127881728	127881944
chr1	127895885	127896150
chr1	127896740	127896966
chr1	128038531	128038779
chr1	128089796	128089939
chr1	128888253	128888271
chr1	128888327	128888388
chr1	128891617	128891618
chr1	130534580	130534715
chr1	130535340	130535758
chr1	131129692	131129789
chr1	131573734	131573962
chr1	131643369	131643760
chr1	131644031	131644241
chr1	131647144	131647367
chr1	131648799	131648989
chr1	131680723	131680877
chr1	133159748	133159910
chr1	135190001	135190126
chr1	135532540	135532664
chr1	136215845	136216024
chr1	136364858	136365058
chr1	136375567	136375714
chr1	136484016	136484166
chr1	136563277	136563404
chr1	136789225	136789568
chr1	136810124	136810300
chr1	136832139	136832266
chr1	137274044	137274198
chr1	137276837	137277237
chr1	137425846	137426007
chr1	139491441	139491592
chr1	139641240	139641357
chr1	139641506	139641824
chr1	139725152	139725292
chr1	139725910	139726265
chr1	140816831	140816984
chr1	140817898	140818201
chr1	140823693	140823828
chr1	140964527	140964934
chr1	140969874	140970032
chr1	141035543	141035803
chr1	141036393	141036847
chr1	141042267	141042456
chr1	141140380	141140515
chr1	141372115	141372275
chr1	141372615	141373000
chr1	141373702	141373871
chr1	142127161	142127373
chr1	142359885	142360195
chr1	142588718	142589001
chr1	142589683	142589841
chr1	142612224	142612336
chr1	142615833	142616066
chr1	143849502	143849670
chr1	144384193	144384411
chr1	144385172	144385605
chr1	144391076	144391293
chr1	144860385	144860718
chr1	146121057	146121223
chr1	146121972	146122377
chr1	146203453	146203948
chr1	146282238	146282440
chr1	146287586	146287786
chr1	146287837	146288030
chr1	146288813	146289025
chr1	146402879	146403250
chr1	146805884	146806110
chr1	147944161	147944463
chr1	148168734	148168870
chr1	148172973	148173351
chr1	148174012	148174278
chr1	148275337	148275641
chr1	148456882	148457017
chr1	148462431	148462835
chr1	148463698	148463795
chr1	148485518	148485681
chr1	148485788	148485937
chr1	148486570	148486876
chr1	149393337	149393505
chr1	149393554	149393578
chr1	149394333	149394716
chr1	149400170	149400263
chr1	149511988	149512449
chr1	149520013	149520336
chr1	149581726	149581920
chr1	149582598	149582944
chr1	149588377	149588573
chr1	150009803	150009944
chr1	150230155	150230340
chr1	150802793	150802964
chr1	151987906	151988026
chr1	152663181	152663371
chr1	152663949	152664372
chr1	152667895	152668016
chr1	152747703	152747818
chr1	154190662	154190817
chr1	154542237	154542428
chr1	154799383	154799537
chr1	154904610	154905029
chr1	154905636	154905820
chr1	155529626	155529763
chr1	156530756	156530916
chr1	159969790	159970039
chr1	159975414	159975797
chr1	159976375	159976542
chr1	159976632	159976767
chr1	160819706	160820020
chr1	160820582	160820773
chr1	161726424	161726668
chr1	162840848	162840969
chr1	162841535	162842030
chr1	163472241	163472522
chr1	163676476	163676611
chr1	163677704	163677833
chr1	163710128	163710354
chr1	163767562	163767735
chr1	164224349	164224446
chr1	164224570	164224959
chr1	164225235	164225407
chr1	164228221	164228424
chr1	164240890	164241025
chr1	164443326	164443511
chr1	165669274	165669484
chr1	166100537	166100724
chr1	166238518	166238796
chr1	166352496	166352646
chr1	166353278	166353581
chr1	166475325	166475472
chr1	166768282	166768806
chr1	166940166	166940357
chr1	167340192	167340432
chr1	168779508	168779761
chr1	169042000	169042196
chr1	169542647	169542651
chr1	169543477	169543631
chr1	170016521	170016609
chr1	170115893	170116242
chr1	170116837	170117242
chr1	170942070	170942454
chr1	170942536	170942699
chr1	170942857	170943051
chr1	170947521	170947725
chr1	171274246	171274394
chr1	171481506	171482072
chr1	171482168	171482336
chr1	171482525	171482694
chr1	171487161	171487342
chr1	171830193	171830433
chr1	171895080	171895209
chr1	172007881	172008054
chr1	172013052	172013187
chr1	172210277	172210419
chr1	172265986	172266159
chr1	172266889	172267167
chr1	172541235	172541375
chr1	172545133	172545292
chr1	173580194	173580346
chr1	173712142	173712289
chr1	173793277	173793429
chr1	173988216	173988385
chr1	174208302	174208433
chr1	174289092	174289295
chr1	175042089	175042234
chr1	175046828	175047221
chr1	175816955	175817090
chr1	176548631	176549092
chr1	176580776	176580909
chr1	176586838	176587009
chr1	177393895	177394040
chr1	177448424	177448571
chr1	177608703	177608841
chr1	178058329	178058504
chr1	178059014	178059508
chr1	178129063	178129244
chr1	178143148	178143350
chr1	178174402	178174568
chr1	178175146	178175533
chr1	178180984	178181091
chr1	178917694	178917939
chr1	179179808	179179906
chr1	179766294	179766495
chr1	179856859	179857004
chr1	179866911	179867087
chr1	179891515	179891704
chr1	179894158	179894253
chr1	179894300	179894371
chr1	179895016	179895422
chr1	179900892	179901152
chr1	180612189	180612404
chr1	180612504	180612639
chr1	180616191	180616424
chr1	180954737	180954856
chr1	181241992	181242166
chr1	181263672	181263807
chr1	181269166	181269561
chr1	181270169	181270300
chr1	181493094	181493345
chr1	181493954	181494335
chr1	181757206	181757324
chr1	182257660	182257795
chr1	182257875	182258279
chr1	182258540	182258715
chr1	182261641	182261885
chr1	182263275	182263449
chr1	182422179	182422341
chr1	182470617	182470763
chr1	182656715	182656884
chr1	183087610	183087962
chr1	183088544	183088684
chr1	183088944	183089198
chr1	183422961	183423117
chr1	183564861	183564919
chr1	183565300	183565517
chr1	183571001	183571163
chr1	184505893	184506058
chr1	184727743	184727931
chr1	184782242	184782427
chr1	184890583	184890728
chr1	184897561	184897757
chr1	185031061	185031252
chr1	185031295	185031509
chr1	185061832	185061961
chr1	185303882	185304053
chr1	185458231	185458656
chr1	185842693	185842840
chr1	186807455	186807592
chr1	186967517	186967809
chr1	186967952	186968286
chr1	188982971	188983155
chr1	188987437	188987585
chr1	189209860	189210122
chr1	189210579	189210789
chr1	189786696	189786870
chr1	189840883	189840994
chr1	190430127	190430265
chr1	190808814	190809010
chr1	191104803	191104938
chr1	191120987	191121128
chr1	191156189	191156324
chr1	191501965	191502119
chr1	191934377	191934747
chr1	191935012	191935211
chr1	191939798	191939977
chr1	191942387	191942522
chr1	191985351	191985528
chr1	191999890	192000042
chr1	192155744	192155899
chr1	192156531	192156640
chr1	192631869	192632020
chr1	193632726	193633013
chr1	195241607	195241868
chr1	195260009	195260253
chr1	195265425	195265556
chr1	195320376	195320525
chr1	195321366	195321781
chr1	195327204	195327337
chr1	195357723	195358184
chr10	3114950	3115080
chr10	3116513	3116566
chr10	3116742	3116749
chr10	3320866	3321232
chr10	3601079	3601174
chr10	3606662	3606982
chr10	3946902	3947021
chr10	4479290	4479412
chr10	5090011	5090045
chr10	5090144	5090189
chr10	5718519	5718892
chr10	5719160	5719348
chr10	5722325	5722491
chr10	5723910	5724142
chr10	6080771	6081136
chr10	6399354	6399806
chr10	6566786	6566963
chr10	6571271	6571450
chr10	7120403	7120555
chr10	7349849	7349998
chr10	7389808	7389955
chr10	7411672	7411845
chr10	7416220	7416446
chr10	7480952	7481124
chr10	7481552	7481693
chr10	8135740	8135884
chr10	8544972	8545107
chr10	8546539	8546739
chr10	8549693	8549861
chr10	8550090	8550502
chr10	8550604	8550711
chr10	8599415	8599480
chr10	8599535	8599675
chr10	8600254	8600728
chr10	8606130	8606300
chr10	8757623	8757769
chr10	9847221	9847284
chr10	9847375	9847521
chr10	9851509	9851658
chr10	11492135	11492276
chr10	11609207	11609355
chr10	11694544	11694696
chr10	11695272	11695469
chr10	11695512	11695750
chr10	13090578	13090715
chr10	13090779	13091163
chr10	13420290	13420545
chr10	13605482	13605633
chr10	17322752	17322925
chr10	17323328	17323467
chr10	18024713	18024854
chr10	18066101	18066249
chr10	18139238	18139506
chr10	18213953	18214214
chr10	18531436	18531757
chr10	19544573	19544968
chr10	19545579	19545750
chr10	19631551	19631724
chr10	19707825	19708156
chr10	19797574	19797725
chr10	19798414	19798710
chr10	19872516	19872671
chr10	19972551	19972723
chr10	20016353	20016745
chr10	20017297	20017443
chr10	20017545	20017696
chr10	20106994	20107181
chr10	20286785	20286993
chr10	20400268	20400410
chr10	20726779	20726949
chr10	20994026	20994149
chr10	21212393	21212725
chr10	21593044	21593236
chr10	21648037	21648336
chr10	21687846	21687980
chr10	22091286	22091468
chr10	22528926	22529224
chr10	22679516	22679686
chr10	22688965	22689322
chr10	22690019	22690138
chr10	22735057	22735482
chr10	22735731	22735935
chr10	22738841	22739061
chr10	22740496	22740693
chr10	23459364	23459593
chr10	23463034	23463195
chr10	23726467	23726692
chr10	23876986	23877424
chr10	24677679	24677814
chr10	24686708	24686933
chr10	24687504	24687819
chr10	25105074	25105496
chr10	25458544	25459249
chr10	25896771	25896927
chr10	25900303	25900399
chr10	25969450	25969858
chr10	26107752	26107956
chr10	26369054	26369216
chr10	26733353	26733491
chr10	26934044	26934202
chr10	29030125	29030273
chr10	29196579	29196748
chr10	29196871	29197059
chr10	29197138	29197416
chr10	29699165	29699402
chr10	30481718	30481853
chr10	30482427	30482798
chr10	30815030	30815439
chr10	30820840	30820989
chr10	31088878	31089088
chr10	31089713	31090123
chr10	31095554	31095659
chr10	31482712	31482854
chr10	31483704	31484012
chr10	31885759	31885900
chr10	32936765	32936934
chr10	33735629	33735713
chr10	33886848	33887013
chr10	33887166	33887271
chr10	33888001	33888247
chr10	34630679	34630827
chr10	34740903	34741010
chr10	34747510	34747865
chr10	38047207	38047462
chr10	39764076	39764290
chr10	40237312	40237522
chr10	40323634	40323790
chr10	40333853	40334005
chr10	40751232	40751431
chr10	41425941	41426097
chr10	41437363	41437811
chr10	41438095	41438233
chr10	41441188	41441383
chr10	41442825	41443012
chr10	41774791	41774982
chr10	41775922	41776094
chr10	41840781	41840940
chr10	41841573	41841992
chr10	41847373	41847521
chr10	42098130	42098311
chr10	42197246	42197701
chr10	42338376	42338570
chr10	42358576	42358718
chr10	42683199	42683323
chr10	43095928	43096070
chr10	43255604	43255859
chr10	43433192	43433331
chr10	43510402	43510613
chr10	43511424	43511637
chr10	43652100	43652249
chr10	43772679	43772780
chr10	43773621	43773799
chr10	43834665	43834780
chr10	43836047	43836162
chr10	45115106	45115291
chr10	45558744	45559091
chr10	45857550	45857636
chr10	46380149	46380279
chr10	47452813	47453289
chr10	47638180	47638318
chr10	47670869	47671022
chr10	47671744	47671978
chr10	47749864	47750000
chr10	47754993	47755505
chr10	48034375	48034536
chr10	49444546	49444695
chr10	50422129	50422351
chr10	50422855	50423063
chr10	50425985	50426167
chr10	50426427	50426854
chr10	50426995	50427088
chr10	50491396	50491645
chr10	51884033	51884418
chr10	52545677	52545899
chr10	52951127	52951271
chr10	53299169	53299268
chr10	53442857	53443074
chr10	53474998	53475193
chr10	54588995	54589181
chr10	54886815	54886868
chr10	55630419	55630583
chr10	55635536	55635707
chr10	55635785	55635985
chr10	55719307	55719749
chr10	56031124	56031287
chr10	56721046	56721190
chr10	56721825	56722200
chr10	57099559	57099702
chr10	57138728	57139130
chr10	58224173	58224901
chr10	58225142	58225345
chr10	58231849	58232585
chr10	58232811	58233002
chr10	59382089	59382286
chr10	59382892	59383280
chr10	59416321	59416470
chr10	59435848	59436030
chr10	60257598	60257733
chr10	60385086	60385217
chr10	60777453	60777747
chr10	61221748	61221978
chr10	61245884	61246061
chr10	61739301	61739473
chr10	61753136	61753362
chr10	62071794	62072004
chr10	62393695	62393826
chr10	62433025	62433169
chr10	62609016	62609224
chr10	62609276	62609489
chr10	62612968	62613176
chr10	62969714	62969858
chr10	63039119	63039254
chr10	63061589	63061778
chr10	63104213	63104381
chr10	63104961	63105424
chr10	63421672	63421848
chr10	65643521	65643919
chr10	65644552	65644856
chr10	65950975	65951119
chr10	65954630	65954999
chr10	65955655	65955879
chr10	66072801	66072941
chr10	66728211	66728574
chr10	66736957	66737132
chr10	67920940	67921134
chr10	68006814	68006922
chr10	68027713	68027884
chr10	68224990	68225528
chr10	68411384	68411547
chr10	68448065	68448253
chr10	69112273	69112395
chr10	69270145	69270289
chr10	69272700	69272890
chr10	69362640	69362872
chr10	69986271	69986418
chr10	69994160	69994182
chr10	70004919	70005129
chr10	70060009	70060144
chr10	70150900	70151092
chr10	70189343	70189539
chr10	70659209	70659356
chr10	70791654	70791815
chr10	70792423	70792853
chr10	71691451	71691609
chr10	71691684	71691834
chr10	71692437	71692859
chr10	72309216	72309368
chr10	73550454	73550657
chr10	74120863	74121072
chr10	74136310	74136449
chr10	74876023	74876165
chr10	74961463	74961591
chr10	74991455	74991586
chr10	75333522	75333688
chr10	75363184	75363319
chr10	75756644	75756800
chr10	75862250	75862381
chr10	76054112	76054247
chr10	76380276	76380360
chr10	76409480	76409650
chr10	76596389	76596565
chr10	76614453	76614641
chr10	76920454	76920602
chr10	77053383	77053518
chr10	77500902	77501070
chr10	77951074	77951214
chr10	77951766	77952220
chr10	78020540	78020716
chr10	78021411	78021720
chr10	78034481	78034643
chr10	78410867	78411017
chr10	78585726	78585879
chr10	78821632	78822010
chr10	78822618	78822896
chr10	78867168	78867545
chr10	79687820	79688074
chr10	79724446	79724604
chr10	79735735	79735928
chr10	79739388	79739510
chr10	79866438	79866633
chr10	79888656	79888858
chr10	79903058	79903322
chr10	79974388	79974575
chr10	79975676	79975863
chr10	79976739	79977346
chr10	79977413	79977548
chr10	79979566	79979695
chr10	79990867	79991030
chr10	80014228	80014367
chr10	80057959	80058149
chr10	80131632	80132137
chr10	80171802	80172010
chr10	80208898	80209092
chr10	80254846	80255039
chr10	80287605	80287746
chr10	80311127	80311293
chr10	80312879	80312926
chr10	80382376	80382514
chr10	80395492	80395663
chr10	80410411	80410685
chr10	80546434	80546650
chr10	80568961	80569200
chr10	80583930	80584073
chr10	80586527	80586775
chr10	80606590	80606755
chr10	80640429	80640599
chr10	80691080	80691262
chr10	80834440	80834695
chr10	80835900	80836099
chr10	80888280	80888474
chr10	80976134	80976256
chr10	80976312	80976467
chr10	81031395	81031583
chr10	81143919	81144429
chr10	81145074	81145216
chr10	81147977	81148164
chr10	81153714	81154308
chr10	81177670	81177900
chr10	81177957	81178321
chr10	81178615	81178889
chr10	81179007	81179228
chr10	81277201	81277392
chr10	81323646	81323766
chr10	81325213	81325352
chr10	81325501	81325634
chr10	81325743	81325930
chr10	81332448	81332998
chr10	81337936	81338326
chr10	81363980	81364220
chr10	81364646	81365004
chr10	81420585	81420808
chr10	81459402	81459590
chr10	81644961	81645124
chr10	81676286	81676569
chr10	81677334	81677484
chr10	81694071	81694187
chr10	81818841	81818974
chr10	81835403	81835694
chr10	81853194	81853296
chr10	81967985	81968120
chr10	81968936	81969358
chr10	81974773	81974920
chr10	82571560	82571737
chr10	82574659	82574847
chr10	82820888	82820986
chr10	82955299	82955450
chr10	83191259	83191506
chr10	83414607	83414706
chr10	83465310	83465527
chr10	83466031	83466177
chr10	83471570	83471905
chr10	83472638	83472708
chr10	83491110	83491278
chr10	83676585	83676959
chr10	83677521	83677697
chr10	83787749	83787962
chr10	83788520	83788864
chr10	83792381	83792546
chr10	84344644	84344766
chr10	84374368	84374557
chr10	84528531	84528661
chr10	84744711	84744846
chr10	84744899	84745130
chr10	84745766	84746038
chr10	85649632	85649812
chr10	85716246	85716620
chr10	85720416	85720560
chr10	85768564	85768690
chr10	85772709	85772969
chr10	86825114	86825238
chr10	86988177	86988337
chr10	87036605	87036773
chr10	87143735	87143968
chr10	88459943	88460078
chr10	88650992	88651377
chr10	88651976	88652139
chr10	88652215	88652457
chr10	88657805	88658054
chr10	88964312	88964447
chr10	88967921	88968180
chr10	89171751	89171798
chr10	89805385	89805588
chr10	90135191	90135305
chr10	90324740	90324887
chr10	90328347	90328716
chr10	90329271	90329607
chr10	91201450	91201592
chr10	91415242	91415392
chr10	92519207	92519391
chr10	92753692	92753926
chr10	92811198	92811414
chr10	93019269	93019403
chr10	93421592	93421764
chr10	93710462	93710612
chr10	93785724	93785974
chr10	93846071	93846140
chr10	94165569	94165647
chr10	94280158	94280359
chr10	94367781	94368217
chr10	94368838	94369001
chr10	94950689	94950857
chr10	96161044	96161395
chr10	96161968	96162165
chr10	96162211	96162353
chr10	96198193	96198702
chr10	96199394	96199631
chr10	97320646	97320810
chr10	97328118	97328578
chr10	97329169	97329447
chr10	97329485	97329641
chr10	97457829	97457979
chr10	97603107	97603253
chr10	97693838	97694036
chr10	99098312	99098451
chr10	99102043	99102302
chr10	99102954	99103303
chr10	99154501	99154686
chr10	99340085	99340557
chr10	99549879	99550291
chr10	99551185	99551292
chr10	99608900	99609103
chr10	100143966	100144127
chr10	101635635	101635844
chr10	104493862	104493991
chr10	104555562	104555713
chr10	104556304	104556804
chr10	104819611	104819735
chr10	104823316	104823620
chr10	104824319	104824478
chr10	104824613	104824755
chr10	104835896	104836026
chr10	104836625	104837000
chr10	105177229	105177550
chr10	105178147	105178493
chr10	105181543	105181710
chr10	105238224	105238565
chr10	105374444	105374560
chr10	105676493	105676838
chr10	105677404	105677598
chr10	105799753	105799944
chr10	105925418	105925553
chr10	107101071	107101234
chr10	107999843	108000000
chr10	108000562	108000944
chr10	108094709	108094867
chr10	108264663	108264779
chr10	109315329	109315484
chr10	109320893	109321230
chr10	109322060	109322195
chr10	110225174	110225273
chr10	110696557	110696696
chr10	110697425	110697667
chr10	111000488	111000663
chr10	111856133	111856298
chr10	111876826	111876968
chr10	112425335	112425350
chr10	112587322	112587455
chr10	112785680	112785982
chr10	113728358	113728739
chr10	113833026	113833174
chr10	114963045	114963249
chr10	116113870	116113988
chr10	116114163	116114371
chr10	116611903	116612281
chr10	116612928	116613261
chr10	116973001	116973211
chr10	117355889	117356113
chr10	117608256	117608436
chr10	117683779	117683944
chr10	117869541	117869635
chr10	118043748	118043859
chr10	118071682	118072087
chr10	118240727	118240879
chr10	118258584	118258742
chr10	118332364	118332499
chr10	118337795	118337947
chr10	118343207	118343333
chr10	118348605	118348793
chr10	118527440	118527552
chr10	118860115	118860268
chr10	118911077	118911204
chr10	119468013	119468160
chr10	120105553	120105712
chr10	120120089	120120248
chr10	120414796	120414964
chr10	120688479	120688614
chr10	120860584	120860733
chr10	120885974	120886108
chr10	120897206	120897343
chr10	120925866	120926021
chr10	121165790	121166182
chr10	121271990	121272174
chr10	121304171	121304335
chr10	121464224	121464406
chr10	121602243	121602421
chr10	121750587	121750733
chr10	122303648	122303899
chr10	122308258	122308413
chr10	122369539	122369918
chr10	122370571	122370715
chr10	122505986	122506108
chr10	122506854	122507167
chr10	122802368	122802545
chr10	122838414	122838626
chr10	122838666	122838872
chr10	122839455	122839591
chr10	122849567	122849784
chr10	123130007	123130125
chr10	123860407	123860725
chr10	124468497	124468656
chr10	124577401	124577774
chr10	124583146	124583301
chr10	124606022	124606221
chr10	124606792	124607133
chr10	124684620	124685015
chr10	124685604	124685882
chr10	126008546	126008701
chr10	126009835	126010016
chr10	126867348	126867495
chr10	127018493	127018675
chr10	127079613	127079903
chr10	127080007	127080154
chr10	127081522	127081693
chr10	127090994	127091517
chr10	127091568	127091659
chr10	127239264	127239455
chr10	127326878	127327013
chr10	127518055	127518216
chr10	127520085	127520288
chr10	127544547	127544734
chr10	127555689	127555861
chr10	127566639	127566781
chr10	127573292	127573439
chr10	128389250	128389427
chr10	128418573	128418749
chr10	128802279	128802444
chr10	128885301	128885441
chr10	129060174	129060301
chr10	129213995	129214165
chr10	129214879	129215138
chr10	129394474	129394691
chr10	129394733	129395071
chr10	129395610	129395781
chr10	129925552	129925699
chr10	129926286	129926720
chr10	130045005	130045102
chr10	130442951	130443099
chr10	130564693	130565118
chr10	130565673	130566008
chr10	130592461	130592629
chr11	3100335	3100607
chr11	3101142	3101389
chr11	3101427	3101565
chr11	3101624	3101901
chr11	3101940	3102245
chr11	3102289	3102429
chr11	3103686	3104111
chr11	3104573	3104731
chr11	3150196	3150561
chr11	3150631	3150996
chr11	3192890	3193788
chr11	3307587	3307796
chr11	4130087	4130230
chr11	4239786	4239984
chr11	4679456	4679643
chr11	4782157	4782332
chr11	5050064	5050167
chr11	5209908	5210095
chr11	5458268	5458435
chr11	5535550	5535874
chr11	5556998	5557418
chr11	5634444	5634611
chr11	5867656	5867784
chr11	5966003	5966132
chr11	5972241	5972388
chr11	6006429	6006871
chr11	6007154	6007318
chr11	6010255	6010436
chr11	6147155	6147648
chr11	6148158	6148383
chr11	6531633	6531800
chr11	6599101	6599186
chr11	6661057	6661295
chr11	6749466	6749620
chr11	6752028	6752241
chr11	6753590	6753852
chr11	6756769	6756977
chr11	6757219	6757833
chr11	7581322	7581572
chr11	7581651	7581869
chr11	7730744	7730868
chr11	7910929	7911200
chr11	8274134	8274282
chr11	8609961	8610104
chr11	8921029	8921444
chr11	8921748	8921912
chr11	8924823	8925070
chr11	8926477	8926656
chr11	8938277	8938426
chr11	9086872	9087019
chr11	9150454	9150704
chr11	9449053	9449225
chr11	9449645	9449835
chr11	9708112	9708227
chr11	9713666	9714059
chr11	9714651	9714786
chr11	9886847	9887030
chr11	9975734	9976060
chr11	10301526	10301671
chr11	10443622	10444148
chr11	10760367	10760760
chr11	10761372	10761761
chr11	12025657	12025742
chr11	12025872	12026211
chr11	12507392	12507573
chr11	12511133	12511433
chr11	12512149	12512345
chr11	12562029	12562311
chr11	12562931	12563242
chr11	12756463	12756622
chr11	12796684	12797031
chr11	12957827	12958169
chr11	12958767	12958938
chr11	13927586	13927805
chr11	13929004	13929213
chr11	13946851	13946998
chr11	14147508	14147655
chr11	14898411	14898703
chr11	15228753	15229163
chr11	15282507	15282723
chr11	15286451	15286947
chr11	15287861	15287979
chr11	15883741	15883933
chr11	15883972	15884051
chr11	15887548	15887704
chr11	16228484	16228764
chr11	16232385	16232649
chr11	17221240	17221426
chr11	18806425	18806740
chr11	18812096	18812345
chr11	18812406	18812592
chr11	18813119	18813640
chr11	19409437	19409786
chr11	19569075	19569462
chr11	19570051	19570300
chr11	19754768	19754903
chr11	19788657	19788950
chr11	19793116	19793323
chr11	19793387	19793522
chr11	20008426	20008561
chr11	20020834	20021215
chr11	20511356	20511474
chr11	20517423	20517830
chr11	21189284	21189476
chr11	22335355	22335483
chr11	22339088	22339392
chr11	22340038	22340252
chr11	22578859	22579202
chr11	23224239	23224691
chr11	23225296	23225428
chr11	23246837	23246978
chr11	23718679	23718818
chr11	24164169	24164337
chr11	24164542	24164800
chr11	24347329	24347485
chr11	25100059	25100282
chr11	25612763	25612933
chr11	25645360	25645421
chr11	26555769	26555907
chr11	26556595	26556953
chr11	27133994	27134185
chr11	27134938	27135170
chr11	27174203	27174414
chr11	27417240	27417387
chr11	27614325	27614582
chr11	27615991	27616004
chr11	27955621	27956017
chr11	27956582	27956746
chr11	28097431	28097722
chr11	28098355	28098708
chr11	28104167	28104382
chr11	29124853	29124988
chr11	29125612	29125973
chr11	29282796	29282950
chr11	29283433	29283612
chr11	31213123	31213326
chr11	31447501	31447731
chr11	31453174	31453622
chr11	31454219	31454382
chr11	31454423	31454641
chr11	31774620	31774817
chr11	31965620	31965836
chr11	31965876	31966036
chr11	32213280	32213442
chr11	32603618	32603754
chr11	32725840	32725979
chr11	33117146	33117284
chr11	33596136	33596249
chr11	33754673	33755119
chr11	36047115	36047290
chr11	36047568	36047593
chr11	38481564	38481949
chr11	38482599	38482915
chr11	38487039	38487203
chr11	38980048	38980141
chr11	40069366	40069776
chr11	40651362	40651498
chr11	41133374	41133629
chr11	41133673	41133895
chr11	41762242	41762410
chr11	41889547	41889682
chr11	43443346	43443477
chr11	43449198	43449362
chr11	43463325	43463514
chr11	43490989	43491031
chr11	43491096	43491240
chr11	43501747	43501853
chr11	43659823	43660097
chr11	43704762	43704889
chr11	44167071	44167203
chr11	44306121	44306291
chr11	44384755	44384872
chr11	44561431	44561606
chr11	45829146	45829313
chr11	47419853	47420305
chr11	48722290	48722425
chr11	49445551	49445786
chr11	49447013	49447253
chr11	49590255	49590458
chr11	50445497	50445628
chr11	50468524	50468688
chr11	51177281	51177398
chr11	51429143	51429272
chr11	51437996	51438131
chr11	51438754	51439130
chr11	51665153	51665296
chr11	51668878	51669196
chr11	51669783	51669968
chr11	51830405	51830545
chr11	52187101	52187483
chr11	52480925	52481071
chr11	52612110	52612249
chr11	53237382	53237623
chr11	53556730	53556877
chr11	54034362	54034534
chr11	54400917	54401082
chr11	54576658	54576823
chr11	54582215	54582638
chr11	54583258	54583397
chr11	54583439	54583472
chr11	54740249	54740467
chr11	55246606	55246969
chr11	55529939	55530082
chr11	56232769	56232918
chr11	57401153	57401351
chr11	57763203	57763414
chr11	58316529	58316782
chr11	58521452	58521727
chr11	58751293	58751434
chr11	58961855	58962163
chr11	59013645	59013768
chr11	59078961	59079131
chr11	59080733	59080888
chr11	59249663	59250039
chr11	59327564	59327771
chr11	59475949	59476065
chr11	60189725	60189839
chr11	60206834	60206999
chr11	60476685	60476792
chr11	60476886	60477206
chr11	60478899	60479039
chr11	60579601	60579840
chr11	60581186	60581422
chr11	60584340	60584558
chr11	60584813	60585196
chr11	60710329	60710500
chr11	61416775	61416901
chr11	61420439	61420593
chr11	61420709	61420901
chr11	61421476	61421877
chr11	61427293	61427472
chr11	61490367	61490491
chr11	62337528	62337709
chr11	62440784	62440941
chr11	62898388	62898543
chr11	63158378	63158512
chr11	63341240	63341402
chr11	63468843	63469156
chr11	63889090	63889265
chr11	63889456	63889585
chr11	64520296	64520522
chr11	64793193	64793546
chr11	64797121	64797246
chr11	65457439	65457963
chr11	65458502	65458851
chr11	66952984	66953318
chr11	66953872	66954266
chr11	67094649	67094835
chr11	67130101	67130278
chr11	67189502	67189646
chr11	67192357	67192552
chr11	67215097	67215246
chr11	67298524	67298678
chr11	67301367	67301569
chr11	67355989	67356125
chr11	67695492	67695780
chr11	68951305	68951470
chr11	69022378	69022543
chr11	69399007	69399139
chr11	69399915	69400089
chr11	69453156	69453347
chr11	69655541	69655701
chr11	69940000	69940129
chr11	70520159	70520427
chr11	70617197	70617330
chr11	71040419	71040618
chr11	71044374	71044580
chr11	71068993	71069157
chr11	71429942	71430084
chr11	72317478	72317659
chr11	73278880	73279076
chr11	73329616	73329757
chr11	73740336	73740504
chr11	73949532	73949652
chr11	74128974	74129361
chr11	74129927	74130374
chr11	74135788	74135935
chr11	74225306	74225718
chr11	74226288	74226423
chr11	74540519	74540689
chr11	74541206	74541541
chr11	74884668	74884850
chr11	74885438	74885839
chr11	75071179	75071346
chr11	75364561	75365031
chr11	75599899	75600005
chr11	76437016	76437209
chr11	76508905	76509120
chr11	76549604	76550012
chr11	76550261	76550471
chr11	76553381	76553588
chr11	76555058	76555227
chr11	76601303	76601477
chr11	77469156	77469297
chr11	77471456	77471731
chr11	77504577	77504757
chr11	78159860	78160043
chr11	78195312	78195540
chr11	78501672	78501839
chr11	79015940	79016097
chr11	79232805	79233061
chr11	79236467	79237016
chr11	79578640	79578798
chr11	79690531	79690732
chr11	79744448	79744598
chr11	79745479	79745632
chr11	79872947	79873108
chr11	79873892	79874130
chr11	80282746	80282884
chr11	80330591	80330738
chr11	81545557	81545698
chr11	81546614	81547010
chr11	81552411	81552555
chr11	82336902	82337300
chr11	83027862	83028080
chr11	85061576	85061711
chr11	85061803	85062129
chr11	85067580	85067725
chr11	85111218	85111354
chr11	85216608	85216796
chr11	85291299	85291586
chr11	85292280	85292428
chr11	85399062	85399223
chr11	86437710	86437915
chr11	86815202	86815775
chr11	86845919	86846054
chr11	86846679	86847083
chr11	86849927	86850120
chr11	86883109	86883472
chr11	86883791	86883951
chr11	86886898	86887105
chr11	86888514	86888747
chr11	87264941	87265076
chr11	87404997	87405162
chr11	87616966	87617093
chr11	87617693	87617849
chr11	87830338	87830512
chr11	88169632	88169874
chr11	88617240	88617547
chr11	88845460	88845597
chr11	88878226	88878469
chr11	88892808	88893002
chr11	88895397	88895532
chr11	88895821	88896190
chr11	88916628	88916844
chr11	88916943	88917184
chr11	88917809	88917967
chr11	89339622	89339761
chr11	90311077	90311366
chr11	90507991	90508163
chr11	90833502	90833768
chr11	90834374	90834538
chr11	90901811	90902098
chr11	90902763	90903110
chr11	90965856	90966049
chr11	90966103	90966246
chr11	90966913	90967079
chr11	90972677	90972813
chr11	92100152	92100494
chr11	92129300	92129494
chr11	94037446	94037635
chr11	94496537	94496688
chr11	94641213	94641388
chr11	94742413	94742656
chr11	94951041	94951177
chr11	95020025	95020280
chr11	95510946	95511093
chr11	95679724	95679934
chr11	96086508	96086723
chr11	96326071	96326256
chr11	96332719	96332934
chr11	96333121	96333256
chr11	96341951	96342206
chr11	96344232	96344380
chr11	96346098	96346241
chr11	96570586	96570785
chr11	96724198	96724405
chr11	96738430	96738572
chr11	96819344	96819482
chr11	97138798	97138941
chr11	97476070	97476213
chr11	97500097	97500261
chr11	97665764	97665910
chr11	97768003	97768164
chr11	97775481	97775720
chr11	98613365	98613706
chr11	98614360	98614722
chr11	98768159	98768557
chr11	99335166	99335369
chr11	99715792	99716188
chr11	100095960	100096100
chr11	100204599	100204820
chr11	100258393	100258582
chr11	100265517	100265762
chr11	100494333	100494483
chr11	100624956	100625168
chr11	100630649	100630806
chr11	100663025	100663335
chr11	100663947	100664342
chr11	100708621	100708754
chr11	100954330	100954497
chr11	100958619	100959301
chr11	101738122	101738316
chr11	102310832	102310984
chr11	102363699	102363738
chr11	102363813	102363846
chr11	102363887	102364182
chr11	102365186	102365596
chr11	102438785	102438929
chr11	102666102	102666181
chr11	102666222	102666420
chr11	102914328	102914483
chr11	103084500	103084874
chr11	103085139	103085312
chr11	103088281	103088440
chr11	103089916	103090084
chr11	103138308	103138455
chr11	103199688	103199840
chr11	103334212	103334323
chr11	103534586	103534732
chr11	103730663	103730919
chr11	103787011	103787137
chr11	103811395	103811544
chr11	103812351	103812558
chr11	103874580	103874714
chr11	103910378	103910577
chr11	104064026	104064229
chr11	104072797	104073188
chr11	104708135	104708292
chr11	105164835	105165117
chr11	105165239	105165386
chr11	105349750	105349944
chr11	106032007	106032412
chr11	106033075	106033268
chr11	106296175	106296537
chr11	106297185	106297337
chr11	106297381	106297525
chr11	106320754	106320881
chr11	106324409	106324591
chr11	107048696	107049902
chr11	107049941	107050029
chr11	107050159	107050512
chr11	107050865	107051160
chr11	107686468	107686650
chr11	107877376	107877518
chr11	107907842	107907943
chr11	108403014	108403263
chr11	108403957	108404092
chr11	108404211	108404366
chr11	108650302	108650433
chr11	108651019	108651409
chr11	108656233	108656387
chr11	108825760	108826023
chr11	109011577	109012104
chr11	109170605	109170721
chr11	109288608	109288964
chr11	109455024	109455268
chr11	109635342	109635555
chr11	109730294	109730391
chr11	110019723	110019843
chr11	110019972	110020127
chr11	110020751	110020916
chr11	110024135	110024270
chr11	110406634	110406810
chr11	111182591	111182731
chr11	111183538	111183960
chr11	111189373	111189586
chr11	111215742	111215924
chr11	111221305	111221766
chr11	111222338	111222627
chr11	111509913	111510172
chr11	112451400	112451587
chr11	113173069	113173323
chr11	113422003	113422215
chr11	113523514	113523638
chr11	113729373	113729576
chr11	113756964	113757138
chr11	113810228	113810385
chr11	113827014	113827183
chr11	113912497	113912559
chr11	113913219	113913647
chr11	114806082	114806218
chr11	115447811	115448010
chr11	115488730	115488867
chr11	115620910	115620990
chr11	115704878	115705019
chr11	115760791	115760950
chr11	115761513	115761703
chr11	115786213	115786326
chr11	115801268	115801518
chr11	116047792	116047939
chr11	116220909	116221070
chr11	116290269	116290508
chr11	116296692	116296842
chr11	116389716	116389953
chr11	116390537	116390851
chr11	116759557	116759722
chr11	116759763	116759945
chr11	116764165	116764295
chr11	116785903	116786038
chr11	116786621	116786989
chr11	117500848	117501290
chr11	117591679	117591825
chr11	117790132	117790277
chr11	117864144	117864282
chr11	117907164	117907311
chr11	118005316	118005538
chr11	118091380	118091527
chr11	118116956	118117118
chr11	118567397	118567581
chr11	119081081	119081257
chr11	119155966	119156157
chr11	119176661	119176804
chr11	119208829	119208975
chr11	119346364	119346548
chr11	120012081	120012225
chr11	120015457	120015597
chr11	120243186	120243352
chr11	120287622	120287850
chr11	120321159	120321297
chr11	120321374	120321521
chr11	120322134	120322601
chr11	120550912	120551134
chr11	120618665	120618841
chr11	120809444	120809635
chr11	120895223	120895412
chr11	120956520	120956708
chr11	121070213	121070401
chr11	121070958	121071443
chr11	121313625	121313762
chr11	121318943	121319436
chr12	3002613	3002780
chr12	3003385	3003821
chr12	3014434	3014608
chr12	3022103	3022231
chr12	3037637	3037961
chr12	3058376	3058635
chr12	3063047	3063259
chr12	3109824	3110167
chr12	3336468	3336915
chr12	3596631	3596782
chr12	3930203	3930648
chr12	4788155	4788400
chr12	4801336	4801581
chr12	4801665	4801899
chr12	5617485	5617692
chr12	6516794	6516927
chr12	6517512	6517998
chr12	6803288	6803445
chr12	6804031	6804496
chr12	7143682	7144177
chr12	7859725	7859888
chr12	8403512	8403688
chr12	8404395	8404707
chr12	8573366	8573538
chr12	8583586	8584039
chr12	10449805	10449917
chr12	11103780	11103913
chr12	11109357	11109714
chr12	11110300	11110418
chr12	12658989	12659167
chr12	12662913	12663004
chr12	12663054	12663252
chr12	12912001	12912189
chr12	13990994	13991095
chr12	14441922	14442269
chr12	14494538	14494796
chr12	14599893	14600213
chr12	14929777	14929919
chr12	17123178	17123652
chr12	17193738	17194195
chr12	17243563	17244028
chr12	17248131	17248440
chr12	17786320	17786494
chr12	17874509	17874685
chr12	17874760	17874914
chr12	17960928	17961225
chr12	18131358	18131638
chr12	18280820	18280967
chr12	19117921	19118172
chr12	19243934	19244312
chr12	19244627	19244806
chr12	19246834	19247019
chr12	19248467	19248662
chr12	19263852	19264376
chr12	19264936	19265092
chr12	19610596	19610809
chr12	19627422	19627623
chr12	19683285	19683783
chr12	19704164	19704321
chr12	19718428	19718580
chr12	19801509	19801631
chr12	19816722	19816860
chr12	19817748	19817942
chr12	20232833	20233078
chr12	20233460	20233710
chr12	20233862	20233940
chr12	20233984	20234382
chr12	20644891	20645021
chr12	20699431	20700065
chr12	20700332	20700487
chr12	20702584	20702816
chr12	20704456	20704605
chr12	20716589	20716916
chr12	20955217	20955404
chr12	21416912	21417093
chr12	21604525	21604687
chr12	21939570	21939872
chr12	21939912	21940049
chr12	22145837	22146048
chr12	22146628	22146859
chr12	22475048	22475218
chr12	22475273	22475487
chr12	22783088	22783270
chr12	23026008	23026324
chr12	23051896	23052333
chr12	23057367	23057502
chr12	23304542	23304750
chr12	23305347	23305572
chr12	23536451	23536559
chr12	23605280	23605444
chr12	23642743	23643145
chr12	23698191	23698322
chr12	23833214	23833371
chr12	23833433	23833636
chr12	23866843	23867026
chr12	23906452	23906616
chr12	24084435	24084927
chr12	24346004	24346139
chr12	24357319	24357447
chr12	24395607	24395824
chr12	24396417	24396883
chr12	24493519	24493737
chr12	24693265	24693505
chr12	25591992	25592128
chr12	25594877	25595054
chr12	26048501	26048588
chr12	26049184	26049296
chr12	26049585	26049702
chr12	26227749	26227901
chr12	27234390	27234570
chr12	27903452	27903588
chr12	28552029	28552349
chr12	30002379	30002556
chr12	30691425	30691596
chr12	31224489	31224655
chr12	31363845	31364211
chr12	31364764	31364899
chr12	31457031	31457176
chr12	32028110	32028245
chr12	32029101	32029422
chr12	32596535	32596731
chr12	32622371	32622495
chr12	32710082	32710242
chr12	32902546	32902549
chr12	33254933	33255037
chr12	33345943	33346060
chr12	33747518	33747717
chr12	35252828	35253022
chr12	36105210	36106013
chr12	36106080	36106451
chr12	36136119	36136263
chr12	36208477	36208592
chr12	36616266	36616462
chr12	36816245	36816508
chr12	38047777	38047868
chr12	38749055	38749195
chr12	39432915	39433209
chr12	40181844	40182005
chr12	40402249	40402495
chr12	40403118	40403568
chr12	40409055	40409111
chr12	41272493	41272622
chr12	41364563	41364945
chr12	43036949	43037126
chr12	43670648	43671096
chr12	43676082	43676229
chr12	43960525	43960706
chr12	44151783	44151934
chr12	44156168	44156456
chr12	44765864	44765935
chr12	44770829	44771213
chr12	44771832	44771996
chr12	44781084	44781231
chr12	47379032	47379234
chr12	47933379	47933585
chr12	48532282	48532408
chr12	48533248	48533616
chr12	48995030	48995235
chr12	48995827	48996332
chr12	50807599	50808094
chr12	50975673	50975825
chr12	51293225	51293344
chr12	51310364	51310851
chr12	51554083	51554264
chr12	51924521	51924693
chr12	52176066	52176255
chr12	52733876	52734210
chr12	53636952	53637108
chr12	54358592	54358735
chr12	54358804	54358939
chr12	54361195	54361346
chr12	54391876	54391970
chr12	54626082	54626520
chr12	54630310	54630470
chr12	54708692	54708882
chr12	54740038	54740260
chr12	54774870	54774873
chr12	54774931	54775421
chr12	54775672	54775820
chr12	54778750	54778964
chr12	54780361	54780571
chr12	54871740	54871887
chr12	55420310	55420340
chr12	55420421	55420814
chr12	55861021	55861188
chr12	56748018	56748072
chr12	56750802	56751256
chr12	58607527	58607771
chr12	58965205	58965399
chr12	59080975	59081230
chr12	59223323	59223703
chr12	59440628	59440763
chr12	59441384	59441822
chr12	59447271	59447418
chr12	59498553	59498797
chr12	59737249	59737412
chr12	60712619	60712929
chr12	60713686	60713766
chr12	61292244	61292665
chr12	61705384	61705547
chr12	62534997	62535268
chr12	62536081	62536267
chr12	62548771	62548879
chr12	62960016	62960175
chr12	63289972	63290145
chr12	63297591	63298169
chr12	63301099	63301318
chr12	64394544	64394703
chr12	64666234	64666446
chr12	64740888	64741072
chr12	64951570	64951698
chr12	65027303	65027459
chr12	65032867	65033249
chr12	65034075	65034210
chr12	65225796	65226073
chr12	65634230	65634383
chr12	65634549	65634745
chr12	65683633	65683751
chr12	65786710	65786917
chr12	65806901	65807291
chr12	66269814	66269959
chr12	66283988	66284424
chr12	66412650	66413121
chr12	66413720	66413861
chr12	67059171	67059912
chr12	68558397	68558677
chr12	68627459	68627850
chr12	68745264	68745414
chr12	68745581	68745740
chr12	68746343	68746680
chr12	68750104	68750267
chr12	68921493	68922015
chr12	69361329	69361474
chr12	69547616	69547995
chr12	69548246	69548447
chr12	69551396	69551573
chr12	69553007	69553224
chr12	70042489	70042662
chr12	70042921	70043110
chr12	70055963	70056104
chr12	70666816	70667240
chr12	70667837	70668007
chr12	70748437	70748709
chr12	70899591	70899755
chr12	70923711	70924076
chr12	71069797	71070001
chr12	71244586	71244751
chr12	71318086	71318246
chr12	71318284	71318760
chr12	71989735	71989903
chr12	72639374	72639560
chr12	72982562	72982697
chr12	73315480	73315564
chr12	74229254	74229456
chr12	74564945	74565015
chr12	74803834	74804543
chr12	75631225	75631387
chr12	75859755	75859867
chr12	75966577	75966727
chr12	76222682	76222993
chr12	76289688	76289829
chr12	76603599	76603829
chr12	76653454	76653632
chr12	76743488	76743945
chr12	76744694	76744841
[truncated: 8,288 more rows]

## Sheet: CFUE_MBD-Seq
chr1	3053015	3053185
chr1	3274591	3274742
chr1	3275997	3276169
chr1	4557023	4557310
chr1	4567026	4567443
chr1	4771089	4771252
chr1	5189375	5189521
chr1	5567116	5567343
chr1	5746909	5747144
chr1	5804478	5804628
chr1	5810069	5810384
chr1	5810982	5811372
chr1	6168216	6168366
chr1	6168427	6168582
chr1	6169202	6169361
chr1	6430464	6430617
chr1	6436038	6436210
chr1	6436249	6436410
chr1	6437058	6437181
chr1	7177670	7177793
chr1	7335092	7335244
chr1	7609562	7609689
chr1	7709995	7710118
chr1	7819782	7819892
chr1	7942843	7943244
chr1	7944535	7944685
chr1	7950011	7950134
chr1	7993970	7994115
chr1	7994766	7995099
chr1	8000571	8000707
chr1	8029180	8029307
chr1	8156288	8156416
chr1	8156506	8156644
chr1	8157291	8157547
chr1	8410862	8411006
chr1	8661048	8661416
chr1	8662063	8662282
chr1	8786934	8787182
chr1	8788320	8788574
chr1	9235764	9236253
chr1	9891774	9891981
chr1	10151663	10151808
chr1	10735569	10735925
chr1	10736530	10736733
chr1	11891216	11891411
chr1	11949424	11949654
chr1	11950435	11950636
chr1	12039433	12039552
chr1	13157807	13157971
chr1	13318189	13318351
chr1	13550585	13550958
chr1	13551611	13551815
chr1	13551862	13552030
chr1	13557510	13557677
chr1	13816751	13816889
chr1	13897108	13897245
chr1	13960986	13961133
chr1	14832001	14832119
chr1	14864978	14865097
chr1	14975450	14975679
chr1	14975869	14975992
chr1	15761340	15761470
chr1	15917847	15917953
chr1	15920438	15920570
chr1	15934485	15934608
chr1	16516424	16516695
chr1	16738352	16738726
chr1	16739308	16739481
chr1	16848278	16848410
chr1	17091545	17091943
chr1	17526717	17526857
chr1	17956974	17957192
chr1	17957873	17958183
chr1	18254542	18254713
chr1	18517133	18517304
chr1	18517969	18518121
chr1	18520932	18521077
chr1	18658712	18658836
chr1	19266137	19266296
chr1	19622696	19622827
chr1	19623559	19623810
chr1	19799520	19799697
chr1	20769941	20770082
chr1	21512984	21513131
chr1	21581721	21582243
chr1	21584677	21584935
chr1	21995334	21995474
chr1	22000922	22001236
chr1	22001953	22002118
chr1	22002181	22002207
chr1	23101935	23102089
chr1	23301433	23301562
chr1	23302165	23302402
chr1	23307165	23307274
chr1	23355943	23356050
chr1	23594606	23594731
chr1	23782259	23782515
chr1	23786043	23786281
chr1	23786371	23786498
chr1	24002164	24002306
chr1	24076193	24076273
chr1	24419278	24419383
chr1	24645947	24645970
chr1	24721343	24721466
chr1	25015419	25015918
chr1	25590929	25591023
chr1	26349311	26349438
chr1	26353051	26353288
chr1	26353900	26354040
chr1	26414265	26414437
chr1	26415034	26415379
chr1	26474761	26475103
chr1	26475752	26475902
chr1	27136866	27137065
chr1	27307735	27307984
chr1	27443185	27443284
chr1	27730046	27730420
chr1	28889384	28889509
chr1	29082942	29083065
chr1	29656044	29656240
chr1	29942829	29942987
chr1	29948819	29949261
chr1	30371246	30371399
chr1	30687877	30688000
chr1	30689850	30690035
chr1	30760590	30760714
chr1	30847170	30847310
chr1	30914033	30914276
chr1	31005491	31005660
chr1	31128088	31128210
chr1	31470410	31470576
chr1	31730545	31730668
chr1	31734225	31734415
chr1	32073829	32073866
chr1	32074104	32074219
chr1	33638029	33638195
chr1	33663667	33663883
chr1	33726131	33726256
chr1	33771739	33771848
chr1	33862685	33862803
chr1	34113916	34114059
chr1	34164182	34164320
chr1	34177938	34178278
chr1	34179246	34179370
chr1	34201020	34201209
chr1	34247824	34247935
chr1	34262010	34262165
chr1	34347766	34347923
chr1	34348519	34348890
chr1	34351131	34351200
chr1	34418060	34418203
chr1	34723788	34723945
chr1	34806283	34806406
chr1	34869344	34869513
chr1	34915103	34915310
chr1	34915382	34915558
chr1	34929467	34929620
chr1	34930420	34930593
chr1	35247002	35247138
chr1	35788583	35788728
chr1	35789577	35789899
chr1	36087211	36087527
chr1	36103500	36104219
chr1	36174813	36174948
chr1	36269221	36269746
chr1	36541956	36542067
chr1	36683086	36683463
chr1	36701787	36701893
chr1	36771056	36771195
chr1	36779134	36779335
chr1	36809091	36809243
chr1	36829591	36829707
chr1	37278760	37279006
chr1	37283138	37283310
chr1	37319303	37319475
chr1	37533044	37533148
chr1	37774090	37774322
chr1	37778394	37778589
chr1	37875373	37875653
chr1	37875725	37875849
chr1	38036130	38036339
chr1	38209942	38210377
chr1	38586053	38586182
chr1	38705136	38705342
chr1	38705928	38706229
chr1	39284980	39285155
chr1	39405353	39405486
chr1	39597780	39597983
chr1	39655050	39655186
chr1	39957612	39957737
chr1	40023375	40023525
chr1	40024970	40025170
chr1	40325872	40326172
chr1	40698297	40698505
chr1	40699379	40699516
chr1	41049778	41049960
chr1	41088627	41088793
chr1	42334725	42334838
chr1	42539111	42539202
chr1	42743730	42743864
chr1	42886188	42886303
chr1	42888505	42888646
chr1	42898550	42898658
chr1	42899394	42899525
chr1	43032847	43032942
chr1	43075477	43075600
chr1	43123682	43123844
chr1	43553842	43554146
chr1	43554469	43554595
chr1	43777696	43778014
chr1	43778144	43778623
chr1	44027336	44027459
chr1	44290865	44291061
chr1	44291178	44291332
chr1	44295480	44295606
chr1	44360605	44360840
chr1	44439152	44439278
chr1	44825816	44826078
chr1	45165623	45165727
chr1	45557543	45557705
chr1	45612831	45612990
chr1	45734349	45734545
chr1	45735168	45735571
chr1	46180947	46181051
chr1	47181270	47181547
chr1	47227514	47227685
chr1	47629524	47629771
chr1	47790609	47790714
chr1	48090191	48090435
chr1	48094025	48094154
chr1	48354494	48354631
chr1	48361906	48362235
chr1	48362877	48363000
chr1	48363087	48363258
chr1	48546129	48546210
chr1	48673416	48673582
chr1	48737763	48738057
chr1	48741495	48741891
chr1	49321654	49322063
chr1	50384153	50384289
chr1	51869425	51869571
chr1	52123127	52123252
chr1	52317343	52317485
chr1	52589983	52590238
chr1	52593913	52594196
chr1	52789952	52790092
chr1	53133365	53133685
chr1	53134588	53134711
chr1	53235972	53236141
chr1	53505206	53505348
chr1	53508381	53508549
chr1	53696227	53696447
chr1	55362565	55362688
chr1	55362889	55363099
chr1	55482505	55482611
chr1	55778557	55778587
chr1	55778633	55778816
chr1	55779413	55779750
chr1	56773296	56773541
chr1	56782218	56782451
chr1	57308663	57308825
chr1	57588375	57588512
chr1	58329251	58329389
chr1	58330013	58330189
chr1	58737212	58737336
chr1	58817335	58817791
chr1	58818424	58818557
chr1	58930815	58930996
chr1	58931855	58932161
chr1	58934937	58935171
chr1	58994591	58994732
chr1	58997281	58997451
chr1	59094861	59095014
chr1	59349710	59350032
chr1	59484188	59484439
chr1	59540671	59540794
chr1	60024915	60025059
chr1	60576396	60576534
chr1	60684632	60684733
chr1	60724856	60725131
chr1	60730517	60730907
chr1	60763123	60763261
chr1	60921128	60921230
chr1	61499095	61499327
chr1	61514366	61514521
chr1	61514802	61514975
chr1	62344020	62344160
chr1	62534237	62534386
chr1	62539841	62540006
chr1	62540735	62540940
chr1	62660825	62660974
chr1	63061064	63061224
chr1	63200163	63200489
chr1	63886748	63886888
chr1	64178359	64178482
chr1	64183857	64184152
chr1	64184843	64185218
chr1	64383346	64383585
chr1	64384163	64384546
chr1	64642880	64643008
chr1	64960483	64960606
chr1	64965979	64966271
chr1	64966918	64967126
chr1	64994494	64994632
chr1	65541605	65541715
chr1	65815428	65815589
chr1	65891684	65891872
chr1	65979716	65979877
chr1	66023330	66023441
chr1	66023608	66023796
chr1	66024448	66024595
chr1	66277550	66277693
chr1	66677447	66677595
chr1	66849544	66849688
chr1	67107885	67108246
chr1	67442239	67442403
chr1	67757091	67757411
chr1	67758102	67758230
chr1	67758294	67758298
chr1	67758364	67758463
chr1	68611050	68611245
chr1	69377126	69377620
chr1	69377934	69378073
chr1	69698201	69698332
chr1	69701890	69702175
chr1	69702954	69703097
chr1	69703229	69703366
chr1	69968936	69969071
chr1	70238189	70238514
chr1	70271603	70271730
chr1	70839695	70839875
chr1	71576733	71576831
chr1	71609185	71609337
chr1	71609442	71609645
chr1	71709925	71710132
chr1	71870006	71870165
chr1	72131243	72131598
chr1	72132283	72132495
chr1	73646931	73647040
chr1	73907248	73907529
chr1	73927994	73928121
chr1	73957319	73957444
chr1	74368780	74369075
chr1	74567119	74567243
chr1	74660141	74660322
chr1	74782804	74782963
chr1	75172551	75172661
chr1	75177336	75177485
chr1	75185678	75185801
chr1	75186561	75186875
chr1	75239483	75239675
chr1	75241156	75241271
chr1	75243138	75243254
chr1	75315952	75316083
chr1	75402343	75402465
chr1	75429020	75429220
chr1	75475724	75475861
chr1	75476019	75476145
chr1	75491224	75491352
chr1	75503663	75503898
chr1	75556845	75556962
chr1	75654626	75654782
chr1	76003308	76003462
chr1	76588881	76589040
chr1	76589869	76590138
chr1	76615042	76615298
chr1	76616133	76616271
chr1	76773499	76773623
chr1	76776650	76776850
chr1	76777506	76777727
chr1	76777777	76777932
chr1	77667934	77668105
chr1	77668906	77669073
chr1	78467155	78467307
chr1	78830364	78830500
chr1	79019068	79019215
chr1	79020144	79020187
chr1	79126434	79126515
chr1	79126557	79126607
chr1	79938131	79938427
chr1	79943868	79944032
chr1	80142037	80142286
chr1	80146591	80146730
chr1	81420429	81420576
chr1	81564333	81564454
chr1	81569866	81570177
chr1	81570774	81570897
chr1	82501328	82501462
chr1	82502094	82502514
chr1	82814890	82815023
chr1	83984746	83984881
chr1	83987586	83987714
chr1	83988180	83988303
chr1	84999336	84999466
chr1	85000113	85000309
chr1	85139430	85139581
chr1	85144532	85144794
chr1	85144835	85145036
chr1	85470735	85470926
chr1	85475889	85476371
chr1	85883238	85883365
chr1	86173442	86173604
chr1	86320205	86320338
chr1	86595833	86595956
chr1	87079655	87079883
chr1	87134069	87134165
chr1	87139340	87139498
chr1	87139551	87139783
chr1	87140429	87140554
chr1	87406959	87407137
chr1	87428559	87428711
chr1	87460445	87460627
chr1	87461162	87461581
chr1	88270175	88270285
chr1	88275128	88275261
chr1	89044273	89044476
chr1	89101788	89101975
chr1	89145175	89145414
chr1	89199153	89199313
chr1	89199397	89199526
chr1	89200188	89200458
chr1	89519801	89519924
chr1	89670438	89670559
chr1	89671959	89672066
chr1	89933721	89933909
chr1	90335041	90335200
chr1	90813558	90813688
chr1	91068526	91068675
chr1	91078340	91078477
chr1	91295996	91296139
chr1	91308668	91308796
chr1	91320046	91320197
chr1	91353931	91354047
chr1	91370204	91370438
chr1	91370504	91370511
chr1	91476912	91477204
chr1	91477889	91478108
chr1	91501086	91501361
chr1	91982110	91982200
chr1	92527277	92527391
chr1	92856981	92857086
chr1	92881762	92881879
chr1	93107373	93107765
chr1	93111079	93111628
chr1	93195928	93196051
chr1	93826456	93826635
chr1	93874535	93874776
chr1	93940624	93940786
chr1	93956701	93957025
chr1	93957657	93957936
chr1	93961137	93961284
chr1	95451847	95452053
chr1	95695418	95695618
chr1	95696231	95696539
chr1	95896017	95896253
chr1	96264268	96264390
chr1	96969113	96969332
chr1	97172803	97172910
chr1	97172990	97173158
chr1	97173771	97173935
chr1	97173995	97174211
chr1	97523222	97523391
chr1	98195092	98195215
chr1	98287421	98287642
chr1	98385726	98385871
chr1	99635198	99635451
chr1	100531239	100531437
chr1	100754978	100754984
chr1	100755101	100755111
chr1	101093219	101093343
chr1	101526331	101526514
chr1	101978194	101978404
chr1	101983852	101983965
chr1	101984031	101984241
chr1	101984837	101985207
chr1	103031719	103031874
chr1	103031926	103032137
chr1	103032730	103032925
chr1	103154201	103154317
chr1	103178823	103178917
chr1	103210878	103211212
chr1	103211803	103212022
chr1	103479086	103479277
chr1	103479452	103479671
chr1	103588796	103588956
chr1	103589093	103589283
chr1	103589910	103590180
chr1	103593740	103593901
chr1	104293424	104293699
chr1	104364812	104364943
chr1	104365696	104365905
chr1	105760836	105760965
chr1	105764228	105764405
chr1	105813685	105813817
chr1	105839466	105839593
chr1	106119128	106119265
chr1	106119447	106119570
chr1	106802593	106802719
chr1	106802829	106802957
chr1	106923685	106923823
chr1	107526738	107526870
chr1	108040469	108040607
chr1	108137517	108137693
chr1	108327694	108327919
chr1	108414547	108414944
chr1	108415560	108415733
chr1	108945407	108945533
chr1	108948605	108948812
chr1	108957141	108957303
chr1	109128802	109128940
chr1	109132470	109132715
chr1	109133456	109133665
chr1	109136379	109136514
chr1	109613493	109613585
chr1	109614512	109614879
chr1	110329430	110329574
chr1	110330146	110330458
chr1	110613116	110613370
chr1	110941979	110942168
chr1	111253655	111253900
chr1	111259464	111259804
chr1	111260329	111260477
chr1	111580926	111581076
chr1	111703378	111703508
chr1	111704351	111704820
chr1	112270087	112270408
chr1	112271202	112271401
chr1	112444193	112444571
chr1	112568946	112569058
chr1	112569128	112569372
chr1	112600080	112600278
chr1	112600325	112600487
chr1	112838301	112838423
chr1	112929449	112929767
chr1	112930499	112930664
chr1	112930706	112930895
chr1	113016141	113016315
chr1	113016410	113016564
chr1	113017172	113017489
chr1	114183034	114183097
chr1	114183667	114183783
chr1	114185329	114185465
chr1	114185572	114185774
chr1	114186374	114186677
chr1	114211560	114211825
chr1	114215122	114215245
chr1	114215347	114215517
chr1	114557775	114557927
chr1	114809071	114809178
chr1	115889297	115889493
chr1	115890095	115890376
chr1	116363049	116363090
chr1	116363164	116363373
chr1	116653972	116654309
chr1	116654938	116655081
chr1	116862092	116862215
chr1	117253671	117253794
chr1	117253837	117253957
chr1	117254003	117254117
chr1	117254266	117254598
chr1	117634455	117634645
chr1	117702083	117702217
chr1	117707589	117707991
chr1	117708596	117708695
chr1	117708774	117708927
chr1	117747150	117747267
chr1	117749268	117749502
chr1	118092151	118092285
chr1	118097404	118097567
chr1	118149916	118150303
chr1	118153125	118153254
chr1	118521786	118521971
chr1	118837893	118838033
chr1	120022162	120022289
chr1	120241436	120241582
chr1	120243822	120243954
chr1	120358506	120358650
chr1	120574797	120574989
chr1	120575562	120575691
chr1	120575771	120575937
chr1	121426070	121426258
chr1	121669166	121669309
chr1	121777338	121777523
chr1	121781058	121781207
chr1	121781310	121781572
chr1	122357106	122357324
chr1	122772388	122772522
chr1	122773093	122773262
chr1	123857137	123857307
chr1	123857365	123857489
chr1	125317039	125317198
chr1	125317846	125318243
chr1	125349038	125349301
chr1	125349907	125350082
chr1	126424349	126424508
chr1	126425105	126425237
chr1	126425277	126425411
chr1	126429498	126429576
chr1	126706738	126706862
chr1	126939468	126939658
chr1	126940208	126940579
chr1	127197118	127197306
chr1	127384740	127384908
chr1	127563934	127564446
chr1	127565025	127565242
chr1	127880738	127881088
chr1	127881740	127881892
chr1	127881964	127882106
chr1	127892014	127892313
chr1	127895862	127896115
chr1	127896770	127896927
chr1	128038534	128038829
chr1	128089627	128089758
chr1	128089827	128089973
chr1	128888380	128888513
chr1	129090725	129090876
chr1	130534341	130534507
chr1	130534590	130534713
chr1	130535363	130535725
chr1	130538968	130539202
chr1	130600543	130600666
chr1	130600861	130600888
chr1	130600934	130601084
chr1	130710189	130710400
chr1	131128959	131129126
chr1	131129284	131129495
chr1	131129590	131130100
chr1	131308376	131308529
chr1	131308809	131308939
chr1	131573900	131574028
chr1	131641647	131641830
chr1	131643333	131643810
chr1	131644037	131644216
chr1	131644278	131644476
chr1	131647122	131647373
chr1	131648798	131648975
chr1	131680749	131680805
chr1	131977941	131978065
chr1	132017883	132018014
chr1	132229275	132229406
chr1	132327749	132327895
chr1	132360595	132360957
chr1	132380982	132381081
chr1	133274175	133274327
chr1	133717777	133717935
chr1	134068647	134068804
chr1	134540910	134541076
chr1	135232024	135232150
chr1	135532498	135532713
chr1	135698972	135699128
chr1	135746745	135746869
chr1	136034075	136034208
chr1	136215842	136216053
chr1	136225345	136225540
chr1	136273681	136273806
chr1	136364901	136365131
chr1	136375540	136375692
chr1	136416880	136417003
chr1	136462970	136463123
chr1	136468438	136468556
chr1	136482379	136482530
chr1	136483902	136484167
chr1	136486334	136486460
chr1	136527485	136527590
chr1	136531572	136531695
chr1	136789155	136789594
chr1	136810150	136810307
chr1	137155794	137155868
chr1	138311645	138311768
chr1	139423414	139423560
chr1	139470516	139470697
chr1	139473601	139473725
chr1	139491402	139491645
chr1	139724846	139724974
chr1	139725256	139725389
chr1	139725913	139726233
chr1	139729811	139729936
chr1	139907689	139907856
chr1	140047992	140048116
chr1	140816835	140816979
chr1	140817088	140817322
chr1	140817868	140818184
chr1	140823647	140823836
chr1	140964546	140964775
chr1	140964821	140964944
chr1	141035644	141035829
chr1	141036421	141036813
chr1	141042266	141042435
chr1	141300536	141300655
chr1	141372644	141372954
chr1	142127197	142127326
chr1	142359945	142360199
chr1	142360892	142361059
chr1	142588801	142588924
chr1	142589685	142589829
chr1	142612172	142612401
chr1	142615855	142616048
chr1	143849591	143849721
chr1	143862394	143862580
chr1	144223670	144223801
chr1	144384197	144384588
chr1	144385199	144385322
chr1	144385387	144385576
chr1	144854839	144854988
chr1	144860460	144860752
chr1	144861355	144861478
chr1	144861569	144861725
chr1	145120593	145120703
chr1	145255232	145255365
chr1	145528039	145528162
chr1	146121044	146121191
chr1	146121247	146121437
chr1	146122041	146122322
chr1	146127749	146127909
chr1	146203524	146203659
chr1	146203807	146203930
chr1	146282259	146282473
chr1	146288588	146288739
chr1	146397171	146397266
chr1	146397371	146397507
chr1	146402890	146403233
chr1	146403821	146403999
chr1	147359823	147359965
chr1	147944075	147944264
chr1	148168732	148168855
chr1	148174169	148174299
chr1	148274506	148274687
chr1	148275387	148275670
chr1	148456922	148457049
chr1	148462504	148462828
chr1	148463465	148463593
chr1	148463715	148463841
chr1	148485754	148485894
chr1	148486539	148486841
chr1	148490433	148490561
chr1	149296987	149297034
chr1	149394340	149394473
chr1	149511958	149512450
chr1	149513001	149513155
chr1	149520172	149520305
chr1	149581603	149581986
chr1	149582578	149582899
chr1	149588375	149588544
chr1	150230136	150230401
chr1	150233125	150233265
chr1	150743649	150743770
chr1	151086521	151086689
chr1	151374836	151374960
chr1	151811635	151811690
chr1	152242285	152242434
chr1	152275080	152275124
chr1	152275181	152275346
chr1	152413598	152413735
chr1	152663201	152663400
chr1	152663987	152664314
chr1	153262618	153262728
chr1	153305368	153305512
chr1	153414107	153414228
chr1	153435892	153436091
chr1	153754094	153754217
chr1	153880569	153880699
chr1	153903046	153903208
chr1	153907994	153908163
chr1	154190661	154190795
chr1	154799411	154799534
chr1	154904642	154904765
chr1	154905679	154905959
chr1	155283268	155283430
chr1	156366116	156366218
chr1	157077562	157077711
chr1	158249253	158249377
chr1	158331631	158331772
chr1	159969922	159970098
chr1	159975487	159975776
chr1	159976349	159976772
chr1	160767677	160767835
chr1	160815985	160816159
chr1	160819826	160820007
chr1	160820655	160820938
chr1	161020213	161020394
chr1	161060736	161060882
chr1	161115596	161115706
chr1	161532654	161532791
chr1	161726459	161726618
chr1	161727548	161727687
chr1	161746170	161746298
chr1	161746660	161746814
chr1	162840808	162840946
chr1	162841573	162841995
chr1	163472167	163472339
chr1	163676448	163676586
chr1	163710078	163710210
chr1	163710299	163710510
chr1	163946176	163946323
chr1	164224277	164224404
chr1	164224466	164225003
chr1	164225245	164225435
chr1	164229386	164229509
chr1	164443326	164443520
chr1	165082461	165082712
chr1	165103087	165103306
chr1	166043618	166043741
chr1	166079902	166080064
chr1	166238484	166238845
chr1	166352404	166352642
chr1	166353305	166353572
chr1	166768232	166768433
chr1	166768575	166768791
chr1	166769356	166769513
chr1	166912601	166912750
chr1	166940029	166940415
chr1	167236555	167236662
chr1	167340201	167340416
chr1	167445867	167445996
chr1	167632358	167632623
chr1	168357772	168357910
chr1	169042028	169042151
chr1	169525103	169525282
chr1	169542478	169542704
chr1	169548614	169548891
chr1	170115875	170116039
chr1	170116105	170116238
chr1	170116888	170117162
chr1	170122725	170122870
chr1	170194309	170194441
chr1	170694340	170694470
chr1	170771662	170771894
chr1	170942090	170942707
chr1	170942957	170943135
chr1	171119536	171119665
chr1	171240963	171241086
chr1	171256602	171256711
chr1	171272566	171272711
chr1	171273931	171274115
chr1	171274273	171274418
chr1	171338443	171338621
chr1	171481485	171481584
chr1	171481724	171482292
chr1	171482578	171482712
chr1	171483033	171483176
chr1	171487092	171487344
chr1	171679793	171679995
chr1	171830188	171830540
chr1	172007863	172008085
chr1	172009556	172009680
chr1	172009809	172009932
chr1	172013047	172013185
chr1	172128578	172128728
chr1	172144763	172144971
chr1	172172519	172172801
chr1	172210309	172210478
chr1	172265944	172266153
chr1	172266930	172267091
chr1	172318296	172318440
chr1	172495966	172496089
chr1	172541238	172541398
chr1	172588814	172588949
chr1	172621611	172621714
chr1	173337014	173337167
chr1	173580200	173580332
chr1	173712102	173712256
chr1	174254338	174254463
chr1	174289116	174289305
chr1	174836862	174837076
chr1	175046834	175047182
chr1	175048052	175048175
chr1	175887583	175887832
chr1	175978721	175978918
chr1	176543228	176543357
chr1	176548747	176549129
chr1	176549780	176550090
chr1	176583556	176583677
chr1	176725077	176725200
chr1	177448463	177448604
chr1	177608686	177608813
chr1	177786838	177787049
chr1	178058293	178058521
chr1	178059058	178059489
chr1	178129097	178129458
chr1	178143227	178143350
chr1	178174235	178174373
chr1	178174418	178174570
chr1	178175208	178175351
chr1	178175410	178175533
chr1	178415458	178415601
chr1	178632773	178632900
chr1	179343551	179343714
chr1	179414468	179414670
chr1	179572976	179573099
chr1	179579481	179579654
chr1	179592657	179592804
chr1	179715005	179715149
chr1	179752399	179752531
chr1	179766335	179766466
chr1	179856840	179856993
chr1	179866922	179867068
chr1	179894042	179894171
chr1	179895077	179895446
chr1	179900906	179901073
chr1	180162207	180162412
chr1	180332762	180332870
chr1	180612212	180612419
chr1	180612508	180612755
chr1	180616150	180616523
chr1	180643861	180644009
chr1	180736646	180736839
chr1	180954702	180954837
chr1	180968790	180968926
chr1	181187205	181187384
chr1	181263674	181263820
chr1	181269167	181269526
chr1	181270140	181270274
chr1	181270333	181270520
chr1	181493004	181493291
chr1	181493946	181494274
chr1	181499220	181499374
chr1	181641235	181641380
chr1	181757210	181757329
chr1	181782374	181782541
chr1	181832125	181832269
chr1	181836099	181836244
chr1	181923488	181923646
chr1	182230739	182230844
chr1	182257665	182258296
chr1	182261617	182261888
chr1	182263251	182263466
chr1	182265929	182266073
chr1	182316912	182317091
chr1	182397501	182397644
chr1	182745511	182745666
chr1	183087446	183087831
chr1	183088521	183088809
chr1	183088922	183089293
chr1	183089393	183089493
chr1	183291026	183291159
chr1	183422925	183423138
chr1	183423365	183423498
chr1	183426577	183426722
chr1	183564621	183564775
chr1	183564840	183564979
chr1	183570974	183571268
chr1	184727647	184727933
chr1	184890588	184890781
chr1	184897606	184897770
chr1	184898551	184898722
chr1	184905437	184905576
chr1	185031252	185031510
chr1	185061842	185061965
chr1	185221013	185221081
chr1	185303862	185304109
chr1	185330086	185330209
chr1	185341086	185341209
chr1	185458248	185458742
chr1	186858526	186858660
chr1	186967506	186967722
chr1	186967942	186968304
chr1	187340552	187340670
chr1	187393689	187393804
chr1	187876738	187876861
chr1	188341930	188342006
chr1	188714093	188714256
chr1	188981295	188981418
chr1	188983009	188983148
chr1	189209897	189210096
chr1	189476899	189477031
chr1	189751192	189751430
chr1	189771628	189771757
chr1	189786756	189786917
chr1	189822068	189822191
chr1	189840827	189840988
chr1	189850297	189850391
chr1	189850655	189850777
chr1	189850959	189851089
chr1	189857232	189857390
chr1	189885273	189885401
chr1	189945306	189945429
chr1	190077684	190077813
chr1	190557470	190557593
chr1	190690608	190690746
chr1	190870841	190871133
chr1	190949115	190949257
chr1	191120887	191121118
chr1	191156213	191156341
chr1	191157075	191157198
chr1	191164268	191164371
chr1	191316731	191316851
chr1	191349795	191349962
chr1	191501906	191502177
chr1	191834097	191834220
chr1	191894590	191894739
chr1	191909004	191909127
chr1	191934057	191934234
chr1	191934333	191934785
chr1	191935050	191935189
chr1	191938095	191938391
chr1	191939762	191939982
chr1	191942415	191942567
chr1	191985313	191985521
chr1	191997708	191997856
chr1	192813709	192813864
chr1	193632710	193632976
chr1	194653891	194654071
chr1	195241628	195241866
chr1	195260097	195260228
chr1	195265368	195265535
chr1	195321328	195321504
chr1	195321580	195321743
chr1	195327207	195327314
chr1	195352569	195352692
chr1	195357653	195357891
chr1	195357931	195358170
chr10	3316310	3316541
chr10	3320764	3320991
chr10	3601081	3601212
chr10	3606661	3606919
chr10	3607800	3607965
chr10	3620857	3620989
chr10	3946921	3947097
chr10	3964031	3964134
chr10	3999994	4000157
chr10	4368981	4369263
chr10	5090119	5090242
chr10	5718570	5718900
chr10	5719196	5719366
chr10	5719451	5719607
chr10	5722245	5722595
chr10	5723939	5724116
chr10	5726538	5726675
chr10	6080745	6080941
chr10	6399379	6399590
chr10	6566804	6566980
chr10	6571085	6571388
chr10	7241577	7241777
chr10	7349820	7349980
chr10	7351259	7351388
chr10	7365295	7365418
chr10	7411608	7411854
chr10	7416320	7416533
chr10	7481539	7481683
chr10	7867577	7867771
chr10	8207446	8207583
chr10	8544166	8544295
chr10	8544964	8545164
chr10	8546524	8546781
chr10	8550071	8550806
chr10	8599547	8599674
chr10	8600339	8600708
chr10	8635477	8635718
chr10	8750828	8750940
chr10	8757624	8757783
chr10	8764032	8764354
chr10	9798051	9798262
chr10	9847363	9847507
chr10	10085047	10085134
chr10	10667298	10667550
chr10	11492058	11492265
chr10	11694502	11694691
chr10	11695296	11695647
chr10	11794333	11794475
chr10	11903129	11903313
chr10	12355430	12355534
chr10	13060999	13061156
chr10	13090869	13091078
chr10	13420338	13420527
chr10	13893356	13893494
chr10	14559923	14560054
chr10	14645841	14645948
chr10	15179906	15180164
chr10	15183083	15183252
chr10	15635391	15635576
chr10	15935702	15935852
chr10	16692524	16692618
chr10	17143600	17143735
chr10	17319899	17320023
chr10	17322735	17322831
chr10	17323283	17323482
chr10	18024746	18024873
chr10	18139245	18139446
chr10	18213944	18214218
chr10	18239419	18239538
chr10	18451352	18451475
chr10	18531640	18531795
chr10	19261998	19262121
chr10	19538981	19539166
chr10	19544597	19544932
chr10	19545562	19545927
chr10	19707863	19708110
chr10	19797626	19797749
chr10	19798464	19798693
chr10	19872466	19872612
chr10	19972592	19972700
chr10	20010665	20010898
chr10	20016269	20016706
chr10	20017328	20017650
chr10	20106996	20107171
chr10	20116634	20116757
chr10	20286817	20286965
chr10	20333368	20333526
chr10	20400260	20400367
chr10	20431244	20431391
chr10	20649253	20649450
chr10	20967921	20968044
chr10	20981343	20981482
chr10	20994009	20994187
chr10	21211531	21211685
chr10	21212431	21212573
chr10	21236188	21236312
chr10	21353475	21353598
chr10	21593061	21593273
chr10	21642274	21642399
chr10	21648994	21649196
chr10	21675757	21675941
chr10	21690849	21690933
chr10	21998885	21999047
chr10	22091292	22091471
chr10	22441958	22442081
chr10	22528958	22529246
chr10	22530052	22530233
chr10	22679521	22679644
chr10	22683369	22683536
chr10	22690033	22690207
chr10	22735061	22735447
chr10	22735766	22735906
chr10	22738818	22739136
chr10	22740469	22740689
chr10	23459528	23459768
chr10	23631754	23631879
chr10	23726533	23726712
chr10	23792529	23792666
chr10	23868231	23868355
chr10	23877217	23877350
chr10	23878012	23878173
chr10	23940969	23941091
chr10	24187574	24187784
chr10	24677649	24677833
chr10	24686518	24686640
chr10	24686724	24686947
chr10	24687483	24687753
chr10	24854723	24854889
chr10	24854963	24855135
chr10	24908678	24908822
chr10	25101687	25101822
chr10	25105056	25105229
chr10	25106119	25106265
chr10	25251620	25251772
chr10	25274806	25274929
chr10	25458563	25459262
chr10	25897395	25897586
chr10	25900254	25900393
chr10	25969458	25969618
chr10	25969661	25969909
chr10	26107758	26107908
chr10	26338343	26338474
chr10	26733392	26733539
chr10	26815191	26815305
chr10	26930629	26930757
chr10	27823467	27823539
chr10	29013634	29013808
chr10	29196586	29196746
chr10	29196863	29197461
chr10	29699229	29699394
chr10	30481421	30481863
chr10	30482418	30482779
chr10	30485341	30485512
chr10	30814288	30814430
chr10	30815046	30815371
chr10	31088659	31089159
chr10	31089753	31090105
chr10	31483714	31483944
chr10	31705345	31705478
chr10	32182245	32182386
chr10	32936718	32936940
chr10	32972158	32972288
chr10	32972390	32972412
chr10	33886861	33886995
chr10	33887177	33887383
chr10	33888035	33888334
chr10	33890771	33890901
chr10	34434644	34434814
chr10	34630640	34630806
chr10	34747448	34747612
chr10	34747708	34747844
chr10	34748463	34748616
chr10	35310509	35310573
chr10	35521327	35521459
chr10	35521512	35521635
chr10	35724919	35725105
chr10	36779411	36779534
chr10	37450619	37450763
chr10	37853542	37853717
chr10	38590437	38590691
chr10	39198463	39198571
chr10	39764068	39764328
chr10	39764366	39764553
chr10	40036778	40036994
chr10	40059445	40059597
chr10	40076800	40076953
chr10	40080717	40080795
chr10	40237356	40237533
chr10	40322213	40322406
chr10	40323671	40323802
chr10	40325673	40325800
chr10	40551199	40551350
chr10	40565318	40565418
chr10	40810484	40810647
chr10	40833401	40833553
chr10	40937671	40937804
chr10	41309302	41309457
chr10	41437124	41437331
chr10	41437430	41437805
chr10	41438079	41438230
chr10	41441133	41441452
chr10	41442790	41442976
chr10	41445411	41445597
chr10	41451986	41452096
chr10	41803311	41803518
chr10	41840782	41840966
chr10	41841583	41841995
chr10	41847324	41847524
chr10	41958662	41958812
chr10	41990856	41991000
chr10	42033031	42033179
chr10	42185521	42185647
chr10	42196948	42197799
chr10	42203827	42204016
chr10	42204986	42205125
chr10	42683174	42683277
chr10	42706201	42706333
chr10	43255593	43255772
chr10	43510383	43510593
chr10	43511314	43511653
chr10	43511818	43511941
chr10	43532727	43532872
chr10	43576982	43577120
chr10	43652093	43652266
chr10	43772630	43772819
chr10	43773611	43773824
chr10	43826170	43826290
chr10	43836314	43836414
chr10	43877451	43877590
chr10	43888985	43889077
chr10	44346975	44347108
chr10	44476541	44476713
chr10	44852598	44852735
chr10	45095038	45095171
chr10	45115089	45115286
chr10	45127936	45128047
chr10	45158219	45158511
chr10	45555028	45555157
chr10	45558745	45559037
chr10	45722288	45722457
chr10	45857505	45857651
chr10	47452784	47453001
chr10	47453101	47453283
chr10	47670815	47671000
chr10	47671794	47672044
chr10	47754994	47755438
chr10	48034370	48034602
chr10	48995581	48995721
chr10	49225125	49225277
chr10	50419597	50419758
chr10	50422164	50422287
chr10	50422835	50423130
chr10	50426412	50426893
chr10	50426978	50427125
chr10	50491367	50491501
chr10	50491570	50491754
chr10	50495170	50495353
chr10	51744132	51744260
chr10	51744318	51744449
chr10	51884238	51884444
chr10	51887678	51887861
chr10	52319549	52319677
chr10	52545650	52545925
chr10	52662117	52662241
chr10	53299110	53299371
chr10	53442836	53443053
chr10	53475002	53475234
chr10	53919143	53919282
chr10	54417490	54417613
chr10	54533874	54534046
chr10	54593256	54593519
chr10	54692864	54692965
chr10	54887000	54887183
chr10	54890884	54891002
chr10	54907794	54907958
chr10	55080322	55080456
chr10	55630447	55630562
chr10	55635522	55635951
chr10	55719318	55719738
chr10	56287585	56287713
chr10	56354934	56355074
chr10	56504681	56504821
chr10	56720834	56720958
chr10	57137988	57138151
chr10	57138718	57139063
chr10	57333080	57333196
chr10	57539779	57539883
chr10	58224295	58224849
chr10	58225151	58225286
chr10	58231914	58232333
chr10	58232397	58232615
chr10	58232809	58232936
chr10	59382089	59382246
chr10	59382868	59383264
chr10	59395638	59395934
chr10	59416330	59416526
chr10	59435809	59435999
chr10	59815705	59815847
chr10	59892201	59892293
chr10	59894280	59894491
chr10	59895599	59895772
chr10	59922133	59922256
chr10	60185849	60186294
chr10	60186433	60186556
chr10	60257618	60257741
chr10	60323449	60323611
chr10	60385130	60385269
chr10	60409033	60409196
chr10	60410710	60410851
chr10	60534416	60534557
chr10	60555478	60555625
chr10	60712833	60712947
chr10	60777404	60777677
chr10	61001811	61001957
chr10	61221787	61221945
chr10	61245892	61246045
chr10	61271076	61271193
chr10	61498145	61498290
chr10	61580183	61580297
chr10	61699444	61699617
chr10	61739246	61739415
chr10	62071841	62071998
chr10	62166274	62166371
chr10	62269713	62269966
chr10	62271598	62271801
chr10	62284788	62284934
chr10	62290121	62290350
chr10	62299069	62299410
chr10	62401739	62401901
chr10	62433061	62433196
chr10	62456636	62456760
chr10	62540073	62540212
chr10	62582438	62582544
chr10	62609065	62609195
chr10	62613091	62613239
chr10	62690758	62690898
chr10	62770833	62771020
chr10	62812790	62812917
chr10	62949171	62949351
chr10	62961587	62961744
chr10	62966412	62966529
chr10	62969704	62969871
chr10	63104021	63104368
chr10	63105003	63105344
chr10	63110832	63111057
chr10	63131038	63131226
chr10	63192368	63192661
chr10	63336916	63337080
chr10	63421600	63421829
chr10	64586031	64586154
chr10	64785171	64785303
chr10	64785440	64785566
chr10	65639045	65639168
chr10	65643548	65643871
chr10	65644504	65644660
chr10	65644709	65644853
chr10	65950932	65951052
chr10	65954671	65954968
chr10	65955686	65955819
chr10	66072795	66072884
chr10	66072924	66073095
chr10	66582533	66582579
chr10	66722515	66722681
chr10	66728150	66728247
chr10	66728357	66728522
chr10	66729151	66729477
chr10	66736972	66737121
chr10	66772883	66773034
chr10	67200730	67200853
chr10	67836374	67836508
chr10	67909370	67909466
chr10	67925380	67925501
chr10	68006804	68006930
chr10	68041398	68041560
chr10	68097395	68097588
chr10	68186063	68186186
chr10	68201747	68201871
chr10	68202114	68202236
chr10	68225121	68225610
chr10	68411381	68411586
chr10	68448063	68448244
chr10	69248761	69248893
chr10	69270120	69270329
chr10	69332638	69332796
chr10	69892372	69892500
chr10	69986275	69986444
chr10	69992204	69992295
chr10	69994040	69994187
chr10	70004934	70005119
chr10	70059970	70060118
chr10	70150828	70151088
chr10	70153925	70154052
chr10	70187673	70187834
chr10	70189023	70189306
chr10	70189358	70189564
chr10	70240383	70240528
chr10	70266963	70267065
chr10	70791666	70791873
chr10	70792437	70792599
chr10	70792662	70792899
chr10	71171205	71171326
chr10	71381397	71381529
chr10	71381629	71381798
chr10	71691430	71691865
chr10	71692462	71692762
chr10	71698298	71698411
chr10	71824506	71824630
chr10	72297121	72297252
chr10	73550402	73550594
chr10	73856859	73857078
chr10	74120871	74120994
chr10	74875974	74876187
chr10	74961454	74961585
chr10	74991386	74991531
chr10	74991575	74991594
chr10	74991847	74991979
chr10	75014973	75015154
chr10	75018960	75019074
chr10	75180077	75180246
chr10	75581312	75581426
chr10	75603781	75603944
chr10	75640533	75640675
chr10	75756654	75756783
chr10	75855700	75855834
chr10	75865838	75865983
chr10	76039309	76039375
chr10	76054108	76054252
chr10	76152335	76152438
chr10	76310653	76310814
chr10	76311172	76311289
chr10	76356132	76356227
chr10	76367203	76367353
chr10	76374985	76375233
chr10	76380212	76380412
chr10	76403558	76403870
chr10	76409444	76409603
chr10	76411055	76411200
chr10	76411973	76412096
chr10	76420300	76420419
chr10	76436412	76436632
chr10	76440227	76440547
chr10	76490025	76490092
chr10	76596332	76596571
chr10	76614359	76614678
chr10	76920385	76920643
chr10	77042754	77042878
chr10	77192856	77193034
chr10	77262325	77262522
chr10	77264844	77264972
chr10	77265858	77265983
chr10	77500922	77501056
chr10	77951007	77951286
chr10	77951825	77952221
chr10	78020563	78020822
chr10	78021484	78021741
chr10	78182439	78182582
chr10	78230956	78231079
chr10	78410870	78411018
chr10	78456784	78456925
chr10	78585701	78585838
chr10	78809818	78809869
chr10	78821662	78821977
chr10	78822602	78822793
chr10	78863428	78863535
chr10	78867177	78867543
chr10	79675671	79675812
chr10	79675417	79675605
chr10	79687898	79688028
chr10	79708826	79709052
chr10	79710717	79710869
chr10	79724445	79724789
chr10	79735485	79736211
chr10	79739199	79739240
chr10	79739297	79739587
chr10	79740147	79740270
chr10	79756726	79756888
chr10	79762052	79762262
chr10	79784481	79784576
chr10	79801222	79801346
chr10	79818998	79819173
chr10	79866470	79866614
chr10	79882870	79882968
chr10	79888660	79888790
chr10	79899207	79899342
chr10	79903080	79903249
chr10	79974451	79974587
chr10	79975684	79976111
chr10	79976395	79976543
chr10	79976794	79977767
chr10	79978442	79978683
chr10	79979567	79979731
chr10	79990873	79991023
chr10	80002546	80002691
chr10	80002934	80003120
chr10	80004975	80005110
chr10	80012286	80012454
chr10	80013666	80013947
chr10	80014248	80014401
chr10	80026252	80026375
chr10	80028719	80028842
chr10	80057698	80058105
chr10	80059936	80060067
chr10	80130308	80130425
chr10	80131428	80132213
chr10	80156357	80156609
chr10	80170224	80170375
chr10	80170872	80171023
chr10	80171561	80172069
chr10	80172228	80172355
chr10	80196919	80197025
chr10	80208850	80209105
chr10	80278985	80279225
chr10	80287552	80287755
chr10	80288092	80288211
chr10	80311190	80311350
chr10	80311961	80312112
chr10	80313186	80313363
chr10	80315109	80315248
chr10	80333436	80333528
chr10	80341322	80341445
chr10	80360193	80360316
chr10	80381518	80381870
chr10	80382143	80382571
chr10	80395125	80395621
chr10	80410431	80410722
chr10	80412742	80413075
chr10	80415353	80415533
chr10	80546461	80546654
chr10	80547778	80547902
chr10	80549479	80549609
chr10	80568985	80569245
chr10	80583923	80584081
chr10	80586528	80586867
chr10	80607258	80607385
chr10	80634313	80634612
chr10	80638024	80638507
chr10	80638545	80638717
chr10	80639098	80639281
chr10	80639751	80639883
chr10	80640431	80640581
chr10	80691082	80691483
chr10	80785082	80785209
chr10	80806578	80806701
chr10	80834283	80834461
chr10	80834508	80834694
chr10	80834965	80835095
chr10	80835874	80836069
chr10	80864029	80864101
chr10	80888221	80888353
chr10	80888391	80888514
chr10	80897927	80898158
chr10	80976298	80976519
chr10	80980579	80980702
chr10	81031147	81031644
chr10	81080112	81080236
chr10	81143959	81144642
chr10	81144795	81144975
chr10	81145069	81145257
chr10	81147970	81148587
chr10	81153471	81153596
chr10	81153637	81154329
chr10	81177745	81177885
chr10	81178009	81178289
chr10	81178623	81178914
chr10	81179017	81179235
chr10	81180196	81180298
chr10	81190009	81190230
chr10	81213267	81213390
chr10	81272540	81272707
chr10	81274616	81274751
chr10	81281149	81281286
chr10	81309139	81309188
chr10	81313786	81313921
chr10	81322496	81322845
chr10	81323609	81323746
chr10	81324920	81325037
chr10	81325187	81325384
chr10	81325492	81325963
chr10	81332421	81332834
chr10	81332920	81333179
chr10	81337903	81338322
chr10	81363949	81364313
chr10	81364477	81364999
chr10	81371072	81371201
chr10	81387725	81387915
chr10	81420395	81420824
chr10	81459489	81459639
chr10	81489811	81490023
chr10	81493413	81493591
chr10	81514307	81514443
chr10	81530819	81530947
chr10	81535112	81535235
chr10	81587631	81587764
chr10	81644952	81645126
chr10	81676278	81676561
chr10	81677337	81677494
chr10	81802047	81802170
chr10	81818812	81818964
chr10	81835541	81835677
chr10	81836466	81836678
chr10	81967985	81968347
chr10	81969015	81969334
chr10	81974713	81974834
chr10	81986266	81986434
chr10	82574689	82574914
chr10	82644223	82644432
chr10	82879196	82879333
chr10	82881968	82882088
chr10	82939507	82939688
chr10	82954528	82954665
chr10	82955296	82955437
chr10	83048631	83048945
chr10	83160374	83160524
chr10	83191219	83191600
chr10	83391800	83391919
chr10	83414546	83414709
chr10	83417725	83417860
chr10	83418625	83418758
chr10	83424782	83424983
chr10	83425505	83425617
chr10	83465332	83465541
chr10	83471612	83471841
chr10	83472589	83472751
chr10	83611322	83611451
chr10	83620674	83620840
chr10	83652336	83652433
chr10	83676633	83676971
chr10	83677528	83677703
chr10	83787839	83787962
chr10	83788546	83788814
chr10	83792360	83792530
chr10	83816356	83816523
chr10	84155473	84155594
chr10	84374355	84374545
chr10	84446365	84446495
chr10	84528179	84528365
chr10	84744930	84745090
chr10	84745762	84745932
chr10	84749659	84749770
chr10	85017215	85017341
chr10	85649652	85649777
chr10	85715280	85715599
chr10	85716292	85716576
chr10	85772678	85773006
chr10	85955871	85956087
chr10	85956156	85956364
chr10	86677985	86678110
chr10	86680814	86680931
chr10	86732338	86732461
chr10	86908758	86908873
chr10	86908927	86909109
chr10	87142593	87142811
chr10	88135808	88135983
chr10	88260417	88260547
chr10	88459448	88459587
chr10	88459768	88459938
chr10	88651005	88651379
chr10	88652030	88652186
chr10	88657816	88657960
chr10	88949578	88949717
chr10	88963981	88964212
chr10	88967955	88968163
chr10	89171628	89171954
chr10	89461226	89461448
chr10	89805431	89805589
chr10	90033123	90033270
chr10	90049785	90050163
chr10	90133625	90133804
chr10	90135131	90135384
chr10	90324744	90324879
chr10	90328538	90328675
chr10	90329275	90329460
chr10	91102053	91102231
chr10	91816684	91816842
chr10	92753646	92753849
chr10	93019318	93019441
chr10	93237775	93237935
chr10	93247445	93247568
chr10	93421608	93421734
chr10	93461176	93461307
chr10	93622553	93622676
chr10	93691635	93691795
chr10	93710424	93710645
chr10	93733673	93733834
chr10	93734171	93734251
chr10	93785786	93785958
chr10	93845839	93846476
chr10	93907897	93908163
chr10	93965756	93965879
chr10	93971545	93971709
chr10	94155947	94156087
chr10	94172206	94172373
chr10	94199776	94199904
chr10	94367814	94368203
chr10	94368809	94369067
chr10	94837853	94837996
chr10	94871045	94871169
chr10	94950717	94950858
chr10	95215566	95215694
chr10	95309245	95309381
chr10	95315514	95315638
chr10	95315753	95315887
chr10	95773642	95773778
chr10	96161069	96161399
chr10	96161949	96162071
chr10	96198234	96198688
chr10	96199234	96199449
chr10	96673718	96673865
chr10	97320597	97320816
chr10	97328105	97328525
chr10	97329151	97329317
chr10	97329445	97329591
chr10	98783439	98783615
chr10	98869876	98870026
chr10	99015459	99015601
chr10	99017479	99017613
chr10	99028218	99028321
chr10	99098273	99098468
chr10	99102048	99102269
chr10	99102963	99103334
chr10	99109487	99109638
chr10	99109691	99109849
chr10	99133473	99133601
chr10	99155049	99155194
chr10	99216513	99216670
chr10	99255370	99255493
chr10	99339340	99339512
chr10	99340138	99340556
chr10	99511701	99511818
chr10	99549894	99550312
chr10	99551129	99551297
chr10	99599640	99599922
chr10	99608790	99609098
chr10	99740286	99740409
chr10	100143947	100144136
chr10	100579266	100579434
chr10	104555556	104555735
chr10	104556327	104556493
chr10	104556591	104556777
chr10	104562178	104562343
chr10	104823378	104823616
chr10	104824401	104824542
chr10	104824618	104824760
chr10	104835672	104835978
chr10	104836626	104836777
chr10	105177189	105177488
chr10	105178204	105178527
chr10	105181539	105181664
chr10	105238236	105238598
chr10	105672784	105672918
chr10	105676519	105676780
chr10	105677412	105677559
chr10	105677678	105677785
chr10	105799695	105799844
chr10	105799895	105800242
chr10	106390697	106390856
chr10	107366631	107366699
chr10	107999586	107999709
chr10	108000749	108000882
chr10	108006334	108006457
chr10	108094736	108094919
chr10	108147562	108147723
chr10	108230431	108230591
chr10	108265774	108265911
chr10	108360108	108360228
chr10	108365220	108365364
chr10	109315357	109315505
chr10	109320910	109321225
chr10	109321941	109322207
chr10	110504547	110504637
chr10	110642354	110642499
chr10	110696524	110696737
chr10	110697496	110697660
chr10	110754312	110754457
chr10	110759736	110759837
chr10	110763575	110763707
chr10	110763843	110764010
chr10	110764140	110764260
chr10	110780959	110781119
chr10	110784644	110784778
chr10	111000550	111000709
chr10	111272101	111272267
chr10	111377192	111377330
chr10	112053815	112054007
chr10	112785720	112785931
chr10	113728510	113728706
chr10	113729350	113729718
chr10	114535614	114535726
chr10	114963073	114963234
chr10	115195382	115195507
chr10	116113393	116113584
chr10	116113879	116114036
chr10	116114155	116114345
chr10	116419258	116419398
chr10	116606403	116606543
chr10	116611961	116612252
chr10	116612895	116613034
chr10	116740681	116740820
chr10	116907232	116907405
chr10	116972988	116973239
chr10	116993152	116993313
chr10	117004276	117004489
chr10	117073855	117074045
chr10	117076829	117076976
chr10	117084438	117084567
chr10	117215508	117215723
chr10	117222326	117222470
chr10	117236279	117236389
chr10	117355887	117356183
chr10	117559027	117559145
chr10	117608228	117608455
chr10	117683316	117683504
chr10	117903783	117903896
chr10	117932094	117932207
chr10	118070717	118070876
chr10	118070928	118071053
chr10	118071740	118072069
chr10	118076204	118076360
chr10	118332367	118332523
chr10	118337789	118337930
chr10	118348604	118348775
chr10	118378290	118378408
chr10	118527422	118527543
chr10	118563757	118563940
chr10	118859707	118859833
chr10	118860164	118860289
chr10	118860496	118860684
chr10	119021504	119021640
chr10	119094687	119094887
chr10	119213727	119213850
chr10	119468018	119468145
chr10	119762225	119762342
chr10	120089514	120089658
chr10	120089706	120089936
chr10	120093999	120094132
chr10	120104173	120104301
chr10	120105379	120105921
chr10	120130585	120130734
chr10	120174340	120174430
chr10	120367655	120367778
chr10	120414690	120414933
chr10	120729938	120730119
chr10	120915193	120915295
chr10	120925880	120926042
chr10	121113639	121113755
chr10	121136429	121136584
chr10	121165041	121165176
chr10	121165822	121166179
chr10	121247097	121247263
chr10	121381273	121381436
chr10	121395028	121395192
chr10	121570583	121570774
chr10	121571865	121572094
chr10	121589049	121589198
chr10	121592700	121592825
chr10	121602186	121602410
chr10	121602748	121602893
chr10	121603018	121603211
chr10	121604494	121604620
chr10	121605992	121606264
chr10	121606908	121607172
chr10	121719320	121719474
chr10	121745377	121745500
chr10	121750542	121750721
chr10	121830584	121830723
chr10	121899429	121899619
chr10	121923044	121923167
chr10	121923228	121923381
chr10	121954781	121954907
chr10	122141394	122141517
chr10	122303629	122303910
chr10	122307999	122308514
chr10	122366205	122366341
chr10	122369562	122369923
chr10	122370579	122370724
chr10	122505926	122506090
chr10	122506990	122507157
chr10	122615791	122615897
chr10	122832991	122833100
chr10	122838628	122838863
chr10	122839377	122839636
chr10	122849584	122849771
chr10	123005895	123006221
chr10	123013728	123013895
chr10	123016241	123016433
chr10	123042303	123042428
chr10	123129963	123130197
chr10	123257852	123257985
chr10	123361561	123361684
chr10	123859624	123859749
chr10	123860387	123860760
chr10	124468477	124468679
chr10	124576367	124576481
chr10	124576594	124576782
chr10	124577349	124577702
chr10	124583170	124583312
chr10	124605834	124605979
chr10	124606055	124606182
chr10	124606817	124606980
chr10	124680476	124680707
chr10	124684680	124684803
chr10	124685596	124685750
chr10	124685830	124685964
chr10	125619045	125619144
chr10	125710986	125711070
chr10	126006705	126006850
chr10	126008536	126008718
chr10	126009923	126010118
chr10	126368339	126368459
chr10	126535134	126535291
chr10	126756057	126756189
chr10	126857808	126857955
chr10	126861718	126861847
chr10	126873304	126873418
chr10	126894234	126894360
chr10	126898374	126898505
chr10	127011735	127011866
chr10	127057424	127057621
chr10	127065139	127065240
chr10	127079576	127079906
chr10	127079954	127080390
chr10	127081479	127081728
chr10	127090942	127091486
chr10	127091567	127091923
chr10	127170010	127170133
chr10	127231443	127231584
chr10	127239338	127239522
chr10	127295947	127296077
chr10	127305415	127305539
chr10	127326494	127326617
chr10	127326912	127327295
chr10	127333642	127333759
chr10	127334285	127334407
chr10	127493231	127493718
chr10	127518037	127518179
chr10	127520087	127520267
chr10	127543098	127543246
chr10	127544542	127544701
chr10	127545994	127546117
chr10	127549285	127549450
chr10	127553369	127553492
chr10	127555666	127555855
chr10	127560486	127560617
chr10	127566569	127566862
chr10	127573341	127573529
chr10	127593796	127594051
chr10	127664288	127664423
chr10	127741632	127741766
chr10	127742564	127742643
chr10	127743445	127743576
chr10	127743828	127743952
chr10	127750524	127750647
chr10	127756586	127756698
chr10	128137914	128137999
chr10	128242308	128242459
chr10	128244194	128244323
chr10	128248364	128248530
chr10	128262394	128262558
chr10	128285314	128285479
chr10	128326646	128326743
chr10	128389262	128389428
chr10	128418608	128418731
chr10	128435349	128435467
chr10	128468974	128469144
chr10	128483191	128483335
chr10	128544709	128544824
chr10	128615353	128615482
chr10	128676573	128676718
chr10	128765153	128765294
chr10	128808507	128808651
chr10	128885314	128885454
chr10	129213995	129214197
chr10	129214880	129215176
chr10	129388935	129388980
chr10	129394581	129394983
chr10	129395563	129395829
chr10	129413338	129413431
chr10	129925350	129925729
chr10	129926340	129926556
chr10	129926619	129926775
chr10	129978217	129978343
chr10	130044977	130045159
chr10	130045229	130045344
chr10	130442967	130443109
chr10	130444805	130444928
chr10	130560243	130560399
chr10	130564743	130565084
chr11	3101677	3101898
chr11	3150229	3150512
[truncated: 14,439 more rows]

## Sheet: ERY_MBD-Seq
chr1	3275979	3276201
chr1	3531761	3531833
chr1	4557206	4557304
chr1	5567168	5567266
chr1	5810039	5810359
chr1	6168414	6168572
chr1	6169161	6169317
chr1	6436276	6436403
chr1	7609526	7609640
chr1	7664158	7664264
chr1	7944511	7944729
chr1	7994962	7995093
chr1	8157266	8157384
chr1	8157431	8157534
chr1	8410884	8410994
chr1	8661083	8661243
chr1	8662106	8662204
chr1	8786948	8787075
chr1	9235783	9235941
chr1	10735538	10735855
chr1	11949467	11949700
chr1	12644704	12644913
chr1	12774239	12774397
chr1	12996290	12996388
chr1	13090740	13090838
chr1	13551610	13551795
chr1	13551889	13552018
chr1	13816734	13816911
chr1	15761331	15761444
chr1	16739249	16739424
chr1	16739511	16739626
chr1	17014084	17014198
chr1	17545632	17545764
chr1	17957831	17958027
chr1	17958079	17958177
chr1	18517882	18518067
chr1	19196836	19196934
chr1	19623524	19623838
chr1	21584788	21584886
chr1	22000956	22001280
chr1	23302172	23302575
chr1	23786036	23786210
chr1	24076040	24076138
chr1	24453554	24453658
chr1	25015397	25015604
chr1	26011111	26011241
chr1	26353166	26353297
chr1	26414993	26415291
chr1	26474773	26475116
chr1	26475760	26475931
chr1	27136924	27137022
chr1	27181182	27181348
chr1	27730056	27730284
chr1	29656064	29656225
chr1	29947968	29948074
chr1	30914037	30914140
chr1	31730581	31730679
chr1	33040467	33040567
chr1	33522283	33522519
chr1	34178095	34178239
chr1	34250587	34250848
chr1	34262011	34262138
chr1	34348538	34348674
chr1	34348720	34348897
chr1	35789555	35789680
chr1	35789742	35789885
chr1	35799246	35799412
chr1	36269460	36269715
chr1	37063171	37063337
chr1	38036167	38036331
chr1	38705886	38706211
chr1	39079892	39079992
chr1	40024978	40025085
chr1	40699337	40699435
chr1	41049736	41049969
chr1	42888540	42888669
chr1	44291122	44291231
chr1	44951148	44951355
chr1	44956339	44956449
chr1	45735150	45735493
chr1	46076043	46076205
chr1	48090219	48090406
chr1	48361972	48362210
chr1	48741505	48741750
chr1	49321626	49321868
chr1	50384127	50384332
chr1	53133548	53133686
chr1	55779431	55779645
chr1	56008423	56008572
chr1	56773307	56773564
chr1	56782265	56782363
chr1	58329248	58329461
chr1	58817577	58817777
chr1	58931844	58932179
chr1	59225004	59225211
chr1	60576395	60576582
chr1	60730612	60730874
chr1	60921137	60921263
chr1	62344012	62344110
chr1	62539811	62540179
chr1	62660818	62661005
chr1	64183856	64184200
chr1	64384136	64384546
chr1	64965981	64966361
chr1	65886320	65886476
chr1	66023344	66023475
chr1	66023556	66023779
chr1	66024438	66024536
chr1	66705041	66705139
chr1	66849543	66849688
chr1	67108053	67108163
chr1	67757166	67757435
chr1	69702051	69702187
chr1	70238172	70238303
chr1	72031795	72031960
chr1	72131319	72131561
chr1	72601990	72602088
chr1	73907241	73907567
chr1	74368878	74369062
chr1	74404940	74405038
chr1	74659279	74659425
chr1	74719897	74720071
chr1	74927578	74927699
chr1	75429045	75429276
chr1	75503699	75503797
chr1	76589884	76590128
chr1	76616085	76616183
chr1	76776591	76776813
chr1	77668996	77669133
chr1	79938090	79938257
chr1	79938299	79938481
chr1	80774294	80774417
chr1	81569909	81570009
chr1	81570061	81570237
chr1	82502107	82502424
chr1	83059211	83059397
chr1	83517089	83517202
chr1	84960863	84960961
chr1	85092007	85092124
chr1	85099437	85099575
chr1	85144849	85145048
chr1	85168170	85168341
chr1	85194009	85194136
chr1	85250153	85250293
chr1	85259666	85259783
chr1	85476161	85476352
chr1	85495254	85495420
chr1	85514381	85514479
chr1	85610811	85610949
chr1	85619130	85619228
chr1	85771262	85771424
chr1	87079967	87080131
chr1	87139571	87139762
chr1	87460481	87460580
chr1	87461184	87461602
chr1	88205379	88205518
chr1	89101697	89101907
chr1	89145141	89145239
chr1	89200146	89200452
chr1	89933712	89933874
chr1	91476958	91477077
chr1	91477123	91477285
chr1	93891037	93891164
chr1	93957660	93957786
chr1	94768777	94768948
chr1	95696281	95696432
chr1	97173787	97173905
chr1	97174047	97174185
chr1	98287410	98287611
chr1	101983847	101984267
chr1	102628161	102628348
chr1	103032710	103032870
chr1	103210948	103211250
chr1	103589886	103590199
chr1	104293393	104293726
chr1	108414598	108415006
chr1	109132522	109132719
chr1	109614460	109614594
chr1	110330167	110330425
chr1	110942031	110942129
chr1	111259319	111259451
chr1	111259502	111259791
chr1	111704355	111704762
chr1	112270052	112270349
chr1	112440129	112440227
chr1	112600294	112600536
chr1	112930514	112930658
chr1	112930740	112930865
chr1	113017205	113017408
chr1	113904172	113904323
chr1	114185660	114185758
chr1	114186382	114186642
chr1	114215358	114215521
chr1	115889232	115889538
chr1	116248573	116248728
chr1	116654058	116654297
chr1	117634441	117634539
chr1	117707754	117707962
chr1	118150137	118150285
chr1	118521822	118521920
chr1	119757916	119758041
chr1	120358493	120358635
chr1	120574756	120574974
chr1	121426079	121426230
chr1	121777471	121777569
chr1	121781384	121781483
chr1	122357126	122357303
chr1	125317839	125318112
chr1	125349049	125349377
chr1	126425146	126425244
chr1	126425303	126425419
chr1	126940288	126940564
chr1	127564007	127564173
chr1	127564228	127564414
chr1	127880793	127881082
chr1	127895872	127896132
chr1	127896741	127896878
chr1	128038527	128038781
chr1	130535374	130535504
chr1	131573772	131573961
chr1	131643321	131643757
chr1	131644039	131644180
chr1	131647150	131647326
chr1	131648807	131648980
chr1	136364851	136365028
chr1	136375591	136375698
chr1	136789264	136789485
chr1	137277063	137277161
chr1	137425853	137426014
chr1	139641218	139641340
chr1	139641491	139641592
chr1	139725963	139726099
chr1	140817929	140818196
chr1	140964536	140964775
chr1	141036399	141036669
chr1	141372754	141372999
chr1	142360007	142360194
chr1	142588820	142588949
chr1	144385174	144385386
chr1	144385426	144385611
chr1	144860549	144860734
chr1	146122020	146122155
chr1	146122222	146122320
chr1	146203750	146203944
chr1	146287630	146287746
chr1	146287853	146288015
chr1	146402920	146403024
chr1	146403084	146403236
chr1	148173188	148173314
chr1	148275368	148275581
chr1	148462493	148462807
chr1	148486588	148486741
chr1	149170414	149170514
chr1	149394332	149394442
chr1	149394521	149394654
chr1	149511972	149512391
chr1	149520127	149520341
chr1	149582618	149582785
chr1	152663984	152664292
chr1	154542219	154542407
chr1	154904852	154904971
chr1	156523968	156524076
chr1	159975599	159975855
chr1	159976386	159976498
chr1	160819747	160820001
chr1	161726484	161726592
chr1	161727546	161727660
chr1	162841532	162841954
chr1	164224566	164224899
chr1	164225221	164225385
chr1	164228232	164228411
chr1	164240905	164241029
chr1	166238578	166238738
chr1	166352563	166352689
chr1	166353293	166353554
chr1	166768601	166768793
chr1	167340212	167340564
chr1	168779518	168779719
chr1	169543504	169543643
chr1	170037336	170037522
chr1	170116869	170117153
chr1	170942649	170942747
chr1	170947518	170947713
chr1	171274259	171274364
chr1	171305348	171305446
chr1	171481985	171482083
chr1	171487234	171487336
chr1	171830237	171830359
chr1	172128597	172128695
chr1	172172702	172172805
chr1	172266925	172267104
chr1	173712102	173712234
chr1	174289086	174289296
chr1	175046901	175047156
chr1	176548762	176549149
chr1	178059089	178059456
chr1	178143165	178143353
chr1	178175210	178175308
chr1	178175364	178175527
chr1	179895021	179895216
chr1	179895274	179895384
chr1	180561703	180561801
chr1	180954735	180954854
chr1	181242020	181242118
chr1	181269423	181269546
chr1	181493942	181494254
chr1	181757220	181757363
chr1	182257903	182258227
chr1	182258537	182258676
chr1	182261625	182261866
chr1	182263308	182263475
chr1	183087639	183087790
chr1	183088962	183089164
chr1	183565339	183565468
chr1	184505834	184506031
chr1	184897586	184897779
chr1	185458312	185458435
chr1	185458491	185458589
chr1	186967624	186967824
chr1	186968060	186968257
chr1	187876747	187876845
chr1	189209935	189210137
chr1	189210584	189210781
chr1	189786721	189786837
chr1	190483043	190483213
chr1	191120896	191121148
chr1	191934344	191934745
chr1	191935091	191935189
chr1	191938161	191938331
chr1	191939811	191939994
chr1	191942394	191942533
chr1	191985370	191985541
chr1	192180892	192180990
chr1	193632704	193632989
chr1	195241613	195241861
chr1	195260015	195260205
chr1	195261489	195261587
chr1	195321338	195321747
chr1	195357958	195358225
chr10	3321059	3321193
chr10	3606843	3606957
chr10	5718553	5718898
chr10	5723993	5724100
chr10	6080746	6080998
chr10	6329615	6329713
chr10	6399330	6399580
chr10	6571298	6571396
chr10	7207274	7207403
chr10	7481547	7481716
chr10	7867457	7867572
chr10	8135701	8135814
chr10	8544985	8545100
chr10	8546573	8546792
chr10	8549686	8549863
chr10	8550153	8550529
chr10	8599572	8599677
chr10	8600261	8600449
chr10	8600537	8600680
chr10	10986017	10986136
chr10	11492072	11492242
chr10	11609242	11609340
chr10	11695249	11695677
chr10	13060965	13061116
chr10	13090825	13091158
chr10	13420327	13420536
chr10	18139348	18139446
chr10	18213960	18214173
chr10	19544653	19544913
chr10	19707813	19708155
chr10	19798547	19798648
chr10	20016404	20016785
chr10	20017307	20017462
chr10	21588587	21588777
chr10	21648042	21648383
chr10	21675764	21675909
chr10	22091290	22091468
chr10	22142287	22142421
chr10	22441938	22442055
chr10	22529023	22529166
chr10	22679499	22679611
chr10	22689148	22689266
chr10	22735114	22735452
chr10	22735749	22735864
chr10	22740511	22740615
chr10	22836507	22836609
chr10	22995816	22995915
chr10	23786809	23786907
chr10	23877059	23877203
chr10	23877248	23877382
chr10	24677694	24677814
chr10	24687543	24687784
chr10	25105106	25105375
chr10	25458571	25459168
chr10	25896812	25896922
chr10	25969477	25969599
chr10	25969664	25969843
chr10	26369088	26369219
chr10	28697982	28699316
chr10	29197158	29197417
chr10	29699174	29699397
chr10	30482468	30482765
chr10	30815039	30815345
chr10	31089753	31090090
chr10	31483699	31483925
chr10	33887124	33887263
chr10	33888050	33888286
chr10	34747524	34747855
chr10	34870285	34870388
chr10	37263677	37263873
chr10	39764099	39764234
chr10	40751272	40751429
chr10	41387312	41387406
chr10	41437346	41437756
chr10	41438022	41438120
chr10	41441198	41441329
chr10	41442835	41442989
chr10	41749051	41749219
chr10	41841601	41841722
chr10	41841827	41841925
chr10	42055358	42055466
chr10	42197292	42197440
chr10	42197525	42197623
chr10	45115152	45115290
chr10	45558840	45559103
chr10	46380153	46380293
chr10	47452850	47452957
chr10	47671764	47671862
chr10	47755318	47755530
chr10	49444502	49444655
chr10	50422176	50422320
chr10	50426450	50426809
chr10	50491608	50491707
chr10	51884080	51884431
chr10	53442889	53442989
chr10	55635789	55636025
chr10	55719374	55719739
chr10	55720365	55720486
chr10	56721840	56721961
chr10	57138711	57139079
chr10	59382898	59383211
chr10	59435855	59435953
chr10	60186203	60186301
chr10	60275857	60275950
chr10	61221785	61221981
chr10	61245887	61246025
chr10	62071849	62072036
chr10	62609376	62609474
chr10	62613019	62613194
chr10	63105042	63105319
chr10	63421678	63421822
chr10	65643625	65643861
chr10	65954673	65954927
chr10	65955696	65955794
chr10	66728410	66728632
chr10	66729189	66729341
chr10	68225048	68225362
chr10	69362622	69362874
chr10	70004912	70005141
chr10	70189354	70189477
chr10	70195144	70195253
chr10	70792411	70792819
chr10	71691633	71691731
chr10	71692458	71692556
chr10	71692716	71692833
chr10	72309238	72309350
chr10	73550486	73550638
chr10	76614469	76614481
chr10	77951704	77952145
chr10	78014019	78014180
chr10	78021504	78021715
chr10	78821723	78822005
chr10	78867329	78867541
chr10	79687868	79688008
chr10	79866448	79866615
chr10	79903138	79903236
chr10	79975657	79975805
chr10	79976714	79976977
chr10	79977418	79977516
chr10	80131643	80132088
chr10	80171859	80171982
chr10	80381702	80381837
chr10	80395506	80395617
chr10	80410430	80410528
chr10	80546448	80546634
chr10	80583945	80584065
chr10	80586554	80586762
chr10	80606626	80606787
chr10	80691156	80691254
chr10	80835917	80836033
chr10	80888241	80888417
chr10	80976363	80976468
chr10	81147992	81148091
chr10	81148251	81148384
chr10	81153769	81153930
chr10	81154044	81154214
chr10	81277217	81277375
chr10	81332467	81332643
chr10	81337899	81338293
chr10	81364006	81364243
chr10	81512377	81512482
chr10	81676328	81676539
chr10	81835516	81835660
chr10	81846640	81846740
chr10	81968965	81969263
chr10	82955234	82955414
chr10	83191289	83191437
chr10	83465292	83465510
chr10	83471540	83471881
chr10	83676699	83676951
chr10	83788506	83788773
chr10	83954415	83954705
chr10	84745775	84745976
chr10	85627149	85627308
chr10	85716288	85716590
chr10	85772761	85772874
chr10	88651978	88652169
chr10	88652239	88652434
chr10	88964091	88964328
chr10	89805397	89805609
chr10	90328561	90328726
chr10	91695593	91695698
chr10	92811182	92811329
chr10	93421567	93421761
chr10	94280234	94280348
chr10	94367923	94368156
chr10	96161060	96161392
chr10	96198477	96198712
chr10	97328161	97328523
chr10	97693869	97694018
chr10	97785029	97785127
chr10	98816481	98816568
chr10	99102140	99102276
chr10	99109754	99109852
chr10	99154531	99154630
chr10	99340136	99340292
chr10	99340385	99340483
chr10	99549890	99550326
chr10	99599732	99599881
chr10	101635705	101635804
chr10	104556295	104556751
chr10	104823404	104823615
chr10	104824362	104824460
chr10	104836632	104836848
chr10	105178164	105178440
chr10	105676504	105676841
chr10	105799933	105800175
chr10	108000615	108000898
chr10	108264641	108264739
chr10	109320924	109321099
chr10	109321139	109321252
chr10	110697475	110697627
chr10	111856147	111856245
chr10	112785711	112785969
chr10	113728440	113728707
chr10	113833018	113833148
chr10	114029730	114029835
chr10	114963083	114963235
chr10	116612019	116612240
chr10	117608255	117608450
chr10	118071706	118071832
chr10	118071945	118072065
chr10	121165778	121165951
chr10	121899451	121899584
chr10	122303690	122303794
chr10	122308294	122308392
chr10	122369817	122369935
chr10	122838703	122838848
chr10	122846379	122846547
chr10	123092466	123092633
chr10	123860449	123860573
chr10	124573795	124573919
chr10	124577405	124577674
chr10	124606793	124606978
chr10	124684713	124685013
chr10	125701400	125701515
chr10	127079635	127079906
chr10	127081570	127081691
chr10	127239328	127239441
chr10	127326851	127326949
chr10	127520062	127520235
chr10	127544569	127544711
chr10	127782483	127782581
chr10	128389334	128389450
chr10	129214020	129214149
chr10	129394510	129394662
chr10	129394813	129395020
chr10	129395621	129395744
chr10	129926287	129926507
chr10	129926556	129926654
chr10	130564717	130565049
chr10	130592460	130592634
chr11	3100379	3100579
chr11	3104574	3104741
chr11	3154552	3154688
chr11	3169366	3169504
chr11	3173991	3174105
chr11	3176637	3176750
chr11	3192987	3193629
chr11	3307631	3307845
chr11	3434932	3435067
chr11	3705490	3705610
chr11	3935733	3935831
chr11	4239831	4239980
chr11	4951905	4952006
chr11	5557272	5557424
chr11	6006513	6006817
chr11	6007200	6007309
chr11	6007364	6007480
chr11	6010301	6010408
chr11	6147204	6147584
chr11	6535628	6535726
chr11	6752049	6752219
chr11	6753683	6753850
chr11	6756828	6756941
chr11	6757258	6757692
chr11	7581640	7581832
chr11	7910949	7911191
chr11	8274136	8274257
chr11	8609917	8610104
chr11	8921098	8921392
chr11	8921750	8921885
chr11	8924823	8924995
chr11	8926493	8926629
chr11	9150491	9150625
chr11	9449708	9449806
chr11	9713697	9713841
chr11	9713888	9714031
chr11	9886876	9886977
chr11	10443883	10444181
chr11	10761421	10761519
chr11	12025604	12025702
chr11	12025877	12026350
chr11	12511206	12511379
chr11	12562981	12563312
chr11	12778450	12778568
chr11	12796692	12796917
chr11	12957866	12957964
chr11	12958010	12958144
chr11	13927595	13927820
chr11	13946850	13946954
chr11	14147508	14147631
chr11	15228774	15228933
chr11	15229011	15229109
chr11	15286534	15286975
chr11	16228577	16228717
chr11	16232535	16232633
chr11	16961709	16961811
chr11	17221233	17221331
chr11	18812415	18812568
chr11	19569142	19569437
chr11	20020791	20020981
chr11	20517440	20517823
chr11	20603594	20603692
chr11	22339120	22339405
chr11	22578882	22579161
chr11	23224289	23224407
chr11	23224487	23224628
chr11	25100018	25100270
chr11	26556595	26556777
chr11	27135014	27135112
chr11	27614292	27614517
chr11	27955689	27956031
chr11	28098384	28098726
chr11	29124898	29125003
chr11	29125651	29125795
chr11	31213217	31213315
chr11	31447595	31447720
chr11	31453265	31453411
chr11	31453470	31453647
chr11	31454235	31454375
chr11	31965644	31965827
chr11	32614666	32614794
chr11	32726476	32726627
chr11	33754730	33755089
chr11	38482632	38482747
chr11	40069616	40069727
chr11	40480047	40480146
chr11	41133687	41133868
chr11	45005818	45005971
chr11	46995908	46996007
chr11	47419813	47420100
chr11	49447036	49447238
chr11	50254078	50254181
chr11	50283187	50283328
chr11	50796254	50796352
chr11	51668926	51669162
chr11	54400898	54401101
chr11	54582214	54582640
chr11	55246647	55246770
chr11	55246823	55246952
chr11	58042534	58042659
chr11	58260853	58260951
chr11	58521505	58521614
chr11	59080757	59080855
chr11	59249565	59249631
chr11	59249796	59249921
chr11	59327612	59327751
chr11	59960622	59960732
chr11	60206800	60206950
chr11	60476895	60477121
chr11	60479007	60479105
chr11	60579634	60579817
chr11	60581257	60581397
chr11	60584836	60585234
chr11	61421371	61421766
chr11	63341312	63341410
chr11	63468777	63468963
chr11	63889420	63889637
chr11	64147659	64147758
chr11	64520345	64520700
chr11	64792426	64792491
chr11	64793237	64793410
chr11	65457539	65457637
chr11	65457689	65457990
chr11	67094640	67094755
chr11	67298510	67298608
chr11	67695553	67695732
chr11	68007090	68007188
chr11	69399850	69400034
chr11	71429922	71430020
chr11	73278912	73279064
chr11	74129961	74130324
chr11	74225343	74225441
chr11	74225505	74225672
chr11	74541210	74541467
chr11	74627205	74627360
chr11	74884729	74884827
chr11	74885428	74885804
chr11	75071133	75071292
chr11	75364831	75365008
chr11	76508859	76509124
chr11	76549654	76549981
chr11	76550296	76550429
chr11	76555063	76555189
chr11	77297006	77297175
chr11	77471558	77471759
chr11	78159880	78160012
chr11	78197990	78198156
chr11	79015962	79016148
chr11	79236802	79236961
chr11	79791351	79791722
chr11	79873926	79874077
chr11	81546635	81546920
chr11	82336961	82337262
chr11	83027900	83028036
chr11	85061836	85062086
chr11	85291294	85291543
chr11	85399053	85399291
chr11	86815639	86815756
chr11	86846722	86846833
chr11	86883138	86883498
chr11	86886948	86887118
chr11	86888557	86888711
chr11	87043473	87043576
chr11	87405002	87405113
chr11	87830423	87830521
chr11	88169675	88169856
chr11	88878225	88878489
chr11	88895404	88895520
chr11	88895865	88896217
chr11	88916639	88916817
chr11	88916907	88917167
chr11	90311087	90311185
chr11	90311258	90311396
chr11	90833505	90833752
chr11	90902790	90903047
chr11	90966093	90966193
chr11	90972703	90972809
chr11	92099465	92099568
chr11	92100179	92100446
chr11	94037490	94037588
chr11	94742466	94742607
chr11	94951035	94951146
chr11	95020058	95020175
chr11	95679735	95679940
chr11	96332906	96333004
chr11	96342050	96342156
chr11	96570624	96570762
chr11	97138821	97139002
chr11	97463566	97463694
chr11	97500128	97500253
chr11	97500531	97500629
chr11	97932384	97932492
chr11	98614413	98614628
chr11	99335162	99335285
chr11	99715828	99715944
chr11	99716017	99716115
chr11	100204583	100204784
chr11	100220849	100220954
chr11	100265558	100265726
chr11	100624995	100625108
chr11	100663972	100664074
chr11	100664187	100664328
chr11	100958629	100959282
chr11	101738145	101738243
chr11	102437500	102437719
chr11	102666283	102666381
chr11	102914327	102914486
chr11	103084468	103084835
chr11	103085152	103085250
chr11	103089872	103090080
chr11	103193109	103193207
chr11	103812361	103812544
chr11	103910437	103910548
chr11	104072913	104073113
chr11	105164828	105165012
chr11	105165704	105165802
chr11	105349779	105349897
chr11	105794673	105794891
chr11	106032063	106032399
chr11	106296201	106296514
chr11	106584298	106584639
chr11	107877413	107877521
chr11	108403075	108403239
chr11	108651098	108651322
chr11	109011614	109012150
chr11	109288645	109288920
chr11	109635398	109635528
chr11	111183600	111183767
chr11	111221391	111221499
chr11	111221563	111221707
chr11	111509930	111510195
chr11	112451424	112451603
chr11	113421999	113422196
chr11	113636738	113636907
chr11	113729397	113729567
chr11	113913224	113913598
chr11	115760618	115760908
chr11	115801370	115801481
chr11	116290330	116290530
chr11	116390547	116390835
chr11	116759820	116759924
chr11	116764152	116764284
chr11	116969073	116969210
chr11	117500851	117501245
chr11	117843093	117843194
chr11	118116959	118117057
chr11	119081178	119081294
chr11	119813497	119813617
chr11	120012111	120012239
chr11	120243242	120243381
chr11	120280567	120280708
chr11	120322128	120322554
chr11	120550941	120551059
chr11	120908851	120908949
chr11	120956560	120956690
chr11	121071005	121071305
chr11	121319177	121319399
chr12	3003378	3003546
chr12	3003626	3003762
chr12	3058436	3058534
chr12	3063104	3063236
chr12	3109827	3110168
chr12	3235709	3235807
chr12	3336459	3336851
chr12	3523174	3523283
chr12	3930234	3930653
chr12	4046528	4046653
chr12	4417664	4417840
chr12	4417887	4417896
chr12	4500362	4500518
chr12	4801403	4801562
chr12	6517537	6517733
chr12	6517776	6517986
chr12	6804023	6804418
chr12	7143715	7143931
chr12	7149210	7149308
chr12	7859730	7859920
chr12	8404411	8404711
chr12	8573383	8573481
chr12	8583588	8583722
chr12	10449614	10449933
chr12	11109543	11109686
chr12	12193833	12193950
chr12	12324435	12324533
chr12	12663121	12663233
chr12	13356231	13356333
chr12	14442031	14442182
chr12	14494541	14494714
chr12	14599949	14600108
chr12	16628839	16628942
chr12	17123254	17123600
chr12	17193944	17194110
chr12	17239390	17239564
chr12	17243697	17243828
chr12	17248285	17248415
chr12	17874761	17874932
chr12	17960934	17961039
chr12	17961081	17961181
chr12	19117927	19118026
chr12	19243989	19244353
chr12	19263916	19264098
chr12	19264171	19264334
chr12	19683466	19683729
chr12	20234107	20234282
chr12	20699581	20700036
chr12	20702591	20702728
chr12	20716683	20716878
chr12	20955210	20955384
chr12	21416939	21417107
chr12	21939622	21939736
chr12	21939904	21940049
chr12	22146676	22146825
chr12	22475217	22475452
chr12	22559343	22559448
chr12	22783145	22783249
chr12	23026156	23026287
chr12	23051868	23052067
chr12	23305353	23305512
chr12	23642988	23643130
chr12	23698166	23698267
chr12	23833154	23833363
chr12	23903582	23903680
chr12	24084797	24085004
chr12	24396442	24396615
chr12	24396752	24396850
chr12	24493620	24493723
chr12	24693307	24693424
chr12	28552059	28552170
chr12	30691323	30691570
chr12	31224490	31224648
chr12	31364076	31364197
chr12	31631320	31631440
chr12	31782390	31782556
chr12	32029113	32029369
chr12	32710076	32710174
chr12	33780956	33781054
chr12	36105847	36106009
chr12	36136056	36136232
chr12	36816255	36816387
chr12	39432994	39433092
chr12	40403172	40403488
chr12	41364585	41364896
chr12	43670668	43670869
chr12	44770949	44771169
chr12	47933422	47933546
chr12	48533224	48533613
chr12	48559779	48559882
chr12	48995809	48996130
chr12	50807666	50808097
chr12	51310365	51310575
chr12	52733880	52734249
chr12	54622567	54622704
chr12	54625086	54625192
chr12	54626027	54626305
chr12	54626366	54626503
chr12	54658523	54658625
chr12	54708712	54708810
chr12	54774913	54775330
chr12	54778747	54778943
chr12	54780426	54780575
chr12	55307427	55307525
chr12	55420419	55420611
chr12	56057757	56057930
chr12	56750843	56751087
chr12	56983509	56983609
chr12	59081003	59081219
chr12	59223273	59223485
chr12	59441427	59441745
chr12	60712642	60712922
chr12	61292306	61292418
chr12	61292492	61292617
chr12	62535973	62536122
chr12	63297956	63298067
chr12	64739601	64739724
chr12	65032890	65033023
chr12	65033116	65033252
chr12	65225877	65226073
chr12	65634273	65634764
chr12	65806972	65807258
chr12	66284189	66284395
chr12	67059272	67059622
chr12	68558431	68558529
chr12	68627606	68627843
chr12	68746347	68746542
chr12	68921591	68921689
chr12	68921788	68922039
chr12	69080068	69080165
chr12	69159238	69159422
chr12	69159481	69159647
chr12	69361126	69361298
chr12	69361355	69361535
chr12	69547645	69547950
chr12	69548223	69548321
chr12	69553037	69553208
chr12	70666830	70667256
chr12	70923772	70924010
chr12	71318430	71318724
chr12	74229269	74229394
chr12	74804135	74804547
chr12	75631223	75631371
chr12	75753101	75753210
chr12	76725476	76725574
chr12	76743719	76743997
chr12	76745735	76746025
chr12	78350869	78351186
chr12	78715105	78715226
chr12	79567594	79568011
chr12	79883799	79883932
chr12	80097112	80097209
chr12	80109945	80110342
chr12	80380411	80380552
chr12	80418379	80418664
chr12	82281077	82281328
chr12	82464977	82465212
chr12	83620987	83621110
chr12	83664013	83664210
chr12	85003681	85003812
chr12	85087907	85088052
chr12	85374454	85374625
chr12	85406685	85406783
chr12	85406860	85407173
chr12	85614230	85614332
chr12	86470292	86470433
chr12	87935252	87935482
chr12	88512025	88512137
chr12	88516413	88516511
chr12	91891239	91891337
chr12	93107124	93107296
chr12	93510640	93510739
chr12	93510803	93510917
chr12	93542299	93542431
chr12	94042374	94042530
chr12	94273784	94274054
chr12	95415115	95415301
chr12	96233217	96233483
chr12	98356295	98356657
chr12	99645042	99645417
chr12	99645526	99645644
chr12	102770495	102770663
chr12	102867350	102867534
chr12	103225058	103225156
chr12	103914609	103914868
chr12	103933030	103933248
chr12	104932147	104932286
chr12	105305925	105306341
chr12	105306895	105307032
chr12	105816615	105816834
chr12	106593607	106593762
chr12	107641077	107641184
chr12	107915768	107915999
chr12	107916273	107916415
chr12	108083262	108083420
chr12	108083991	108084089
chr12	109033606	109034205
chr12	109528310	109528508
chr12	109743126	109743231
chr12	109903018	109903148
chr12	110319941	110320184
chr12	110954039	110954137
chr12	110977023	110977310
chr12	111320946	111321094
chr12	111389225	111389545
chr12	111669804	111669909
chr12	111795703	111795814
chr12	111971625	111971784
chr12	112163350	112163474
chr12	112175693	112175890
chr12	112887750	112887848
chr12	112908620	112908801
chr12	112909208	112909361
chr12	112913683	112913781
chr12	113199675	113200011
chr12	113204291	113204463
chr12	114634432	114634823
chr12	115993450	115993669
chr12	118355587	118355685
chr12	118794989	118795094
chr12	119591758	119592163
chr12	120028650	120029010
chr13	3017843	3017941
chr13	3180676	3180847
chr13	3261140	3261319
chr13	3660778	3660938
chr13	4339560	4339793
chr13	4459804	4460047
chr13	4464377	4464475
chr13	4871228	4871338
chr13	5196749	5196944
chr13	5279125	5279440
chr13	6249343	6249442
chr13	8024013	8024190
chr13	8473441	8473830
chr13	8766840	8767011
chr13	8900663	8900898
chr13	8931969	8932256
chr13	9438369	9438670
chr13	9834254	9834578
chr13	10894910	10895314
chr13	10963639	10963737
chr13	11502209	11502307
chr13	12861086	12861184
chr13	13232745	13232945
chr13	14020893	14021054
chr13	15432498	15432752
chr13	18999706	18999875
chr13	20657959	20658182
chr13	21495206	21495401
chr13	21635554	21635809
chr13	21767366	21767464
chr13	21813232	21813588
chr13	21813898	21813996
chr13	21817026	21817124
chr13	21818685	21818823
chr13	22115944	22116394
chr13	22231421	22231729
chr13	23644645	23645109
chr13	26368117	26368230
chr13	26368391	26368494
chr13	27206005	27206191
chr13	27883006	27883104
chr13	28130101	28130405
chr13	28909497	28909686
chr13	29885289	29885702
chr13	30370436	30370534
chr13	30371165	30371535
chr13	31239053	31239411
chr13	32351495	32351965
chr13	32942095	32942231
chr13	32953298	32953602
chr13	33057151	33057359
chr13	33438748	33438974
chr13	33863044	33863392
chr13	34172549	34172804
chr13	34747175	34747467
chr13	35013036	35013246
chr13	35991301	35991480
chr13	37037743	37037980
chr13	37038119	37038217
chr13	37506566	37506738
chr13	37930915	37931013
chr13	38110846	38110985
chr13	38111028	38111128
chr13	39423811	39423981
chr13	39508009	39508226
chr13	42743144	42743333
chr13	43278582	43278766
chr13	43387891	43387989
chr13	43388056	43388154
chr13	43716029	43716214
chr13	44265477	44265724
chr13	44869517	44870085
chr13	45012154	45012498
chr13	46381896	46382145
chr13	47004953	47005156
chr13	47068752	47068864
chr13	47547756	47547884
chr13	48046390	48046562
chr13	49383235	49383333
chr13	50719436	50719671
chr13	51269698	51269880
chr13	51638016	51638114
chr13	51638292	51638406
chr13	51986551	51986887
chr13	52293391	52293684
chr13	52387819	52388076
chr13	53111229	53111378
chr13	53368632	53368811
chr13	54190084	54190244
chr13	54990989	54991152
chr13	54996446	54996555
chr13	55185085	55185241
chr13	55379300	55379519
chr13	55780132	55780258
chr13	56536954	56537070
chr13	56718614	56719053
chr13	57556677	57556775
chr13	58768367	58768550
chr13	58774316	58774481
chr13	60027481	60027653
chr13	60202653	60202797
chr13	61103938	61104166
chr13	61952725	61952966
chr13	62092633	62092763
chr13	62092866	62093064
chr13	62296039	62296151
chr13	62478733	62478843
chr13	62478910	62479123
chr13	63162319	63162460
chr13	63162551	63162649
chr13	63221909	63222092
chr13	64169820	64170062
chr13	64458914	64459062
chr13	64812899	64813005
chr13	64879148	64879567
chr13	64879628	64879726
chr13	66013381	66013645
chr13	66230353	66230467
chr13	66309684	66309827
chr13	66325395	66325494
chr13	67887360	67887510
chr13	67892026	67892196
chr13	67892392	67892639
chr13	67914926	67915187
chr13	67995982	67996149
chr13	68090686	68090824
chr13	68095640	68095906
chr13	68217360	68217518
chr13	68237573	68237687
chr13	68296689	68296857
chr13	68359835	68360068
chr13	68449983	68450089
chr13	70429662	70429768
chr13	73139024	73139190
chr13	73989009	73989187
chr13	74406709	74406854
chr13	74528722	74528798
chr13	74530014	74530155
chr13	75678192	75678353
chr13	75828996	75829094
chr13	75954120	75954300
chr13	77109575	77109786
chr13	77438856	77439100
chr13	77604091	77604232
chr13	77643373	77643640
chr13	79248189	79248287
chr13	79564562	79564929
chr13	81227939	81228144
chr13	81892015	81892142
chr13	81892207	81892357
chr13	82209924	82210022
chr13	83419986	83420389
chr13	85599987	85600119
chr13	85600187	85600383
chr13	86195230	86195486
chr13	86414735	86414856
chr13	86713901	86713999
chr13	86714072	86714221
chr13	86773913	86774015
chr13	87069586	87069747
chr13	87069829	87069991
chr13	87173092	87173205
chr13	87173247	87173378
chr13	87352803	87353012
chr13	87370942	87371053
chr13	87374633	87374746
chr13	87508619	87508793
chr13	87557402	87557500
chr13	87557541	87557714
chr13	92572963	92573061
chr13	93198883	93199039
chr13	94931212	94931314
chr13	95663596	95663728
chr13	96575722	96575964
chr13	97190479	97190689
chr13	97849147	97849480
chr13	98082887	98083006
chr13	98083892	98084134
chr13	98084217	98084363
chr13	98089901	98089999
chr13	98329015	98329131
chr13	98329201	98329340
chr13	98517513	98517716
chr13	98613280	98613491
chr13	98988899	98989046
chr13	98990555	98990744
chr13	98993667	98993850
chr13	98994111	98994549
chr13	99136549	99136886
chr13	99395649	99395769
chr13	99421698	99421855
chr13	100592752	100593130
chr13	102828175	102828532
chr13	103592579	103593069
chr13	103931210	103931314
chr13	103931412	103931510
chr13	104541590	104541791
chr13	104608451	104608639
chr13	104660679	104660777
chr13	104995284	104995687
chr13	107121649	107121875
chr13	107726535	107726689
chr13	108001614	108001741
chr13	108323872	108324085
chr13	109852812	109853080
chr13	110399188	110399341
chr13	111068991	111069202
chr13	111500918	111501126
chr13	111729171	111729381
chr13	112518281	112518431
chr13	112578185	112578347
chr13	112578672	112578778
chr13	112651984	112652089
chr13	112652292	112652606
chr13	113274046	113274147
chr13	113718749	113718992
chr13	113761357	113761500
chr13	114408956	114409054
chr13	114626186	114626351
chr13	114896601	114896760
chr13	115890342	115890656
chr13	115966264	115966380
chr13	116583768	116583886
chr13	116583978	116584119
chr13	117172472	117172570
chr13	117229345	117229443
chr13	117296961	117297163
chr13	118149642	118149832
chr13	118269223	118269321
chr13	119015159	119015329
chr13	119134025	119134308
chr13	119488282	119488375
chr13	119488673	119489100
chr13	119597642	119597842
chr13	120225722	120225846
chr13	120321466	120321663
chr14	4437942	4438041
chr14	4438132	4438251
chr14	6548239	6548354
chr14	7356394	7356626
chr14	7592648	7592933
chr14	7700890	7701134
chr14	7806959	7807118
chr14	8748727	8748948
chr14	8750157	8750274
chr14	9046036	9046142
chr14	9046228	9046346
chr14	9423053	9423288
chr14	9729890	9730195
chr14	10184655	10184762
chr14	11137141	11137434
chr14	13221140	13221238
chr14	14333473	14333575
chr14	14334162	14334345
chr14	14334412	14334540
chr14	15818445	15818702
chr14	15818759	15818910
chr14	16721828	16722011
chr14	17596874	17597007
chr14	17597060	17597319
chr14	18069794	18069996
chr14	18145294	18145392
chr14	18145483	18145691
chr14	18242896	18242998
chr14	18255893	18256066
chr14	18865388	18865553
chr14	19011565	19011751
chr14	19011800	19011989
chr14	19094410	19094604
chr14	19415674	19419727
chr14	19542245	19542552
chr14	20280988	20281337
chr14	20352893	20353067
chr14	21361772	21361900
chr14	21686696	21686829
chr14	21990764	21990935
chr14	23535429	23535563
chr14	24382713	24382943
chr14	24476381	24476458
chr14	24484142	24484254
chr14	26397923	26398184
chr14	28518346	28518503
chr14	29249479	29249698
chr14	29937444	29937592
chr14	30416843	30416973
chr14	30502468	30502631
chr14	31138764	31138903
chr14	31176664	31176807
chr14	31303793	31303930
chr14	31394674	31394807
chr14	32115989	32116119
chr14	32116269	32116371
chr14	32398990	32399250
chr14	32854151	32854323
chr14	34387746	34387882
chr14	35432915	35433075
chr14	35892963	35893241
chr14	36199737	36200131
chr14	36433823	36433925
chr14	37234861	37235199
chr14	37504593	37504732
chr14	37625220	37625342
chr14	37625417	37625555
chr14	38109255	38109475
chr14	38456190	38456437
chr14	39140582	39140680
chr14	39731788	39731903
chr14	39732567	39732824
chr14	40132817	40133026
chr14	40684796	40684991
chr14	41463277	41463453
chr14	41463539	41463727
chr14	42319825	42320169
chr14	42320883	42321013
chr14	42776672	42776805
chr14	44350589	44350687
chr14	45175408	45175588
chr14	45636130	45636335
chr14	47070534	47070682
chr14	48425635	48425733
chr14	49602480	49602578
chr14	50206927	50207133
chr14	50465980	50466145
chr14	50881290	50881390
chr14	52009281	52009483
chr14	52643888	52644046
chr14	52763580	52763917
chr14	53478487	53478690
chr14	53564805	53564954
chr14	53686013	53686347
chr14	53976673	53976808
chr14	54293269	54293367
chr14	54296656	54296794
chr14	54297121	54297225
chr14	54469294	54469392
chr14	54535488	54535667
chr14	54632220	54632363
chr14	54691257	54691507
chr14	54691611	54692569
chr14	54814037	54814187
chr14	54979242	54979352
chr14	55113441	55113682
chr14	55829868	55830026
chr14	55979932	55980031
chr14	56693972	56694126
chr14	57036451	57036572
chr14	57542309	57542617
chr14	57691374	57691492
chr14	57699711	57699814
chr14	59614252	59614424
chr14	60040325	60040458
chr14	60152457	60152619
chr14	60568640	60568775
chr14	60687082	60687258
chr14	62646733	62646831
chr14	63648113	63648502
chr14	64467248	64467523
chr14	66463745	66464095
chr14	66614924	66615105
chr14	68012588	68012882
chr14	68681690	68682008
chr14	70512473	70512580
chr14	70653651	70653819
chr14	71122462	71122591
chr14	72385577	72385854
chr14	73192671	73192898
chr14	73194158	73194315
chr14	75323522	75323730
chr14	75426406	75426767
chr14	76237377	76237564
chr14	77566385	77566504
chr14	78335918	78336176
chr14	78788409	78788730
chr14	79656464	79656562
chr14	79798402	79798550
chr14	79798629	79798766
chr14	80626442	80626684
chr14	80736451	80736561
chr14	80741080	80741178
chr14	81088899	81089072
chr14	81089185	81089300
chr14	82179304	82179577
chr14	84860865	84861221
chr14	85524268	85524437
chr14	85890209	85890477
chr14	86398331	86398429
chr14	86591592	86591880
chr14	87533077	87533248
chr14	88039373	88039751
chr14	90275229	90275342
chr14	90279307	90279406
chr14	90295710	90295918
chr14	90295961	90296186
chr14	90688902	90689269
chr14	91961195	91961306
chr14	91963904	91964002
chr14	92089886	92090110
chr14	92943942	92944047
chr14	93216309	93216407
chr14	95567249	95567590
chr14	96284963	96285255
chr14	99287093	99287214
chr14	100249557	100249962
chr14	101562587	101562694
chr14	103332830	103332950
chr14	103636363	103636651
chr14	104110574	104110875
chr14	104336887	104337139
chr14	104588484	104588653
chr14	104715754	104716129
chr14	105212826	105212942
chr14	105213025	105213139
chr14	105972179	105972539
chr14	107075240	107075432
chr14	107858496	107858594
chr14	108170627	108170818
chr14	110056153	110056284
chr14	110056370	110056494
chr14	110080864	110081108
chr14	110361802	110361902
chr14	110866797	110866949
chr14	111380853	111381084
chr14	112338490	112338884
chr14	112371151	112371311
chr14	112633479	112633695
chr14	113019547	113019747
chr14	113019824	113019969
chr14	113289159	113289471
chr14	114209378	114209734
chr14	114506859	114507079
chr14	114507130	114507284
chr14	117082241	117082393
chr14	117083109	117083213
chr14	117180055	117180374
chr14	117291473	117291571
chr14	117291660	117291775
chr14	117861912	117862037
chr14	117862138	117862308
chr14	118525492	118525653
chr14	118789987	118790088
chr14	119482304	119482465
chr14	119962002	119962182
chr14	120113805	120114124
chr14	120139459	120139557
chr14	121598747	121598921
chr14	122595348	122595564
chr14	123725535	123725665
chr14	123725718	123725834
chr14	124685692	124686035
chr14	124801552	124802149
chr15	3166265	3166389
chr15	3618919	3619048
chr15	4857980	4858095
chr15	5379324	5379598
chr15	5885224	5885430
chr15	6654529	6654760
chr15	6807428	6807569
chr15	7911944	7912079
chr15	7912193	7912306
chr15	8260477	8260624
chr15	8552701	8552799
chr15	9225933	9226097
chr15	12061876	12062012
chr15	12527198	12527298
chr15	12632067	12632250
chr15	14877686	14877798
chr15	14877895	14878110
chr15	15050694	15050833
chr15	15059338	15059576
chr15	15779729	15779866
chr15	17162626	17162884
chr15	18525108	18525332
chr15	19050293	19050528
chr15	19495643	19495741
chr15	20976679	20977002
chr15	20977723	20977844
chr15	21923473	21923834
chr15	22752559	22752779
chr15	23246269	23246436
chr15	23693638	23693746
chr15	25052567	25052743
chr15	25364652	25364817
chr15	25714063	25714187
chr15	25781149	25781550
chr15	25807877	25808029
chr15	26543615	26543732
chr15	26908682	26908787
chr15	27025292	27025530
chr15	27286181	27286324
chr15	27291809	27292249
chr15	27369756	27369887
chr15	27388810	27388945
chr15	27388986	27389110
chr15	27773868	27774036
chr15	28359796	28359923
chr15	31168074	31168185
chr15	31344793	31344995
chr15	32786181	32786279
chr15	32870265	32870575
chr15	33831562	33831737
chr15	36176036	36176139
chr15	36960271	36960374
chr15	37096049	37096215
chr15	37911846	37911944
chr15	38479912	38480211
chr15	38570172	38570339
chr15	38990116	38990362
chr15	39174138	39174467
chr15	39338441	39338568
chr15	39339434	39339532
chr15	39715233	39715331
chr15	42090920	42091096
chr15	42578216	42578314
chr15	43331778	43332005
chr15	43387647	43387762
chr15	43880455	43880876
chr15	44724194	44724470
chr15	46503519	46503617
chr15	46566375	46566486
chr15	47357571	47357774
chr15	47357865	47357986
chr15	47539936	47540165
chr15	49176834	49177034
chr15	50626284	50626453
chr15	50626556	50626702
chr15	54186678	54186919
chr15	54914655	54914959
chr15	56176123	56176231
chr15	56176809	56177010
chr15	56177072	56177312
chr15	59165760	59165858
chr15	59166005	59166191
chr15	60802115	60802334
chr15	60808077	60808181
chr15	60947828	60948006
chr15	61989618	61989723
chr15	63572729	63573211
chr15	65667000	65667069
chr15	65667728	65667844
chr15	66045576	66045674
chr15	70914169	70914285
chr15	71236195	71236307
chr15	71236352	71236510
chr15	71598292	71598458
chr15	71599028	71599439
chr15	73058278	73058403
chr15	73086771	73086887
chr15	73129829	73129929
chr15	73373371	73373469
chr15	73428915	73429079
chr15	73773865	73774037
chr15	73879006	73879205
chr15	74366451	74366884
chr15	75085792	75085905
chr15	75211341	75211657
chr15	75646446	75646592
chr15	75646788	75646886
chr15	75885297	75885459
chr15	75885719	75885817
chr15	75974846	75975198
chr15	76102673	76102771
chr15	76178581	76178800
chr15	76179044	76179142
chr15	76179424	76180120
chr15	76180412	76180987
chr15	76562472	76562570
chr15	76565893	76566238
chr15	76713646	76713776
chr15	76911331	76911458
chr15	77851742	77851852
chr15	77900937	77901276
chr15	77964036	77964166
chr15	77995420	77995550
chr15	78088748	78088923
chr15	78410078	78410664
chr15	78820798	78820897
chr15	78993145	78993260
chr15	79671145	79671274
chr15	79828849	79829018
chr15	79918863	79918967
chr15	80211816	80212005
chr15	80355621	80355749
chr15	81771755	81771915
chr15	82207321	82207565
chr15	82218635	82218799
chr15	82363263	82363409
chr15	82470471	82470625
chr15	82596529	82596637
chr15	82596702	82596887
chr15	83117591	83117771
chr15	83194987	83195085
chr15	83758339	83758437
chr15	84556526	84556641
chr15	84608664	84608794
chr15	84659841	84659929
chr15	85177680	85177787
chr15	85263241	85263377
chr15	85507668	85507778
chr15	85537338	85537709
chr15	85963045	85963179
chr15	86032468	86032577
chr15	86194716	86195289
chr15	86316135	86316407
chr15	87294343	87294427
chr15	87294974	87295390
chr15	88975085	88976219
chr15	89039686	89039784
chr15	89070621	89070737
chr15	89410128	89410320
chr15	89457906	89458034
chr15	89495836	89495952
chr15	89524086	89524228
chr15	89547845	89547955
chr15	89548071	89548214
chr15	89765391	89765948
chr15	90642184	90642580
chr15	91199423	91199556
chr15	91443088	91443261
chr15	91983122	91983401
chr15	92271255	92271353
chr15	92439824	92440157
chr15	92473725	92473985
chr15	92617696	92617888
chr15	92728563	92728667
chr15	92728729	92728940
chr15	93503199	93503406
chr15	93532518	93532697
chr15	93827043	93827219
chr15	96241717	96241823
chr15	96376708	96376949
chr15	96894685	96894940
chr15	96899896	96899997
chr15	96979200	96979413
chr15	97082159	97082271
chr15	97221651	97221761
chr15	97555975	97556332
chr15	97587424	97587532
chr15	97625588	97625753
chr15	97746886	97747091
chr15	97863498	97863596
chr15	97965909	97966025
chr15	98594297	98594507
chr15	98650732	98650830
chr15	98861011	98861123
chr15	98885224	98885325
chr15	99380749	99380927
chr15	99381018	99381315
chr15	99780780	99780999
chr15	100896603	100896764
chr15	101786194	101786295
chr15	101983161	101983325
chr15	103314158	103314256
chr15	103606940	103607145
chr15	103610764	103610885
chr15	103781303	103781401
chr15	103827236	103827394
chr16	3042120	3042243
chr16	3042334	3042463
chr16	3106511	3106616
chr16	3106676	3106856
chr16	3114503	3114668
chr16	3359702	3359919
chr16	4516575	4516674
chr16	4590329	4590433
chr16	4648477	4648649
chr16	4749074	4749227
chr16	4749267	4749383
chr16	5634922	5635051
chr16	7982917	7983042
chr16	8039743	8040102
chr16	8040770	8040909
chr16	8922090	8922188
chr16	10975027	10975226
chr16	11143862	11144370
chr16	11185930	11186079
chr16	11480446	11480590
chr16	11677632	11677976
chr16	11678036	11678279
chr16	11681236	11681396
chr16	12977470	12977706
chr16	13105435	13105914
chr16	15503884	15504156
chr16	15642749	15642923
chr16	17121267	17121475
chr16	17222298	17222558
chr16	17733985	17734140
chr16	18533179	18533383
chr16	18682036	18682240
chr16	19557594	19557710
chr16	19601942	19602185
chr16	19648011	19648118
chr16	20042516	20042664
chr16	20578558	20578988
chr16	20822302	20822411
chr16	21106308	21106612
chr16	21214338	21214491
chr16	22277570	22277681
chr16	22980375	22980548
chr16	23551121	23551238
chr16	23927412	23927570
chr16	27920350	27920468
chr16	28560390	28560488
chr16	30911370	30911550
chr16	31884798	31885010
chr16	32144684	32144782
chr16	32149216	32149526
chr16	32463105	32463211
chr16	32580336	32580434
chr16	32827845	32827967
chr16	33115809	33115979
chr16	33138681	33138878
chr16	33725454	33725655
chr16	33851161	33851419
chr16	34019104	34019203
chr16	34019918	34020086
chr16	34054861	34054978
chr16	34583457	34583788
chr16	35456806	35456981
chr16	35573481	35573596
chr16	35981553	35981842
chr16	36298754	36299048
chr16	36325451	36325730
chr16	36768893	36769212
chr16	36971165	36971261
chr16	37046218	37046323
chr16	38609044	38609142
chr16	38720030	38720447
chr16	41201105	41201258
chr16	41491979	41492197
chr16	44045002	44045158
chr16	44194882	44195271
chr16	44478784	44478999
chr16	47121314	47121417
chr16	48101587	48101687
chr16	49488092	49488347
chr16	50086044	50086229
chr16	50414537	50414714
chr16	50910913	50911210
chr16	51088221	51088335
chr16	51088426	51088637
chr16	51951811	51951987
chr16	53016580	53016878
chr16	53572519	53572773
chr16	53677946	53678059
chr16	55055498	55055600
chr16	55680124	55680515
chr16	55905296	55905433
chr16	55905598	55905784
chr16	57241877	57242067
chr16	57391096	57391739
chr16	58341549	58341938
chr16	58654182	58654399
chr16	58655053	58655151
chr16	59127649	59127923
chr16	59128560	59128620
chr16	59457568	59457672
chr16	60931489	60931769
chr16	61258575	61258966
chr16	61316347	61316445
chr16	61593963	61594211
chr16	62876254	62876352
chr16	62876997	62877315
chr16	64919043	64919100
chr16	64967192	64967307
chr16	65179929	65180221
chr16	65790410	65790535
chr16	65790572	65790683
chr16	67391215	67391313
chr16	67631015	67631253
chr16	69296042	69296195
chr16	69429871	69429970
chr16	69900899	69900997
chr16	70076920	70077034
chr16	70275101	70275229
chr16	70543623	70543873
chr16	70638255	70638402
chr16	70638474	70638572
chr16	71688046	71688155
chr16	71791319	71791605
chr16	72022536	72022665
chr16	72023403	72023501
chr16	72804312	72804482
chr16	74777639	74777946
chr16	75640374	75640484
chr16	75640551	75640748
chr16	75641350	75641466
chr16	76137666	76137779
chr16	76139388	76139499
chr16	76142507	76142642
chr16	76142895	76143391
chr16	76175414	76175646
chr16	76424137	76424299
chr16	77363706	77363775
chr16	78447706	78448089
chr16	79374434	79374571
chr16	79374661	79374911
chr16	79375475	79375573
chr16	79944349	79944522
chr16	80288200	80288298
chr16	80288902	80289052
chr16	80305573	80305708
chr16	80765586	80765881
chr16	81028290	81028687
chr16	81072938	81073116
chr16	82096639	82096787
chr16	82211760	82211957
chr16	82241842	82241992
chr16	82584784	82584896
chr16	82634758	82634911
chr16	83361869	83362087
chr16	83982420	83982598
chr16	84846119	84846351
chr16	85138433	85138584
chr16	86075899	86076262
chr16	86081484	86081618
chr16	87427118	87427224
chr16	87437156	87437254
chr16	88750302	88750400
chr16	88796337	88796448
chr16	88796641	88796779
chr16	89167705	89167891
chr16	89444064	89444375
chr16	89921732	89921860
chr16	90062234	90062360
chr16	90248564	90248673
chr16	90511885	90511983
chr16	90515223	90515365
chr16	90854725	90854877
chr16	91250175	91250402
chr16	91534591	91534700
chr16	91660164	91660483
chr16	91830542	91830640
chr16	93489635	93489880
chr16	93700089	93700316
chr16	93701663	93701889
chr16	93704891	93705057
chr16	93705304	93705692
chr16	94275961	94276235
chr16	96175885	96175983
chr16	97776421	97776646
chr16	98107473	98107790
chr17	4626099	4626660
chr17	6132138	6132316
chr17	6253651	6253855
chr17	6304575	6304700
chr17	6324647	6324894
chr17	6348732	6349022
chr17	6408953	6409117
chr17	6442156	6442271
chr17	6494129	6494314
chr17	6574242	6574431
chr17	6613705	6613803
chr17	6676296	6676464
chr17	6941822	6942060
chr17	7771381	7771486
chr17	8217126	8217421
chr17	9786506	9786632
chr17	9825684	9825815
chr17	9881347	9881504
chr17	11103637	11103860
chr17	12284982	12285312
chr17	12742085	12742395
chr17	12769585	12769883
chr17	12909879	12909977
chr17	13158848	13159217
chr17	13243311	13243767
chr17	13414586	13414766
chr17	13414827	13414944
chr17	13419655	13419996
chr17	14077311	14077502
chr17	14865873	14866081
chr17	14866173	14866343
chr17	15608531	15608908
chr17	16759788	16759894
chr17	17473860	17474037
chr17	18388831	18389045
chr17	18936853	18937055
chr17	18994856	18995129
chr17	19912017	19912274
chr17	20747674	20747922
chr17	21344747	21344987
chr17	22488558	22488937
chr17	22631901	22632013
chr17	22635799	22635913
chr17	23501026	23501317
chr17	23523216	23523356
chr17	23557949	23558122
chr17	23819941	23820039
chr17	24169273	24169371
chr17	24298354	24298459
chr17	24720282	24720435
chr17	24730933	24731062
chr17	25723442	25723562
chr17	26431856	26432211
chr17	27088984	27089129
chr17	27110548	27110646
chr17	27269607	27269705
chr17	27634106	27634218
chr17	28076193	28076326
chr17	28806370	28806494
chr17	28818416	28818514
chr17	28899697	28899795
chr17	29137034	29137132
chr17	29322202	29322343
chr17	29389290	29389416
chr17	29451327	29451557
chr17	29760554	29760663
chr17	29852368	29852612
chr17	30800801	30800937
chr17	30803018	30803220
chr17	30803394	30803555
chr17	31036681	31036813
chr17	31064340	31064438
chr17	31644575	31644795
chr17	32392489	32392637
chr17	32396381	32396803
chr17	32415884	32416116
chr17	33044526	33044740
chr17	33623977	33624075
chr17	34086180	34086278
chr17	34220562	34220728
chr17	34226835	34227198
chr17	34799003	34799186
chr17	34977073	34977171
chr17	35368409	35368709
chr17	35478829	35478985
chr17	35525463	35525609
chr17	35881271	35881398
chr17	35882527	35882664
chr17	36054751	36054916
[truncated: 3,218 more rows]

## Sheet: CFUMK_MBD-SeqP1
chr1	3026825	3027135
chr1	3031281	3031699
chr1	3037714	3038082
chr1	3045280	3045437
chr1	3052925	3053251
chr1	3059882	3060078
chr1	3121810	3121943
chr1	3143298	3143468
chr1	3147738	3147859
chr1	3147988	3148185
chr1	3149829	3150178
chr1	3150708	3150854
chr1	3150984	3151249
chr1	3155871	3156055
chr1	3176954	3177089
chr1	3274159	3274807
chr1	3275681	3276361
chr1	3280101	3280435
chr1	3301735	3302055
chr1	3344590	3344981
chr1	3531561	3531880
chr1	3532527	3532676
chr1	3533012	3533187
chr1	3556924	3557045
chr1	3771935	3772191
chr1	3803677	3803845
chr1	3852713	3852913
chr1	3957711	3957857
chr1	3983469	3983593
chr1	3987350	3987729
chr1	3987920	3988174
chr1	3997758	3998059
chr1	4085181	4085816
chr1	4132104	4132504
chr1	4187797	4187983
chr1	4352232	4352408
chr1	4440461	4440734
chr1	4528992	4529128
chr1	4556922	4557455
chr1	4559534	4561031
chr1	4567021	4567615
chr1	4591071	4591375
chr1	4610291	4610412
chr1	4688214	4688353
chr1	4689183	4689377
chr1	4771051	4771255
chr1	4800040	4800272
chr1	4857803	4857971
chr1	4880622	4880803
chr1	4923865	4924033
chr1	4932174	4932334
chr1	5046987	5047151
chr1	5071927	5073064
chr1	5076821	5077129
chr1	5092298	5092456
chr1	5108535	5108706
chr1	5170281	5170693
chr1	5189098	5189725
chr1	5272666	5273063
chr1	5324056	5324254
chr1	5350310	5351322
chr1	5368022	5368540
chr1	5429899	5430635
chr1	5555128	5555266
chr1	5555321	5555513
chr1	5564400	5564753
chr1	5566854	5567013
chr1	5567050	5567608
chr1	5567661	5567790
chr1	5676752	5676955
chr1	5677032	5677342
chr1	5681900	5682110
chr1	5746781	5747176
chr1	5748919	5749258
chr1	5804280	5804685
chr1	5809816	5810509
chr1	5810868	5811436
chr1	5820048	5820609
chr1	5827982	5828338
chr1	5993030	5993396
chr1	6009141	6009331
chr1	6013215	6013411
chr1	6012833	6013126
chr1	6150896	6151080
chr1	6151130	6151260
chr1	6167026	6167154
chr1	6168143	6168613
chr1	6169119	6169386
chr1	6172469	6172891
chr1	6235566	6235708
chr1	6404985	6405284
chr1	6430332	6430745
chr1	6435160	6435296
chr1	6435917	6436491
chr1	6436951	6437468
chr1	6437584	6437710
chr1	6438707	6438828
chr1	6568787	6569026
chr1	6631841	6632025
chr1	6691230	6691512
chr1	6692698	6692891
chr1	6873938	6874059
chr1	6916492	6916731
chr1	6917119	6917491
chr1	7013777	7013965
chr1	7026044	7026222
chr1	7177665	7177846
chr1	7190439	7190838
chr1	7236959	7237189
chr1	7242266	7242387
chr1	7271944	7272065
chr1	7287615	7288120
chr1	7293391	7293736
chr1	7334650	7335768
chr1	7349318	7349556
chr1	7354770	7355313
chr1	7476607	7477175
chr1	7481796	7482014
chr1	7488011	7488402
chr1	7488468	7488578
chr1	7563749	7563924
chr1	7608233	7608741
chr1	7609493	7609761
chr1	7611900	7612202
chr1	7615624	7616148
chr1	7620727	7620977
chr1	7664147	7664313
chr1	7709850	7710415
chr1	7712782	7713222
chr1	7739159	7739289
chr1	7742050	7742262
chr1	7819448	7819906
chr1	7843400	7843834
chr1	7867488	7867797
chr1	7888813	7888962
chr1	7921831	7922155
chr1	7942692	7943355
chr1	7944243	7944902
chr1	7947548	7947659
chr1	7949823	7950180
chr1	7993714	7994167
chr1	7994613	7995268
chr1	7998927	7999045
chr1	8000466	8000887
chr1	8003992	8004327
chr1	8007580	8007712
chr1	8028364	8028485
chr1	8028564	8028669
chr1	8027959	8028211
chr1	8029134	8029622
chr1	8067825	8068145
chr1	8068205	8068381
chr1	8071107	8071343
chr1	8073322	8073451
chr1	8122544	8122713
chr1	8122828	8122951
chr1	8123405	8123634
chr1	8128258	8128404
chr1	8128843	8129001
chr1	8129548	8129611
chr1	8129828	8130004
chr1	8156219	8156767
chr1	8157069	8157711
chr1	8161356	8161490
chr1	8162901	8163316
chr1	8178308	8178656
chr1	8178918	8179103
chr1	8180547	8180766
chr1	8190338	8190514
chr1	8194712	8194872
chr1	8218359	8219095
chr1	8248961	8249369
chr1	8261455	8261638
chr1	8410711	8411215
chr1	8640993	8641424
chr1	8658294	8658502
chr1	8660187	8660309
chr1	8660906	8661465
chr1	8662024	8662340
chr1	8688253	8689366
chr1	8786741	8787227
chr1	8788268	8788667
chr1	8790063	8790409
chr1	8856136	8856301
chr1	8856726	8856878
chr1	8894006	8894322
chr1	9050761	9051232
chr1	9058144	9058575
chr1	9120804	9121226
chr1	9175394	9176007
chr1	9235593	9236632
chr1	9240537	9241148
chr1	9428962	9429137
chr1	9493477	9493782
chr1	9506478	9506727
chr1	9545660	9545890
chr1	9601639	9601793
chr1	9613240	9613453
chr1	9891796	9891966
chr1	9984287	9984517
chr1	9984611	9984717
chr1	9995512	9995688
chr1	10016269	10016434
chr1	10066636	10066787
chr1	10135927	10136048
chr1	10151659	10151840
chr1	10294808	10294983
chr1	10382578	10383173
chr1	10466254	10466414
chr1	10535090	10535227
chr1	10729820	10730221
chr1	10734662	10734783
chr1	10735371	10735974
chr1	10736409	10736981
chr1	10792781	10792941
chr1	10805257	10805980
chr1	10816938	10817140
chr1	10821773	10822109
chr1	10822182	10822343
chr1	10823786	10823929
chr1	10888530	10888677
chr1	10923369	10923597
chr1	10924695	10924897
chr1	10924994	10925124
chr1	10970641	10970888
chr1	10981601	10981853
chr1	10981902	10982025
chr1	10988802	10989197
chr1	11029499	11029734
chr1	11032349	11032695
chr1	11343479	11343680
chr1	11367427	11367784
chr1	11369544	11370175
chr1	11537306	11537460
chr1	11619291	11619685
chr1	11624172	11624906
chr1	11626406	11627049
chr1	11674051	11674379
chr1	11720375	11720616
chr1	11729296	11729828
chr1	11776167	11776368
chr1	11782768	11783781
chr1	11805432	11805661
chr1	11887052	11887449
chr1	11891103	11891614
chr1	11946590	11946955
chr1	11949222	11949753
chr1	11950317	11950874
chr1	11965103	11965416
chr1	11965487	11965664
chr1	12039408	12039664
chr1	12040635	12040834
chr1	12040938	12041139
chr1	12075552	12075731
chr1	12095309	12095652
chr1	12217275	12217466
chr1	12269856	12270099
chr1	12498678	12498808
chr1	12551032	12551173
chr1	12653482	12653636
chr1	12668286	12668500
chr1	12774213	12774420
chr1	12840579	12840754
chr1	12879227	12879354
chr1	12943871	12943993
chr1	12990017	12990138
chr1	12996135	12996600
chr1	13015302	13015633
chr1	13067620	13067790
chr1	13076112	13076266
chr1	13090673	13090871
chr1	13118546	13118673
chr1	13142506	13142656
chr1	13142973	13143126
chr1	13157781	13157976
chr1	13174158	13174285
chr1	13202648	13202786
chr1	13318098	13318297
chr1	13435416	13435790
chr1	13472519	13472884
chr1	13503852	13503974
chr1	13550509	13551116
chr1	13551550	13552162
chr1	13552765	13552901
chr1	13557440	13557784
chr1	13619590	13619831
chr1	13736888	13737372
chr1	13769546	13769873
chr1	13814908	13815576
chr1	13816491	13816944
chr1	13818549	13818867
chr1	13820066	13820515
chr1	13897040	13897480
chr1	13956088	13956220
chr1	13960791	13961196
chr1	13963204	13963519
chr1	13998594	13998976
chr1	14084896	14085705
chr1	14113159	14113287
chr1	14113328	14114108
chr1	14156134	14156305
chr1	14252462	14252641
chr1	14415801	14415980
chr1	14447490	14447696
chr1	14482178	14482464
chr1	14689189	14689390
chr1	14831601	14832147
chr1	14840125	14840306
chr1	14864953	14865156
chr1	14975303	14976309
chr1	14994598	14994719
chr1	15020338	15020601
chr1	15080710	15080831
chr1	15080974	15081189
chr1	15081969	15082241
chr1	15083456	15084402
chr1	15171738	15171914
chr1	15263870	15264433
chr1	15269720	15269895
chr1	15367754	15367975
chr1	15497465	15497740
chr1	15651174	15651421
chr1	15742572	15743638
chr1	15761215	15761516
chr1	15794598	15794781
chr1	15855599	15855774
chr1	15862383	15862614
chr1	15862729	15862953
chr1	15867586	15867753
chr1	15917792	15918037
chr1	15920420	15920632
chr1	15934120	15934750
chr1	16036352	16036606
chr1	16169672	16170035
chr1	16175805	16175926
chr1	16205439	16205849
chr1	16215249	16215382
chr1	16437594	16437768
chr1	16453091	16453214
chr1	16474877	16474998
chr1	16503739	16503946
chr1	16516229	16516761
chr1	16600407	16600757
chr1	16680530	16680713
chr1	16702025	16702553
chr1	16711951	16712172
chr1	16713281	16713520
chr1	16713579	16713740
chr1	16738271	16738785
chr1	16739159	16739847
chr1	16740419	16740540
chr1	16743448	16743569
chr1	16744986	16745397
chr1	16762096	16762488
chr1	16776404	16776541
chr1	16827935	16828128
chr1	16834719	16835059
chr1	16848075	16848481
chr1	16936919	16937114
chr1	16941700	16941991
chr1	16942090	16942275
chr1	16952973	16953920
chr1	17091455	17092046
chr1	17227363	17227540
chr1	17294534	17294872
chr1	17334830	17335070
chr1	17389269	17390182
chr1	17401241	17401399
chr1	17422530	17422873
chr1	17466818	17467336
chr1	17467379	17467523
chr1	17473652	17474004
chr1	17524320	17524914
chr1	17525722	17525890
chr1	17526627	17526954
chr1	17527010	17527253
chr1	17539858	17540008
chr1	17545624	17545862
chr1	17668623	17668761
chr1	17673194	17673324
chr1	17685758	17685933
chr1	17685979	17686115
chr1	17704837	17705601
chr1	17792893	17793275
chr1	17903602	17904082
chr1	17922121	17922585
chr1	17944430	17944551
chr1	17956759	17957230
chr1	17957777	17958394
chr1	17963581	17963993
chr1	18016385	18016538
chr1	18047709	18048042
chr1	18077970	18079222
chr1	18152875	18153083
chr1	18254509	18254795
chr1	18292277	18292418
chr1	18408841	18408983
chr1	18472608	18473214
chr1	18516864	18517350
chr1	18517861	18518423
chr1	18519043	18519186
chr1	18520879	18521275
chr1	18536961	18538574
chr1	18658618	18659276
chr1	18760970	18761102
chr1	18761164	18761403
chr1	18762289	18762526
chr1	18814966	18815102
chr1	18872353	18872676
chr1	18927672	18927826
chr1	19006957	19007094
chr1	19131764	19132324
chr1	19153926	19154115
chr1	19266126	19266296
chr1	19283657	19283787
chr1	19283859	19284086
chr1	19285175	19285412
chr1	19372220	19372730
chr1	19398746	19399023
chr1	19440639	19440781
chr1	19449807	19450262
chr1	19622364	19622925
chr1	19623422	19624021
chr1	19629217	19629647
chr1	19651535	19651819
chr1	19693130	19693582
chr1	19706904	19707093
chr1	19799315	19799864
chr1	19838836	19839319
chr1	19839415	19839843
chr1	19881109	19881238
chr1	19998922	19999724
chr1	20102214	20102363
chr1	20225617	20225738
chr1	20234955	20235168
chr1	20283891	20284843
chr1	20321301	20321648
chr1	20432148	20433534
chr1	20486395	20487730
chr1	20500497	20500761
chr1	20525687	20525870
chr1	20574474	20575008
chr1	20648283	20648434
chr1	20705444	20705670
chr1	20761921	20762063
chr1	20769904	20770107
chr1	20934690	20934904
chr1	20935443	20935603
chr1	20940423	20940559
chr1	21003023	21003144
chr1	21041611	21041745
chr1	21117940	21118084
chr1	21121406	21121611
chr1	21141597	21141886
chr1	21201344	21202145
chr1	21344641	21344807
chr1	21360338	21360456
chr1	21360571	21360722
chr1	21363879	21364087
chr1	21364163	21364433
chr1	21379033	21379235
chr1	21512973	21513187
chr1	21581647	21582323
chr1	21584570	21585103
chr1	21588613	21588999
chr1	21995217	21995572
chr1	21999976	22000163
chr1	22000751	22001362
chr1	22001837	22002416
chr1	22061363	22061515
chr1	22078189	22078555
chr1	22080323	22080694
chr1	22089322	22089469
chr1	22158311	22158552
chr1	22159406	22159629
chr1	22159710	22159857
chr1	22236706	22236987
chr1	22247688	22247809
chr1	22247882	22247996
chr1	22283292	22283413
chr1	22296864	22297010
chr1	22346274	22346505
chr1	22398553	22398674
chr1	22427430	22427617
chr1	22512477	22512671
chr1	22874311	22874530
chr1	22908481	22908726
chr1	22922190	22922551
chr1	22997473	22997697
chr1	23060890	23061121
chr1	23101927	23102333
chr1	23107106	23107520
chr1	23301132	23301713
chr1	23302086	23302711
chr1	23306020	23306418
chr1	23306915	23307468
chr1	23355932	23356147
chr1	23542604	23542725
chr1	23542814	23542960
chr1	23594551	23594764
chr1	23614294	23614464
chr1	23663354	23663483
chr1	23669927	23670050
chr1	23724267	23724501
chr1	23782266	23782741
chr1	23785981	23786509
chr1	23885278	23885621
chr1	23947369	23947503
chr1	23971592	23971768
chr1	24016284	24016464
chr1	24068646	24068895
chr1	24075937	24076470
chr1	24246639	24246760
chr1	24263452	24263581
chr1	24418951	24419124
chr1	24419221	24419444
chr1	24421034	24421179
chr1	24453491	24453758
chr1	24457498	24457678
chr1	24496325	24496888
chr1	24595176	24595328
chr1	24645700	24646156
chr1	24675391	24675609
chr1	24709657	24709862
chr1	24721299	24721808
chr1	24728345	24728488
chr1	24728576	24728722
chr1	24746855	24747009
chr1	24760852	24760977
chr1	24801730	24801953
chr1	24803951	24804362
chr1	24807977	24808477
chr1	24837466	24837635
chr1	25015279	25016076
chr1	25119727	25120482
chr1	25403220	25403449
chr1	25526315	25526540
chr1	25590868	25591292
chr1	25662072	25663316
chr1	25909777	25910065
chr1	25918451	25918691
chr1	26011111	26011286
chr1	26202405	26202631
chr1	26232478	26232892
chr1	26263253	26263442
chr1	26349117	26349500
chr1	26352972	26353477
chr1	26353833	26354350
chr1	26414010	26414527
chr1	26414931	26415525
chr1	26416166	26416294
chr1	26419193	26419328
chr1	26420756	26421150
chr1	26446853	26447119
chr1	26470292	26470704
chr1	26473823	26474015
chr1	26474625	26475295
chr1	26475680	26476171
chr1	26548322	26548598
chr1	26592112	26592600
chr1	26615595	26615922
chr1	27073409	27073714
chr1	27092754	27092941
chr1	27136571	27136692
chr1	27136814	27137106
chr1	27139693	27140421
chr1	27159379	27160236
chr1	27180149	27180617
chr1	27181163	27181740
chr1	27186906	27187332
chr1	27194067	27194991
chr1	27207719	27207878
chr1	27281351	27281556
chr1	27282352	27282473
chr1	27307652	27308118
chr1	27366913	27367364
chr1	27442973	27443376
chr1	27676856	27677032
chr1	27728075	27728286
chr1	27729909	27730455
chr1	27730532	27730732
chr1	27730771	27730907
chr1	27732956	27733159
chr1	27733979	27734242
chr1	27735349	27735613
chr1	27755019	27755358
chr1	27942273	27942754
chr1	28109825	28109946
chr1	28109992	28110088
chr1	28171223	28171364
chr1	28175363	28175602
chr1	28192249	28192898
chr1	28249554	28249788
chr1	28250716	28251198
chr1	28287635	28288892
chr1	28384993	28385124
chr1	28398876	28399184
chr1	28456071	28456538
chr1	28458343	28459088
chr1	28889330	28889815
chr1	28891434	28891558
chr1	28891639	28891841
chr1	28910578	28910729
chr1	29082667	29083143
chr1	29368333	29368457
chr1	29368528	29368843
chr1	29485725	29485921
chr1	29571087	29571208
chr1	29586311	29586508
chr1	29604872	29605031
chr1	29611135	29611329
chr1	29654743	29655231
chr1	29655933	29656328
chr1	29658756	29659066
chr1	29698395	29698901
chr1	29699662	29700027
chr1	29703369	29703867
chr1	29737184	29737325
chr1	29791278	29791466
chr1	29839708	29839837
chr1	29841669	29841842
chr1	29894946	29895337
chr1	29908859	29909073
chr1	29942684	29943086
chr1	29947025	29947153
chr1	29947742	29948318
chr1	29948749	29949319
chr1	29996773	29997008
chr1	30042176	30043484
chr1	30047041	30047293
chr1	30066660	30067407
chr1	30089983	30090177
chr1	30165550	30165839
chr1	30274611	30274798
chr1	30291405	30291698
chr1	30310380	30311318
chr1	30333254	30333402
chr1	30333462	30333598
chr1	30370816	30371047
chr1	30371099	30371844
chr1	30516185	30516368
chr1	30542249	30542503
chr1	30576032	30576223
chr1	30618123	30618332
chr1	30666573	30667129
chr1	30667897	30668038
chr1	30668123	30668312
chr1	30687660	30688108
chr1	30689747	30690330
chr1	30705671	30705889
chr1	30722465	30722840
chr1	30730267	30730894
chr1	30760530	30760971
chr1	30769585	30769724
chr1	30847155	30847303
chr1	30853617	30853991
chr1	30913881	30914318
chr1	31005352	31005701
chr1	31007607	31007746
chr1	31075058	31075998
chr1	31127824	31128218
chr1	31276270	31276422
chr1	31300975	31301213
chr1	31383866	31384011
chr1	31384057	31384231
chr1	31395352	31395701
chr1	31416230	31416701
chr1	31454539	31454676
chr1	31470090	31470723
chr1	31473463	31473910
chr1	31492379	31492581
chr1	31552313	31552429
chr1	31700798	31701529
chr1	31726371	31726667
chr1	31730455	31730955
chr1	31734177	31734697
chr1	31820181	31820302
chr1	32054561	32054707
chr1	32066358	32066557
chr1	32066612	32066862
chr1	32068002	32068269
chr1	32073245	32074653
chr1	32265507	32266092
chr1	32378352	32378616
chr1	32588189	32588361
chr1	32588423	32588748
chr1	32665632	32666080
chr1	32794395	32794592
chr1	32794657	32794844
chr1	32874651	32874812
chr1	32915996	32916158
chr1	33019315	33020230
chr1	33040441	33040644
chr1	33045931	33046503
chr1	33162775	33162928
chr1	33233476	33233650
chr1	33256586	33257060
chr1	33305492	33305890
chr1	33398709	33398953
chr1	33407486	33408924
chr1	33522155	33522586
chr1	33638037	33638246
chr1	33663672	33663917
chr1	33666947	33667095
chr1	33681308	33681483
chr1	33726074	33726263
chr1	33739804	33739960
chr1	33746870	33747037
chr1	33753657	33753795
chr1	33754286	33754471
chr1	33771716	33771887
chr1	33826285	33826709
chr1	33836400	33836523
chr1	33837806	33837972
chr1	33838363	33838646
chr1	33839317	33839465
chr1	33851100	33851275
chr1	33862649	33862816
chr1	33945211	33945364
chr1	34017029	34017168
chr1	34020140	34020296
chr1	34072562	34072758
chr1	34086242	34086451
chr1	34107805	34108009
chr1	34113852	34114130
chr1	34114592	34114721
chr1	34133053	34133209
chr1	34164112	34164264
chr1	34169790	34169911
chr1	34177896	34178382
chr1	34179216	34179403
chr1	34179734	34179924
chr1	34192391	34192527
chr1	34200088	34200251
chr1	34200956	34201325
chr1	34228652	34228777
chr1	34247602	34247809
chr1	34250627	34250844
chr1	34252878	34253073
chr1	34261941	34262265
chr1	34263358	34263554
chr1	34263694	34263847
chr1	34264452	34264577
chr1	34271366	34271487
chr1	34274701	34274888
chr1	34275769	34275890
chr1	34289659	34289796
chr1	34298707	34298848
chr1	34302033	34302163
chr1	34302795	34303020
chr1	34306529	34306737
chr1	34307324	34307505
chr1	34308087	34308260
chr1	34330528	34330707
chr1	34347465	34347960
chr1	34348355	34349043
chr1	34351041	34351447
chr1	34377690	34377811
chr1	34417587	34418359
chr1	34451062	34451198
chr1	34508641	34508780
chr1	34560729	34560885
chr1	34570802	34570924
chr1	34587849	34588093
chr1	34600138	34600315
chr1	34603629	34603915
chr1	34604944	34605170
chr1	34605233	34605401
chr1	34634161	34634282
chr1	34635867	34635993
chr1	34664997	34665126
chr1	34723778	34723989
chr1	34805919	34806116
chr1	34806188	34806384
chr1	34816150	34816271
chr1	34863022	34863148
chr1	34869296	34869509
chr1	34915079	34915660
chr1	34918846	34919252
chr1	34929417	34929832
chr1	34929969	34930618
chr1	35012396	35012545
chr1	35048760	35048906
chr1	35048953	35049097
chr1	35124392	35124786
chr1	35175258	35175406
chr1	35246954	35247142
chr1	35271268	35271471
chr1	35316679	35316879
chr1	35316968	35317177
chr1	35318044	35318271
chr1	35403385	35403596
chr1	35414143	35414485
chr1	35688172	35688309
chr1	35731748	35731870
chr1	35759060	35759234
chr1	35766581	35766750
chr1	35788517	35789055
chr1	35789499	35790073
chr1	35793654	35793799
chr1	35795236	35795647
chr1	35799156	35799406
chr1	35810245	35810366
chr1	35864369	35864491
chr1	35896785	35897021
chr1	35898204	35898447
chr1	35909285	35909472
chr1	36030735	36030900
chr1	36049676	36049888
chr1	36103503	36104240
chr1	36174780	36174999
chr1	36209843	36209965
chr1	36222935	36223086
chr1	36223399	36223588
chr1	36255998	36256189
chr1	36269215	36269779
chr1	36291671	36291792
chr1	36320049	36320182
chr1	36365452	36365573
chr1	36408504	36408625
chr1	36408784	36408946
chr1	36432210	36432331
chr1	36451676	36451798
chr1	36464883	36465157
chr1	36497995	36498154
chr1	36506517	36506693
chr1	36507125	36507252
chr1	36525372	36525548
chr1	36531495	36531635
chr1	36541886	36542065
chr1	36549557	36549713
chr1	36549962	36550205
chr1	36552097	36552298
chr1	36611591	36611746
chr1	36683048	36683476
chr1	36701720	36701940
chr1	36720355	36720545
chr1	36759019	36759180
chr1	36761636	36761794
chr1	36770819	36771227
chr1	36779112	36779352
chr1	36781725	36781918
chr1	36796156	36796326
chr1	36809090	36809272
chr1	36829552	36829751
chr1	36957135	36957505
chr1	36958291	36958515
chr1	37142637	37142761
chr1	37181414	37181535
chr1	37197613	37197746
chr1	37200547	37200668
chr1	37209206	37209608
chr1	37261391	37261524
chr1	37261866	37261991
chr1	37278738	37279110
chr1	37280563	37280684
chr1	37283013	37283570
chr1	37319288	37319557
chr1	37364107	37364285
chr1	37380096	37380280
chr1	37452511	37452645
chr1	37532938	37533185
chr1	37533263	37533450
chr1	37550048	37550186
chr1	37610020	37610165
chr1	37687301	37687585
chr1	37773899	37774406
chr1	37776704	37776825
chr1	37778286	37778677
chr1	37875341	37875560
chr1	37875646	37875793
chr1	37949899	37950054
chr1	38036102	38036343
chr1	38108625	38108764
chr1	38183417	38183545
chr1	38191124	38191349
chr1	38204918	38205056
chr1	38209937	38210418
chr1	38218218	38218446
chr1	38225688	38226046
chr1	38239563	38239738
chr1	38247513	38247695
chr1	38299344	38299566
chr1	38314599	38314720
chr1	38317529	38317681
chr1	38330107	38330269
chr1	38348744	38348913
chr1	38358835	38358967
chr1	38359019	38359340
chr1	38402672	38402798
chr1	38585980	38586199
chr1	38600837	38601026
chr1	38601439	38601602
chr1	38616896	38617023
chr1	38704817	38705428
chr1	38705817	38706328
chr1	38708628	38709092
chr1	38721967	38722100
chr1	38746608	38746959
chr1	39081518	39081717
chr1	39178512	39178633
chr1	39178815	39178968
chr1	39216082	39216221
chr1	39284921	39285149
chr1	39298439	39298560
chr1	39298955	39299166
chr1	39300616	39300775
chr1	39317099	39317231
chr1	39367934	39368198
chr1	39370944	39371080
chr1	39381386	39381595
chr1	39389310	39389444
chr1	39405391	39405525
chr1	39426066	39426187
chr1	39453896	39454090
chr1	39596972	39597126
chr1	39597768	39598000
chr1	39598131	39598252
chr1	39654987	39655233
chr1	39702864	39703018
chr1	39720887	39721004
chr1	39727903	39728216
chr1	39812423	39812544
chr1	39816653	39816820
chr1	39871596	39871817
chr1	39891203	39891324
chr1	39957642	39957782
chr1	39999187	39999363
chr1	40001463	40001693
chr1	40004775	40004917
chr1	40014254	40014380
chr1	40023409	40023574
chr1	40024927	40025180
chr1	40147943	40148159
chr1	40195065	40195639
chr1	40211616	40211737
chr1	40307276	40307418
chr1	40307461	40307751
chr1	40308592	40308865
chr1	40325754	40326216
chr1	40374047	40374246
chr1	40458208	40458420
chr1	40498596	40498752
chr1	40698205	40698540
chr1	40699161	40699644
chr1	40702270	40702525
chr1	40743805	40743987
chr1	40773905	40774026
chr1	40798447	40798618
chr1	40880021	40880167
chr1	40885963	40886112
chr1	40889772	40890056
chr1	40936157	40936284
chr1	41033569	41033695
chr1	41049716	41049979
chr1	41057204	41057325
chr1	41088181	41088855
chr1	41090761	41091026
chr1	41091069	41091238
chr1	41106500	41106659
chr1	41182698	41183160
chr1	41213857	41214047
chr1	41319662	41320081
chr1	41337707	41337831
chr1	41370312	41370484
chr1	41429086	41429239
chr1	41462936	41463116
chr1	41467823	41467944
chr1	41492839	41493025
chr1	41604840	41605049
chr1	41676702	41676848
chr1	41891833	41892021
chr1	41994047	41994244
chr1	42109010	42109177
chr1	42137388	42137779
chr1	42164155	42164427
chr1	42334579	42335115
chr1	42416060	42416241
chr1	42449839	42449982
chr1	42539061	42539223
chr1	42546189	42546330
chr1	42555001	42555129
chr1	42741269	42741412
chr1	42743715	42743858
chr1	42810209	42810330
chr1	42886128	42886257
chr1	42888509	42888719
chr1	42888783	42888906
chr1	42898625	42898746
chr1	42899367	42899545
chr1	42922950	42923121
chr1	43006089	43006237
chr1	43032562	43032910
chr1	43051776	43051926
chr1	43075454	43075648
chr1	43085170	43085291
chr1	43114815	43115001
chr1	43118918	43119050
chr1	43123629	43123824
chr1	43189013	43189244
chr1	43226289	43226571
chr1	43513171	43513371
chr1	43553840	43554267
chr1	43554431	43554627
chr1	43618593	43618984
chr1	43757686	43757879
chr1	43777591	43778996
chr1	43854760	43855158
chr1	43898096	43898373
chr1	43899294	43899447
chr1	43918792	43919105
chr1	44027199	44027501
chr1	44081544	44081765
chr1	44198720	44198841
chr1	44245139	44245372
chr1	44267312	44267485
chr1	44285160	44285608
chr1	44290739	44291417
chr1	44295373	44295811
chr1	44315889	44316198
chr1	44348820	44348946
chr1	44360548	44361030
chr1	44362660	44362820
chr1	44362942	44363147
chr1	44374776	44375714
chr1	44376777	44376930
chr1	44381119	44381257
chr1	44419012	44419219
chr1	44438859	44439300
chr1	44480395	44481872
chr1	44491102	44491783
chr1	44608001	44608857
chr1	44608903	44609234
chr1	44692577	44693427
chr1	44728341	44728909
chr1	44820728	44821128
chr1	44825616	44826311
chr1	44897030	44897251
chr1	44903302	44903482
chr1	44959244	44960578
chr1	45161971	45162174
chr1	45165407	45166246
chr1	45204906	45206095
chr1	45236922	45237234
chr1	45239163	45239251
chr1	45252818	45253004
chr1	45297903	45298024
chr1	45557469	45557813
chr1	45564095	45564216
chr1	45564465	45564600
chr1	45610864	45611090
chr1	45612727	45613073
chr1	45654155	45654583
chr1	45734088	45734713
chr1	45735098	45735680
chr1	45737456	45737577
chr1	45739017	45739433
chr1	45786080	45786247
chr1	45981554	45981766
chr1	46075898	46076240
chr1	46171624	46171734
chr1	46180900	46181298
chr1	46201213	46201334
chr1	46251016	46251202
chr1	46289022	46289274
chr1	46313477	46313835
chr1	46340097	46340270
chr1	46342558	46342693
chr1	46351656	46351935
chr1	46383116	46383457
chr1	46413331	46413459
chr1	46448954	46450045
chr1	46501660	46501785
chr1	46553590	46553933
chr1	46562760	46563198
chr1	46583305	46583651
chr1	46707774	46708167
chr1	46719624	46719830
chr1	46777688	46777882
chr1	46957107	46957444
chr1	46978821	46979348
chr1	46997315	46998140
chr1	47086629	47086816
chr1	47105767	47106297
chr1	47149199	47149712
chr1	47181111	47181635
chr1	47194041	47194450
chr1	47223389	47223617
chr1	47226404	47226947
chr1	47227436	47227806
chr1	47250756	47250955
chr1	47366347	47366533
chr1	47456365	47456853
chr1	47558144	47558297
chr1	47587624	47587966
chr1	47628949	47630458
chr1	47720830	47721579
chr1	47752426	47752790
chr1	47786723	47786979
chr1	47787037	47787209
chr1	47788192	47788419
chr1	47790571	47790823
chr1	47842084	47842451
chr1	47955760	47955931
chr1	47957839	47958192
chr1	47960287	47960410
chr1	47969172	47969347
chr1	47969430	47969792
chr1	47971680	47972017
chr1	48089031	48089720
chr1	48090119	48090543
chr1	48092372	48092518
chr1	48093947	48094351
chr1	48231166	48231952
chr1	48327900	48328279
chr1	48332980	48333403
chr1	48354284	48354665
chr1	48361721	48362345
chr1	48362777	48363313
chr1	48368458	48368876
chr1	48423688	48424315
chr1	48468642	48468807
chr1	48494816	48495234
chr1	48545638	48547254
chr1	48670914	48671115
chr1	48673256	48673697
chr1	48674043	48674164
chr1	48695251	48695509
chr1	48715072	48715350
chr1	48737744	48738234
chr1	48741466	48741978
chr1	48801924	48802270
chr1	48803535	48803721
chr1	48814987	48815422
chr1	48927668	48928312
chr1	48964122	48964499
chr1	49256641	49256873
chr1	49303606	49303857
chr1	49304759	49305058
chr1	49321510	49322080
chr1	49322145	49322716
chr1	49323011	49323133
chr1	49324575	49324960
chr1	49325509	49325804
chr1	49326573	49326878
chr1	49329270	49329458
chr1	49349484	49349606
chr1	49474490	49474908
chr1	49610849	49611146
chr1	49624908	49625089
chr1	49721248	49721473
chr1	49727834	49728040
chr1	49762339	49762522
chr1	49762563	49762761
chr1	49829693	49829830
chr1	49913768	49913935
chr1	50159546	50159685
chr1	50159794	50160344
chr1	50162170	50162335
chr1	50162453	50162651
chr1	50329955	50330447
chr1	50382285	50382938
chr1	50383915	50384368
chr1	50421245	50421366
chr1	50881555	50881876
chr1	50959388	50959677
chr1	51023147	51023271
chr1	51230056	51230383
chr1	51256786	51257482
chr1	51289669	51289874
chr1	51384955	51385599
chr1	51426631	51426783
chr1	51433365	51433972
chr1	51683296	51683456
chr1	51717199	51717607
chr1	51746994	51747194
chr1	51774232	51774426
chr1	51868338	51868539
chr1	51869408	51869627
chr1	51933460	51933594
chr1	51940976	51941228
chr1	52046319	52046500
chr1	52090833	52091059
chr1	52130900	52131059
chr1	52313049	52313175
chr1	52313343	52313476
chr1	52313515	52313631
chr1	52313852	52314099
chr1	52314429	52314728
chr1	52315277	52315532
chr1	52316120	52316274
chr1	52317308	52317510
chr1	52318560	52318773
chr1	52320380	52320503
chr1	52381367	52381646
chr1	52399857	52400919
chr1	52584376	52584553
chr1	52589886	52590480
chr1	52593789	52594323
chr1	52628646	52628792
chr1	52697950	52698076
chr1	52783132	52783253
chr1	52789934	52790141
chr1	52794448	52794692
chr1	52823336	52823497
chr1	52893635	52893930
chr1	52939453	52940415
chr1	52982727	52982944
chr1	52992097	52992242
chr1	53061982	53062127
chr1	53085362	53085483
chr1	53129514	53129952
chr1	53132398	53132632
chr1	53133201	53133777
chr1	53134277	53134781
chr1	53235878	53236281
chr1	53238209	53238393
chr1	53321058	53321229
chr1	53425199	53425392
chr1	53480864	53481021
chr1	53494106	53494303
chr1	53504753	53505448
chr1	53508218	53508709
chr1	53547201	53547328
chr1	53569267	53569400
chr1	53613561	53613808
chr1	53692550	53692820
chr1	53696186	53696653
chr1	53719574	53719710
chr1	53813340	53813513
chr1	53839036	53839158
chr1	53891130	53891262
chr1	53925517	53925727
chr1	53955425	53955546
chr1	54025532	54025679
chr1	54026127	54026462
chr1	54185432	54185591
chr1	54199626	54199763
chr1	54265499	54266060
chr1	54364418	54364552
chr1	54387153	54387746
chr1	54407286	54407424
chr1	54462408	54462633
chr1	54462670	54462876
chr1	54581260	54581388
chr1	54618884	54619326
chr1	54754434	54754555
chr1	54957229	54957530
chr1	55160907	55161092
chr1	55171868	55172017
chr1	55194657	55194852
chr1	55204582	55204761
chr1	55297051	55297192
chr1	55362406	55362805
chr1	55362868	55363274
chr1	55382001	55382170
chr1	55482246	55482787
chr1	55497830	55497989
chr1	55657706	55657896
chr1	55695833	55695970
chr1	55697097	55697268
chr1	55736147	55736307
chr1	55778383	55778866
chr1	55779340	55779926
chr1	55780493	55780655
chr1	55782932	55783358
chr1	55888837	55888971
chr1	56008349	56008732
chr1	56098360	56099286
chr1	56136941	56137440
chr1	56380282	56380735
chr1	56464579	56464881
chr1	56714383	56715251
chr1	56772279	56772712
chr1	56773132	56773794
chr1	56774390	56774564
chr1	56777388	56777538
chr1	56778971	56779364
chr1	56782028	56782453
chr1	56796767	56796982
chr1	56948080	56948232
chr1	57070263	57070873
chr1	57083167	57083351
chr1	57213713	57213879
chr1	57280042	57280248
chr1	57308611	57309200
chr1	57311241	57311403
chr1	57523322	57523690
chr1	57585032	57585392
chr1	57588232	57588791
chr1	57610674	57610843
chr1	57632810	57632935
chr1	57871243	57871383
chr1	57940289	57940426
chr1	58216512	58216667
chr1	58322246	58322420
chr1	58322458	58322614
chr1	58323271	58323696
chr1	58328110	58328290
chr1	58328902	58329452
chr1	58329881	58330444
chr1	58641043	58641261
chr1	58641907	58642146
chr1	58642504	58642780
chr1	58643414	58643553
chr1	58644145	58644324
chr1	58645382	58645584
chr1	58646532	58646709
chr1	58647029	58647179
chr1	58648332	58648525
chr1	58678092	58678232
chr1	58695249	58695419
chr1	58746829	58746990
chr1	58749458	58749810
chr1	58811637	58812013
chr1	58817183	58817860
chr1	58818392	58818837
chr1	58868710	58868981
chr1	58884925	58885067
chr1	58895141	58895271
chr1	58909968	58910134
chr1	58921745	58921928
chr1	58930757	58931243
chr1	58931737	58932301
chr1	58934887	58935273
chr1	58959156	58959400
chr1	58994593	58994725
chr1	58997290	58997461
chr1	59094818	59095019
chr1	59109967	59110141
chr1	59129865	59130054
chr1	59215712	59215876
chr1	59224985	59225229
chr1	59270175	59270313
chr1	59318388	59318518
chr1	59345080	59345559
chr1	59349520	59350129
chr1	59363894	59364031
chr1	59442981	59443182
chr1	59455810	59455986
chr1	59483833	59483992
chr1	59484210	59484408
chr1	59540645	59540864
chr1	59541315	59541456
chr1	59574948	59575113
chr1	59949059	59949219
chr1	60007932	60008075
chr1	60024918	60025086
chr1	60117179	60117390
chr1	60320101	60320799
chr1	60375439	60375775
chr1	60435405	60435546
chr1	60546992	60547181
chr1	60576381	60576620
chr1	60636545	60636830
chr1	60684630	60684815
chr1	60687975	60688096
chr1	60724781	60725221
chr1	60729581	60729789
chr1	60730392	60731018
chr1	60731470	60731926
chr1	60763024	60763298
chr1	60777676	60777804
chr1	60786469	60786621
chr1	60791231	60791536
chr1	60791612	60791788
chr1	60869039	60869191
chr1	60900819	60901029
chr1	60901141	60901382
chr1	60921086	60921323
chr1	61066516	61066665
chr1	61169921	61170345
chr1	61209585	61209989
chr1	61368150	61368603
chr1	61497751	61498729
chr1	61498785	61499632
chr1	61514210	61515400
chr1	61528845	61529045
chr1	61569266	61569516
chr1	61586336	61587314
chr1	61670701	61671417
chr1	62295334	62296432
chr1	62344000	62344200
chr1	62415016	62415147
chr1	62429738	62429880
chr1	62532585	62532761
chr1	62533994	62534445
chr1	62535888	62536031
chr1	62538839	62539055
chr1	62539664	62540228
chr1	62540672	62541280
chr1	62541570	62541691
chr1	62635438	62635566
chr1	62643658	62643984
chr1	62660785	62661064
chr1	62661156	62661421
chr1	62677292	62677639
chr1	62682260	62682381
chr1	62749763	62750002
chr1	62795704	62795919
chr1	62826531	62826721
chr1	62936242	62936377
chr1	63013552	63013756
chr1	63057729	63057854
chr1	63061090	63061249
chr1	63129816	63130110
chr1	63200171	63200300
chr1	63200366	63200559
chr1	63261633	63261754
chr1	63264679	63264867
chr1	63322467	63322593
chr1	63322743	63322864
chr1	63365245	63365510
chr1	63545473	63545596
chr1	63611844	63612046
chr1	63664685	63664850
chr1	63803658	63804413
chr1	63835971	63836438
chr1	63859136	63859606
chr1	63886194	63887234
chr1	63987676	63987797
chr1	64107659	64107808
chr1	64178140	64178517
chr1	64182981	64183108
chr1	64183673	64184271
chr1	64184824	64185246
chr1	64224003	64224131
chr1	64259758	64260112
chr1	64298340	64298467
chr1	64314511	64314755
chr1	64315587	64315878
chr1	64315959	64316089
chr1	64358460	64358676
chr1	64383105	64383678
chr1	64383974	64384692
chr1	64385281	64385402
chr1	64388276	64388426
chr1	64389863	64390255
chr1	64477024	64477176
chr1	64580592	64580805
chr1	64642832	64643186
chr1	64712488	64712644
chr1	64734906	64735047
chr1	64735091	64735222
chr1	64742902	64743049
chr1	64774858	64774984
chr1	64921556	64921742
chr1	64960233	64960668
chr1	64965112	64965247
chr1	64965843	64966398
chr1	64966847	64967376
chr1	64994406	64994679
chr1	64998775	64998927
chr1	65063131	65063276
chr1	65064267	65064415
chr1	65073309	65073490
chr1	65082050	65082202
chr1	65100747	65100880
chr1	65103113	65103268
chr1	65104684	65104861
chr1	65110005	65110133
chr1	65126031	65126262
chr1	65127165	65127682
chr1	65337238	65337710
chr1	65385124	65385412
chr1	65408024	65408151
chr1	65417830	65418250
chr1	65429731	65429911
chr1	65523931	65524059
chr1	65539998	65540342
chr1	65541547	65541747
chr1	65552586	65552753
chr1	65570147	65570357
chr1	65669032	65669222
chr1	65708185	65708842
chr1	65749046	65749317
chr1	65779855	65780200
chr1	65815332	65815612
chr1	65817422	65817767
chr1	65872799	65873009
chr1	65886203	65886525
chr1	65889549	65889712
chr1	65891609	65891932
chr1	65979445	65980144
chr1	66017062	66017246
chr1	66017533	66017990
chr1	66022418	66022552
chr1	66023161	66023938
chr1	66024362	66024830
chr1	66277069	66277750
chr1	66520887	66521125
chr1	66581338	66581474
chr1	66581533	66581654
chr1	66631386	66631555
chr1	66677340	66677659
chr1	66705020	66705151
chr1	66715975	66716096
chr1	66831415	66831548
chr1	66845179	66845336
chr1	66849434	66849731
chr1	66881258	66881427
chr1	66926499	66926662
chr1	66948598	66948746
chr1	66969347	66969480
chr1	67002093	67002261
chr1	67107724	67108315
chr1	67140296	67140487
chr1	67240209	67240331
chr1	67259334	67259675
chr1	67277092	67277408
chr1	67442013	67442457
chr1	67542774	67542928
chr1	67587430	67587671
chr1	67664974	67665150
chr1	67688482	67688740
chr1	67713701	67713906
chr1	67751388	67751772
chr1	67756187	67756378
chr1	67756970	67757554
chr1	67758067	67758522
chr1	67889481	67889699
chr1	67906904	67907107
chr1	67911187	67911308
chr1	68175211	68175425
chr1	68268143	68268388
chr1	68405937	68406124
chr1	68469018	68469412
chr1	68469459	68469587
chr1	68589014	68589640
chr1	68598266	68598873
chr1	68610796	68611308
chr1	68613175	68613574
chr1	68624866	68625616
chr1	68818550	68818671
chr1	69140358	69140584
chr1	69191541	69191801
chr1	69221110	69221287
chr1	69221759	69221953
chr1	69231364	69232563
chr1	69376787	69376908
chr1	69376958	69377367
chr1	69377418	69377673
chr1	69377890	69378055
chr1	69492578	69492734
chr1	69565528	69565703
chr1	69578091	69578229
chr1	69697942	69698406
chr1	69699850	69699988
chr1	69701714	69702343
chr1	69702718	69703454
chr1	69787441	69787578
chr1	69790767	69790924
chr1	69831568	69831884
chr1	69940341	69940754
chr1	69968720	69969203
chr1	70208657	70209158
chr1	70237112	70237564
chr1	70238106	70238688
chr1	70239262	70239424
chr1	70241295	70241670
chr1	70271574	70271755
chr1	70634859	70635492
chr1	70839657	70839969
chr1	70985982	70986943
chr1	71085610	71085807
chr1	71085914	71086400
chr1	71104785	71104954
chr1	71151968	71152136
chr1	71250482	71250821
chr1	71327275	71327431
chr1	71494086	71494234
chr1	71512421	71512562
chr1	71576688	71576855
chr1	71599532	71599726
chr1	71609133	71609371
chr1	71609440	71609636
chr1	71612432	71612649
chr1	71641828	71641963
chr1	71642023	71642144
chr1	71656036	71656167
chr1	71709882	71710190
chr1	71812298	71812437
chr1	71863104	71863403
chr1	71869838	71869879
chr1	71869967	71870330
chr1	71888255	71888377
chr1	71972828	71972988
chr1	72004174	72004358
chr1	72063812	72063934
chr1	72065203	72065332
chr1	72087821	72088155
chr1	72122218	72122364
chr1	72125532	72125892
chr1	72130337	72130470
chr1	72131111	72131760
chr1	72132134	72132672
chr1	72163852	72164011
chr1	72255980	72256101
chr1	72257444	72257587
chr1	72343783	72343905
chr1	72345878	72346002
chr1	72377553	72377715
chr1	72381756	72381897
chr1	72398115	72398409
chr1	72427609	72427756
chr1	72429935	72430087
chr1	72507048	72507199
chr1	72522020	72522233
chr1	72548104	72548376
chr1	72601928	72602141
chr1	72612844	72612965
chr1	72640746	72640924
chr1	72765141	72765262
chr1	72765549	72765729
chr1	72843060	72843254
chr1	72862375	72862609
chr1	73025387	73025508
chr1	73110620	73110977
chr1	73122986	73123107
chr1	73291430	73291640
chr1	73291853	73292053
chr1	73292098	73292235
chr1	73323777	73324546
chr1	73478626	73478913
chr1	73537802	73537951
chr1	73555088	73555402
chr1	73586860	73586981
chr1	73646987	73647224
chr1	73707707	73707946
chr1	73846160	73846281
chr1	73852232	73852355
chr1	73885213	73885914
chr1	73907198	73907570
chr1	73924545	73924709
chr1	73957321	73957468
chr1	74279099	74279275
chr1	74368797	74369111
chr1	74384004	74384168
chr1	74394866	74395058
chr1	74419554	74419720
chr1	74421255	74421387
chr1	74567086	74567293
chr1	74576232	74576353
chr1	74593841	74594040
chr1	74606392	74606568
chr1	74606698	74606885
chr1	74607778	74608003
chr1	74653380	74653779
chr1	74655217	74655338
chr1	74658226	74658364
chr1	74658979	74659622
chr1	74660071	74660583
chr1	74735243	74735439
chr1	74782729	74783031
chr1	74793441	74793571
chr1	74927554	74927738
chr1	74946418	74946606
chr1	75172551	75172672
chr1	75177360	75177506
chr1	75185666	75185856
chr1	75186369	75186885
chr1	75239489	75239692
chr1	75241186	75241309
chr1	75243106	75243260
chr1	75244172	75244379
chr1	75253892	75254082
chr1	75315931	75316090
chr1	75330235	75330556
chr1	75362290	75362416
chr1	75384976	75385097
chr1	75402305	75402508
chr1	75403750	75403877
chr1	75404897	75405110
chr1	75406316	75406437
chr1	75410535	75410723
chr1	75411272	75411467
chr1	75418946	75419097
chr1	75427696	75427817
chr1	75428869	75429295
chr1	75431346	75431476
chr1	75441415	75441590
chr1	75475035	75475299
chr1	75475699	75476152
chr1	75476577	75476698
chr1	75489444	75489624
chr1	75491178	75491364
chr1	75492065	75492259
chr1	75499857	75500028
chr1	75502988	75503110
chr1	75503524	75503915
chr1	75509679	75509886
chr1	75527424	75527653
chr1	75529941	75530089
chr1	75550768	75550949
chr1	75553316	75553493
chr1	75553595	75553830
chr1	75554488	75554658
chr1	75556815	75556984
chr1	75601171	75601315
chr1	75643442	75643607
chr1	75643730	75643922
chr1	75654602	75654814
chr1	75657456	75657641
chr1	75713758	75715479
chr1	75958261	75958446
chr1	75982138	75982297
chr1	76003198	76003687
chr1	76005705	76005899
chr1	76063148	76063312
chr1	76312124	76312461
chr1	76351304	76351743
chr1	76459937	76460490
chr1	76571822	76572056
chr1	76588483	76588643
chr1	76588767	76589085
chr1	76589790	76590242
chr1	76591776	76592269
chr1	76592416	76592537
chr1	76614945	76615379
chr1	76615930	76616312
chr1	76619070	76619295
chr1	76766212	76766510
chr1	76773300	76773688
chr1	76776419	76776915
chr1	76777316	76777990
chr1	77340488	77340640
chr1	77369192	77369336
chr1	77500024	77500154
chr1	77506890	77507042
chr1	77667851	77668276
chr1	77668746	77669320
chr1	77669905	77670105
chr1	77671686	77671929
chr1	77783529	77783812
chr1	78046111	78046326
chr1	78046406	78046623
chr1	78171289	78171442
chr1	78246820	78247383
chr1	78376807	78376930
chr1	78414339	78414460
chr1	78450506	78450629
chr1	78467167	78467326
chr1	78497720	78497875
chr1	78499715	78499858
chr1	78532273	78532422
chr1	78594400	78594537
chr1	78785399	78785599
chr1	78818058	78818212
chr1	78828867	78829091
chr1	78829977	78830508
chr1	78877201	78877360
chr1	78954998	78955446
chr1	78989776	78990011
chr1	78990144	78990404
chr1	79018945	79019304
chr1	79019967	79020428
chr1	79022996	79023316
chr1	79045215	79045444
chr1	79098564	79099077
chr1	79126184	79126738
chr1	79254802	79255060
chr1	79355358	79355736
chr1	79380789	79381344
chr1	79488373	79488515
chr1	79556157	79556355
chr1	79595811	79596117
chr1	79634607	79634931
chr1	79714891	79715012
chr1	79737760	79738009
chr1	79744624	79744756
chr1	79784291	79784445
chr1	79792298	79792522
chr1	79922578	79922708
chr1	79923300	79923467
chr1	79937101	79937578
chr1	79938031	79938631
chr1	79939227	79939421
chr1	79943797	79944218
chr1	79957908	79958042
chr1	80007691	80008196
chr1	80045387	80045612
chr1	80083802	80083956
chr1	80130567	80130688
chr1	80135436	80135585
chr1	80141745	80142416
chr1	80146448	80146869
chr1	80186374	80186532
chr1	80200135	80200256
chr1	80482444	80482590
chr1	80586719	80586903
chr1	80693657	80694329
chr1	80774226	80774447
chr1	80983831	80984442
chr1	81199824	81199954
chr1	81320846	81321042
chr1	81361427	81361859
chr1	81419657	81420736
chr1	81498583	81498936
chr1	81564119	81564512
chr1	81565945	81566095
chr1	81569723	81570363
chr1	81570677	81571244
chr1	81643540	81643691
chr1	81648337	81648458
chr1	81692830	81692951
chr1	81693094	81693242
chr1	81833970	81834399
chr1	81982719	81982772
chr1	81982823	81983301
chr1	81984967	81985019
chr1	81985112	81985268
chr1	82103770	82104101
chr1	82173607	82174086
chr1	82254868	82255063
chr1	82288720	82288841
chr1	82289158	82289298
chr1	82501049	82501554
chr1	82502047	82502650
chr1	82505637	82506058
chr1	82637629	82637808
chr1	82703068	82703443
chr1	82814863	82815059
chr1	82940272	82940453
chr1	83000720	83000787
chr1	83026390	83026511
chr1	83059181	83059407
chr1	83061025	83061154
chr1	83073915	83074078
chr1	83230181	83230674
chr1	83231305	83231797
chr1	83233337	83233614
chr1	83234619	83234818
chr1	83234890	83235058
chr1	83345731	83345837
chr1	83369634	83369972
chr1	83390508	83390816
chr1	83462733	83463404
chr1	83517057	83517582
chr1	83615332	83615564
chr1	83673272	83673442
chr1	83819541	83819839
chr1	83981715	83981870
chr1	83983473	83983726
chr1	83984714	83984939
chr1	83985969	83986122
chr1	83986696	83986853
chr1	83987474	83987803
chr1	83988098	83988385
chr1	83988737	83988892
chr1	83989023	83989241
chr1	84121746	84122150
chr1	84134075	84134196
chr1	84263444	84264815
chr1	84305470	84305601
chr1	84332215	84332360
chr1	84359120	84359315
chr1	84379314	84379735
chr1	84383727	84383897
chr1	84451681	84452311
chr1	84619509	84619715
chr1	84685977	84686137
chr1	84686218	84686429
chr1	84687394	84687575
chr1	84700585	84701159
chr1	84812435	84812627
chr1	84974112	84974322
chr1	84995820	84996259
chr1	84999295	84999559
chr1	85000034	85000505
chr1	85012920	85013078
chr1	85020518	85021114
chr1	85047351	85048430
chr1	85057300	85057961
chr1	85066934	85067324
chr1	85133596	85133717
chr1	85133807	85134063
chr1	85139349	85139648
chr1	85140747	85140993
chr1	85141828	85142010
chr1	85143487	85143637
chr1	85143910	85145195
chr1	85147582	85148001
chr1	85221087	85221409
chr1	85222763	85223052
chr1	85223262	85223878
chr1	85231345	85231530
chr1	85245688	85245814
chr1	85299630	85299878
chr1	85325750	85325895
chr1	85339917	85340069
chr1	85464916	85465361
chr1	85470685	85470997
chr1	85472083	85472329
chr1	85473146	85473332
chr1	85475196	85476508
chr1	85515742	85515948
chr1	85560595	85560735
chr1	85609745	85609874
chr1	85651416	85651556
chr1	85723141	85723293
chr1	85771232	85771438
chr1	85862926	85863076
chr1	85883230	85883414
chr1	86012950	86013096
chr1	86036581	86036724
chr1	86047134	86047270
chr1	86104968	86105089
chr1	86135302	86135429
chr1	86136900	86137125
chr1	86176816	86176965
chr1	86239183	86239314
chr1	86305437	86305592
chr1	86317445	86317658
chr1	86319852	86320395
chr1	86321989	86322123
chr1	86323222	86323373
chr1	86427695	86427874
chr1	86526726	86526950
chr1	86530029	86530196
chr1	86595732	86595913
chr1	86674706	86674827
chr1	86819248	86819514
chr1	86908884	86909005
chr1	86999153	86999328
chr1	87070739	87070860
chr1	87079360	87080291
chr1	87087151	87087322
chr1	87133844	87134285
chr1	87135418	87135555
chr1	87139234	87139945
chr1	87140315	87140822
chr1	87206004	87206200
chr1	87243202	87243323
chr1	87309647	87309838
chr1	87373982	87374106
chr1	87406959	87407168
chr1	87460151	87460746
chr1	87461093	87461756
chr1	87462335	87462491
chr1	87465343	87465483
chr1	87466931	87467325
chr1	87481101	87481224
chr1	87483452	87483642
chr1	87565661	87565884
chr1	87589378	87589578
chr1	87594919	87595099
chr1	87775102	87775266
chr1	87832869	87833303
chr1	87962851	87963014
chr1	88034535	88035421
chr1	88118958	88119107
chr1	88205289	88205731
chr1	88239352	88239485
chr1	88241508	88241643
chr1	88274571	88274701
chr1	88307293	88307446
chr1	88328337	88328714
chr1	88400357	88400603
chr1	88781986	88782112
chr1	88795557	88795688
chr1	88803327	88803448
chr1	88806364	88806504
chr1	88977460	88977925
chr1	88994069	88994235
chr1	89031646	89031767
chr1	89044263	89044459
chr1	89096709	89097070
chr1	89101615	89102302
chr1	89122053	89122268
chr1	89144168	89144354
chr1	89145561	89145868
chr1	89145153	89145463
chr1	89178173	89178346
chr1	89199094	89199687
chr1	89200108	89200655
chr1	89201205	89201451
chr1	89202879	89203332
chr1	89216578	89217111
chr1	89217159	89217712
chr1	89273709	89273832
chr1	89308903	89309082
chr1	89414651	89414806
chr1	89517541	89517670
chr1	89519912	89519923
chr1	89538532	89538674
chr1	89550094	89550401
chr1	89626325	89626479
chr1	89634169	89634328
chr1	89636423	89636582
chr1	89647167	89647326
chr1	89670369	89670515
chr1	89671179	89671300
chr1	89671930	89672063
chr1	89672271	89672446
chr1	89714170	89714315
chr1	89730847	89730984
chr1	89735715	89735898
chr1	89738664	89738792
chr1	89750957	89751145
chr1	89772282	89772403
[truncated: 58,000 more rows]

## Sheet: CFUMK_MBD-SeqP2
chr8	109338108	109338245
chr8	109340699	109340955
chr8	109359184	109359314
chr8	109363666	109363813
chr8	109378590	109378755
chr8	109414175	109414480
chr8	109420644	109420806
chr8	109438276	109438397
chr8	109488373	109488505
chr8	109520833	109520959
chr8	109536032	109536239
chr8	109548305	109548426
chr8	109548921	109549046
chr8	109555952	109556153
chr8	109559425	109559718
chr8	109561922	109562266
chr8	109596289	109596431
chr8	109597644	109597989
chr8	109605201	109605322
chr8	109663485	109663781
chr8	109721282	109721461
chr8	109722937	109723094
chr8	109724092	109724439
chr8	109732594	109732817
chr8	109733564	109733698
chr8	109739074	109739565
chr8	109739996	109740651
chr8	109741249	109741391
chr8	109744266	109744398
chr8	109745781	109746276
chr8	109826601	109826734
chr8	109895000	109895417
chr8	109959744	109959919
chr8	109969258	109969379
chr8	109986053	109986188
chr8	109991463	109991609
chr8	109994836	109994983
chr8	109996780	109996917
chr8	109999047	109999221
chr8	110013578	110013793
chr8	110029923	110030094
chr8	110030314	110030437
chr8	110064870	110065041
chr8	110089254	110089511
chr8	110089605	110089746
chr8	110101388	110101513
chr8	110118494	110118621
chr8	110125909	110126030
chr8	110128579	110128703
chr8	110142783	110142928
chr8	110222668	110222875
chr8	110249781	110250119
chr8	110274748	110274931
chr8	110337729	110337850
chr8	110365442	110365678
chr8	110437069	110437207
chr8	110445927	110446052
chr8	110488052	110488240
chr8	110514177	110514357
chr8	110515062	110515217
chr8	110522378	110522540
chr8	110523046	110523184
chr8	110523459	110523602
chr8	110525422	110525547
chr8	110527906	110528109
chr8	110532941	110533149
chr8	110596757	110596892
chr8	110602476	110602602
chr8	110632505	110632628
chr8	110657162	110657505
chr8	110727483	110727604
chr8	110738391	110738664
chr8	110738915	110739153
chr8	110748201	110748465
chr8	110767622	110767848
chr8	110778632	110778761
chr8	110793610	110793731
chr8	110857940	110858072
chr8	110883765	110884019
chr8	110887058	110887250
chr8	110887351	110887525
chr8	110899389	110899528
chr8	110923134	110923255
chr8	110957551	110957747
chr8	110971052	110971240
chr8	111009122	111009253
chr8	111031483	111031787
chr8	111042684	111042828
chr8	111043158	111043365
chr8	111055215	111055336
chr8	111073677	111073807
chr8	111310066	111310283
chr8	111312045	111312166
chr8	111319470	111319637
chr8	111348620	111348904
chr8	111472601	111472736
chr8	111481200	111481342
chr8	111490323	111490481
chr8	111628229	111628418
chr8	111670223	111670557
chr8	111688749	111688875
chr8	111713669	111713872
chr8	111713987	111714163
chr8	111714433	111714586
chr8	111752284	111752430
chr8	111760957	111761086
chr8	111879737	111879912
chr8	111913823	111914021
chr8	111914092	111914252
chr8	111914430	111914576
chr8	111940787	111940921
chr8	111942466	111942590
chr8	111960977	111961099
chr8	111968389	111968542
chr8	111989072	111989286
chr8	111996208	111996381
chr8	112037761	112037953
chr8	112080412	112080554
chr8	112087503	112087672
chr8	112095990	112096186
chr8	112125315	112125525
chr8	112127923	112128045
chr8	112178359	112178496
chr8	112197361	112197506
chr8	112214472	112214640
chr8	112221560	112221692
chr8	112236889	112237124
chr8	112237430	112237585
chr8	112241827	112241992
chr8	112249707	112249828
chr8	112325964	112326168
chr8	112343954	112344115
chr8	112417833	112417964
chr8	112465195	112465316
chr8	112475641	112475850
chr8	112483533	112484352
chr8	112551399	112551558
chr8	112577171	112577320
chr8	112584598	112584745
chr8	112589244	112589382
chr8	112651483	112651912
chr8	112797108	112797888
chr8	112832651	112833081
chr8	112847427	112847548
chr8	112854284	112854555
chr8	113280385	113280915
chr8	113281417	113281997
chr8	113287192	113287602
chr8	113434190	113434349
chr8	113554823	113555009
chr8	113563295	113563605
chr8	113570639	113571461
chr8	113571561	113571927
chr8	113572274	113572378
chr8	113572621	113572852
chr8	113574292	113574425
chr8	113574687	113574980
chr8	113575056	113575987
chr8	113576650	113576788
chr8	113601738	113602010
chr8	113637855	113638030
chr8	113638570	113638898
chr8	113643017	113643357
chr8	113652519	113652650
chr8	113723213	113723334
chr8	113736688	113736811
chr8	113824099	113824265
chr8	113865864	113866024
chr8	114030285	114030452
chr8	114089978	114090175
chr8	114236690	114236811
chr8	114324087	114324666
chr8	114328477	114329120
chr8	114329750	114330370
chr8	114394270	114394416
chr8	114397671	114397924
chr8	114452309	114452449
chr8	114456142	114456509
chr8	114461291	114461424
chr8	114461600	114461924
chr8	114468894	114469018
chr8	114479599	114479749
chr8	114489547	114489669
chr8	114516236	114516365
chr8	114521814	114522022
chr8	114549434	114549651
chr8	114555234	114555381
chr8	114562599	114562760
chr8	114573709	114573865
chr8	114582601	114582761
chr8	114592599	114592758
chr8	114604427	114604575
chr8	114650784	114650961
chr8	114754101	114754294
chr8	114770674	114770825
chr8	114789533	114789696
chr8	114793204	114793391
chr8	114798339	114798598
chr8	114809269	114809405
chr8	114830189	114830348
chr8	114834767	114834888
chr8	114836508	114836653
chr8	114841036	114841184
chr8	114852635	114852837
chr8	114889426	114889621
chr8	114907350	114907504
chr8	114911184	114911400
chr8	114946118	114946248
chr8	115042998	115043156
chr8	115058007	115058188
chr8	115071508	115071707
chr8	115133259	115133396
chr8	115204675	115204932
chr8	115214892	115215105
chr8	115255686	115255841
chr8	115257520	115257699
chr8	115281922	115282400
chr8	115282846	115283493
chr8	115287359	115287826
chr8	115293926	115294134
chr8	115294626	115294749
chr8	115318177	115318298
chr8	115337618	115337795
chr8	115358033	115358170
chr8	115402742	115402865
chr8	115464892	115465023
chr8	115475286	115475417
chr8	115517769	115518000
chr8	115557846	115557994
chr8	115688533	115688758
chr8	115735781	115735993
chr8	115736945	115737227
chr8	115802959	115803468
chr8	115988934	115989257
chr8	116014080	116014388
chr8	116116024	116116158
chr8	116228010	116228353
chr8	116272344	116272537
chr8	116345332	116345616
chr8	116385516	116385704
chr8	116415706	116415877
chr8	116483836	116484026
chr8	116497812	116497983
chr8	116502048	116502206
chr8	116502396	116502567
chr8	116522732	116522857
chr8	116589183	116589315
chr8	116624062	116624327
chr8	116653321	116653471
chr8	116692991	116693153
chr8	116764444	116764654
chr8	116796128	116796537
chr8	116801314	116801618
chr8	116804955	116805395
chr8	116827304	116827473
chr8	116849211	116849339
chr8	116871032	116871193
chr8	116879261	116879401
chr8	116896285	116896776
chr8	116897279	116897872
chr8	116898522	116898695
chr8	116903114	116903504
chr8	116911161	116911305
chr8	116926407	116926532
chr8	116957940	116958110
chr8	117002493	117002890
chr8	117005412	117005545
chr8	117006150	117006731
chr8	117007254	117007719
chr8	117021880	117022019
chr8	117064033	117064196
chr8	117148127	117148267
chr8	117187189	117187549
chr8	117190295	117190449
chr8	117200730	117200854
chr8	117203845	117203968
chr8	117239085	117239228
chr8	117266905	117267098
chr8	117273728	117273899
chr8	117284063	117284215
chr8	117293048	117293185
chr8	117302295	117302441
chr8	117315778	117315900
chr8	117373116	117373250
chr8	117377057	117377213
chr8	117393041	117393191
chr8	117396475	117396672
chr8	117397812	117397948
chr8	117403695	117403894
chr8	117410796	117411102
chr8	117417421	117417564
chr8	117423421	117423563
chr8	117436481	117436949
chr8	117453091	117453277
chr8	117455609	117455751
chr8	117473361	117473482
chr8	117504233	117504406
chr8	117550117	117550331
chr8	117579722	117579856
chr8	117581626	117581829
chr8	117590149	117590345
chr8	117591692	117591907
chr8	117596290	117596486
chr8	117598673	117598907
chr8	117601112	117601252
chr8	117603812	117603945
chr8	117612847	117613044
chr8	117626867	117627046
chr8	117630527	117630697
chr8	117634269	117634428
chr8	117634837	117635003
chr8	117663575	117663859
chr8	117743757	117743907
chr8	117767199	117767614
chr8	117795229	117795350
chr8	117796572	117796706
chr8	117892360	117892520
chr8	117978091	117978758
chr8	118034057	118034233
chr8	118043945	118044199
chr8	118058569	118058709
chr8	118065206	118065327
chr8	118181543	118181681
chr8	118265617	118265778
chr8	118305542	118305722
chr8	118354902	118355060
chr8	118385411	118385532
chr8	118394922	118395089
chr8	118442498	118442654
chr8	118502409	118502548
chr8	118660143	118660297
chr8	118683888	118684046
chr8	118728236	118728370
chr8	118748089	118748258
chr8	118764459	118764715
chr8	118785864	118786016
chr8	118819575	118819696
chr8	118827071	118827292
chr8	118936795	118937110
chr8	118964388	118964701
chr8	118972680	118972867
chr8	118979227	118979348
chr8	119037434	119037599
chr8	119042338	119042476
chr8	119045207	119045807
chr8	119046179	119046808
chr8	119047420	119047634
chr8	119052016	119052420
chr8	119095200	119095373
chr8	119142815	119142955
chr8	119188570	119188772
chr8	119288421	119288585
chr8	119324723	119324874
chr8	119330917	119331344
chr8	119332770	119332902
chr8	119335792	119335932
chr8	119336534	119337109
chr8	119337600	119338026
chr8	119351805	119351965
chr8	119415371	119415532
chr8	119421461	119421595
chr8	119432017	119432156
chr8	119444930	119445081
chr8	119450955	119451108
chr8	119460043	119460165
chr8	119470806	119470995
chr8	119511237	119511358
chr8	119541367	119541519
chr8	119563920	119564047
chr8	119565693	119565873
chr8	119566090	119566518
chr8	119586789	119586928
chr8	119596667	119596788
chr8	119601251	119601418
chr8	119602437	119602682
chr8	119612607	119612980
chr8	119614852	119615035
chr8	119615676	119615918
chr8	119625699	119625830
chr8	119625892	119626418
chr8	119632894	119633191
chr8	119633246	119633470
chr8	119644636	119644779
chr8	119647514	119647698
chr8	119707419	119707600
chr8	119731931	119732158
chr8	119749702	119749899
chr8	119751108	119751323
chr8	119752972	119753159
chr8	119754163	119754310
chr8	119759660	119759927
chr8	119761690	119761828
chr8	119768145	119768427
chr8	119822647	119822786
chr8	119838163	119838286
chr8	119853115	119853256
chr8	119869988	119870706
chr8	119876419	119876596
chr8	119889530	119889857
chr8	119891068	119891217
chr8	119891596	119891768
chr8	119892151	119892738
chr8	119893679	119894075
chr8	119894140	119894348
chr8	119895174	119895698
chr8	119895833	119896609
chr8	119941723	119941955
chr8	119947174	119947378
chr8	119947768	119947982
chr8	119949259	119949405
chr8	119951715	119951836
chr8	119951963	119952085
chr8	119956739	119957094
chr8	119957186	119957358
chr8	119967130	119967257
chr8	119970948	119971106
chr8	119988094	119988298
chr8	120015686	120015807
chr8	120031021	120031192
chr8	120037435	120037559
chr8	120040068	120040246
chr8	120062921	120063107
chr8	120082531	120082783
chr8	120085963	120086119
chr8	120154189	120154320
chr8	120161855	120161984
chr8	120174677	120174842
chr8	120187216	120187350
chr8	120191211	120191411
chr8	120192515	120192966
chr8	120194374	120194501
chr8	120197393	120197538
chr8	120198063	120198676
chr8	120199205	120199689
chr8	120251188	120251336
chr8	120259123	120259317
chr8	120284330	120284527
chr8	120288208	120288347
chr8	120309341	120309503
chr8	120328690	120328811
chr8	120354059	120354206
chr8	120392043	120392250
chr8	120399563	120399833
chr8	120413309	120413455
chr8	120418728	120418941
chr8	120439308	120439506
chr8	120440152	120440356
chr8	120441020	120441142
chr8	120449864	120450068
chr8	120462051	120462172
chr8	120467668	120467796
chr8	120473596	120473774
chr8	120477008	120477129
chr8	120548470	120548637
chr8	120549561	120549760
chr8	120552730	120552877
chr8	120553169	120553318
chr8	120553592	120553820
chr8	120554759	120554975
chr8	120555128	120555332
chr8	120561032	120561173
chr8	120562513	120562737
chr8	120567808	120567987
chr8	120568103	120568518
chr8	120569149	120569355
chr8	120571146	120571361
chr8	120572683	120572806
chr8	120575137	120575258
chr8	120577731	120578105
chr8	120578748	120579111
chr8	120598447	120598793
chr8	120611182	120611338
chr8	120622201	120622331
chr8	120625469	120625598
chr8	120658068	120658212
chr8	120658414	120658687
chr8	120705327	120705448
chr8	120731845	120732045
chr8	120751515	120751636
chr8	120753486	120753709
chr8	120839026	120839147
chr8	120852749	120852945
chr8	120876419	120876602
chr8	120900524	120900870
chr8	120904486	120904607
chr8	120993798	120993983
chr8	121016732	121016899
chr8	121043435	121043727
chr8	121054973	121055094
chr8	121058955	121059117
chr8	121100991	121101362
chr8	121101569	121101725
chr8	121102917	121103049
chr8	121135522	121135706
chr8	121136690	121136818
chr8	121174876	121175240
chr8	121190099	121190220
chr8	121220558	121220720
chr8	121228010	121228131
chr8	121258986	121259169
chr8	121272608	121272816
chr8	121272988	121273281
chr8	121286560	121286723
chr8	121290689	121290840
chr8	121293961	121294140
chr8	121318767	121318950
chr8	121322292	121322418
chr8	121329050	121329205
chr8	121346118	121346323
chr8	121378579	121378759
chr8	121396453	121396658
chr8	121398669	121398889
chr8	121405308	121405934
chr8	121406404	121406984
chr8	121410608	121410729
chr8	121412178	121412591
chr8	121433555	121433720
chr8	121454783	121454980
chr8	121468236	121468475
chr8	121468818	121469016
chr8	121480688	121480876
chr8	121482028	121482176
chr8	121484848	121485072
chr8	121487644	121487838
chr8	121489437	121489566
chr8	121501638	121501759
chr8	121529063	121529230
chr8	121535477	121535632
chr8	121541755	121541899
chr8	121551483	121551607
chr8	121552084	121552410
chr8	121554071	121554466
chr8	121558681	121558843
chr8	121565425	121565566
chr8	121565673	121565800
chr8	121584528	121584657
chr8	121586684	121586870
chr8	121599382	121599549
chr8	121601905	121602067
chr8	121604977	121605226
chr8	121609272	121609397
chr8	121612474	121612687
chr8	121645559	121645779
chr8	121648531	121648720
chr8	121663106	121663308
chr8	121674945	121675066
chr8	121718481	121718602
chr8	121749360	121749537
chr8	121752975	121753788
chr8	121778906	121779068
chr8	121784710	121785012
chr8	121785216	121785420
chr8	121790562	121790768
chr8	121833117	121833325
chr8	121833471	121833608
chr8	121833990	121834278
chr8	121834564	121834875
chr8	121835312	121835678
chr8	121836240	121836402
chr8	121837448	121837660
chr8	121838640	121838893
chr8	121839183	121839320
chr8	121840485	121840649
chr8	121841119	121841240
chr8	121845294	121845416
chr8	121874608	121874741
chr8	121896439	121896697
chr8	121899004	121899191
chr8	121915869	121916050
chr8	121916263	121916633
chr8	121923670	121923860
chr8	121973418	121973543
chr8	121973592	121973804
chr8	121973900	121974186
chr8	121977202	121977357
chr8	121978724	121978846
chr8	121991576	121991698
chr8	121997120	121997241
chr8	122000991	122001121
chr8	122002905	122003040
chr8	122060885	122061100
chr8	122069355	122069480
chr8	122074135	122074267
chr8	122117708	122117868
chr8	122166631	122166844
chr8	122186431	122186663
chr8	122222173	122222299
chr8	122256989	122257116
chr8	122268941	122269073
chr8	122291132	122291278
chr8	122294868	122295003
chr8	122302402	122302587
chr8	122306856	122307026
chr8	122316063	122316248
chr8	122329677	122329874
chr8	122334399	122334606
chr8	122335746	122336418
chr8	122336462	122337256
chr8	122357228	122357349
chr8	122403071	122403392
chr8	122407384	122407518
chr8	122413261	122413418
chr8	122423362	122423627
chr8	122425971	122426134
chr8	122468171	122468337
chr8	122482076	122482327
chr8	122487088	122487281
chr8	122488043	122488273
chr8	122491645	122491838
chr8	122493575	122493762
chr8	122498121	122498263
chr8	122498446	122498746
chr8	122515720	122515921
chr8	122534377	122534503
chr8	122570996	122571124
chr8	122571943	122572117
chr8	122572524	122572712
chr8	122589668	122589852
chr8	122600971	122601094
chr8	122620274	122620431
chr8	122630381	122630523
chr8	122630643	122631025
chr8	122633275	122633494
chr8	122634598	122634720
chr8	122637875	122638157
chr8	122641502	122641720
chr8	122643377	122643567
chr8	122646417	122646642
chr8	122648328	122648515
chr8	122685955	122686092
chr8	122742602	122742827
chr8	122745397	122745578
chr8	122747496	122747657
chr8	122751720	122751856
chr8	122752189	122752377
chr8	122752520	122752679
chr8	122785829	122786068
chr8	122788662	122788847
chr8	122804316	122804452
chr8	122834162	122834310
chr8	122836503	122836738
chr8	122841676	122841785
chr8	122857404	122857547
chr8	122860844	122860991
chr8	122863350	122863477
chr8	122864995	122865191
chr8	122884059	122884296
chr8	122884500	122884704
chr8	122885595	122885782
chr8	122889653	122889806
chr8	122891757	122891981
chr8	122892185	122892351
chr8	122893052	122893298
chr8	122893579	122893726
chr8	122896096	122896223
chr8	122899541	122899749
chr8	122905725	122905883
chr8	122965865	122965987
chr8	122983249	122983424
chr8	123044739	123045046
chr8	123090062	123090288
chr8	123091980	123092136
chr8	123102667	123102980
chr8	123103190	123103351
chr8	123105085	123105206
chr8	123133628	123133880
chr8	123165219	123165960
chr8	123166031	123166622
chr8	123168952	123169135
chr8	123169213	123169635
chr8	123170588	123171155
chr8	123171831	123172054
chr8	123172718	123172839
chr8	123172961	123173091
chr8	123186106	123186231
chr8	123191771	123191981
chr8	123194108	123194229
chr8	123199884	123200008
chr8	123206473	123206802
chr8	123207957	123208090
chr8	123221849	123221999
chr8	123243424	123243618
chr8	123251339	123251460
chr8	123255686	123255812
chr8	123261505	123261699
chr8	123267531	123267697
chr8	123271205	123271398
chr8	123276163	123276325
chr8	123288313	123288458
chr8	123316280	123316471
chr8	123342179	123342317
chr8	123354080	123354285
chr8	123356741	123356877
chr8	123358105	123358287
chr8	123360096	123360277
chr8	123392780	123392995
chr8	123393144	123393324
chr8	123394559	123394810
chr8	123396405	123396574
chr8	123421038	123421713
chr8	123425861	123426032
chr8	123427379	123427611
chr8	123428285	123428795
chr8	123429796	123430065
chr8	123430288	123430486
chr8	123432562	123432694
chr8	123432850	123433218
chr8	123433355	123434220
chr8	123445888	123446031
chr8	123475638	123475772
chr8	123476160	123476357
chr8	123492847	123492968
chr8	123497281	123497409
chr8	123522928	123523074
chr8	123526567	123526853
chr8	123527914	123528090
chr8	123537283	123537468
chr8	123537921	123538150
chr8	123539692	123539837
chr8	123541410	123541562
chr8	123543011	123543247
chr8	123544706	123544921
chr8	123546444	123546655
chr8	123548188	123548312
chr8	123549800	123550037
chr8	123551531	123551752
chr8	123553286	123553418
chr8	123554676	123554789
chr8	123554900	123555132
chr8	123556595	123556824
chr8	123558296	123558551
chr8	123560071	123560266
chr8	123561508	123561620
chr8	123561742	123561932
chr8	123563543	123563666
chr8	123565152	123565337
chr8	123568491	123568718
chr8	123570198	123570409
chr8	123571862	123572042
chr8	123573548	123573799
chr8	123575320	123575462
chr8	123576914	123577130
chr8	123578650	123578813
chr8	123580320	123580497
chr8	123582059	123582227
chr8	123583737	123583900
chr8	123585147	123585268
chr8	123585368	123585633
chr8	123587111	123587311
chr8	123588607	123588692
chr8	123588802	123589025
chr8	123590250	123590369
chr8	123590561	123590725
chr8	123592242	123592428
chr8	123593973	123594125
chr8	123595592	123595804
chr8	123597293	123597522
chr8	123599017	123599227
chr8	123600759	123600964
chr8	123602472	123602619
chr8	123604089	123604315
chr8	123605777	123606027
chr8	123609198	123609391
chr8	123610885	123611111
chr8	123612585	123612777
chr8	123614299	123614510
chr8	123615964	123616172
chr8	123617685	123617898
chr8	123619364	123619615
chr8	123621075	123621303
chr8	123622801	123623003
chr8	123636861	123637094
chr8	123637959	123638206
chr8	123649125	123649250
chr8	123649353	123649606
chr8	123663569	123663782
chr8	123669389	123669512
chr8	123799500	123799642
chr8	123811126	123811369
chr8	123816829	123816980
chr8	123817690	123817811
chr8	123835267	123835460
chr8	123842310	123842464
chr8	123846845	123847169
chr8	123853840	123853991
chr8	123899436	123899568
chr8	123915105	123915244
chr8	123922342	123922584
chr8	123958463	123958642
chr8	123969715	123969896
chr8	124038907	124039029
chr8	124069282	124069489
chr8	124103077	124103322
chr8	124113073	124113194
chr8	124120306	124120938
chr8	124125468	124125666
chr8	124124843	124125375
chr8	124137142	124137274
chr8	124140916	124141056
chr8	124144436	124144563
chr8	124166463	124166599
chr8	124206626	124206791
chr8	124254788	124255247
chr8	124305372	124305577
chr8	124310387	124310530
chr8	124311815	124312007
chr8	124323612	124323764
chr8	124324300	124324451
chr8	124328065	124328219
chr8	124334285	124334422
chr8	124335744	124335898
chr8	124343426	124343627
chr8	124344040	124344183
chr8	124350943	124351082
chr8	124363626	124363778
chr8	124376513	124376658
chr8	124380170	124380353
chr8	124384302	124384659
chr8	124386334	124386455
chr8	124524660	124524789
chr8	124530243	124530428
chr8	124541178	124541339
chr8	124556057	124556178
chr8	124564216	124564343
chr8	124575601	124575722
chr8	124578294	124578768
chr8	124580172	124580312
chr8	124582587	124583126
chr8	124636781	124636921
chr8	124639133	124639260
chr8	124651757	124651943
chr8	124653152	124653301
chr8	124653850	124653972
chr8	124675384	124675545
chr8	124677782	124677953
chr8	124684513	124684660
chr8	124688658	124688779
chr8	124688963	124689119
chr8	124697146	124697267
chr8	124697737	124697914
chr8	124711776	124711962
chr8	124718179	124718331
chr8	124728373	124728520
chr8	124732213	124732334
chr8	124783300	124783482
chr8	124784849	124785292
chr8	124895413	124895607
chr8	124896305	124896520
chr8	124910044	124910239
chr8	124919367	124919538
chr8	124928514	124928682
chr8	124946201	124946508
chr8	125015852	125016227
chr8	125032578	125032745
chr8	125033728	125033855
chr8	125088240	125088379
chr8	125104962	125105141
chr8	125115115	125115244
chr8	125132927	125133067
chr8	125157202	125157392
chr8	125158148	125158278
chr8	125186851	125187005
chr8	125191432	125191867
chr8	125195685	125195822
chr8	125196610	125196731
chr8	125200783	125200933
chr8	125218405	125218570
chr8	125250787	125250908
chr8	125292031	125292230
chr8	125336185	125336347
chr8	125344813	125344971
chr8	125400381	125400525
chr8	125414457	125414638
chr8	125439339	125439535
chr8	125450657	125450780
chr8	125468356	125468478
chr8	125474810	125474995
chr8	125604529	125604658
chr8	125629330	125629773
chr8	125630273	125630881
chr8	125636099	125636469
chr8	125644411	125644844
chr8	125670179	125670395
chr8	125753370	125753685
chr8	125760712	125760999
chr8	125761583	125761768
chr8	125773743	125773919
chr8	125785281	125785405
chr8	125793436	125793572
chr8	125801425	125801589
chr8	125839534	125839707
chr8	125858258	125858419
chr8	125860549	125860773
chr8	125862996	125863197
chr8	125909117	125909273
chr8	125934903	125935319
chr8	125946394	125946524
chr8	126014905	126015538
chr8	126025046	126025221
chr8	126025362	126025523
chr8	126105879	126106281
chr8	126107711	126107833
chr8	126109605	126110201
chr8	126110634	126111153
chr8	126229638	126229801
chr8	126229877	126230079
chr8	126249032	126249176
chr8	126321082	126321274
chr8	126346047	126346242
chr8	126394359	126394483
chr8	126413710	126414211
chr8	126414623	126415120
chr8	126418523	126418868
chr8	126476311	126476466
chr8	126476779	126476940
chr8	126485953	126486149
chr8	126501129	126501329
chr8	126504784	126504962
chr8	126526737	126526926
chr8	126605861	126606045
chr8	126606321	126606683
chr8	126654155	126654287
chr8	126739868	126740015
chr8	126746596	126746717
chr8	126798194	126798390
chr8	126875434	126875555
chr8	126945602	126945836
chr8	126988122	126988380
chr8	127040599	127040758
chr8	127074212	127074353
chr8	127120091	127120242
chr8	127133101	127133224
chr8	127160688	127160856
chr8	127252259	127252389
chr8	127295965	127296287
chr8	127415608	127415785
chr8	127532338	127532507
chr8	127603017	127603181
chr8	127614671	127614869
chr8	127863664	127863876
chr8	127898578	127898937
chr8	128040834	128040980
chr8	128090189	128090819
chr8	128091338	128091554
chr8	128552611	128553090
chr8	128554533	128554654
chr8	128556385	128556933
chr8	128557361	128557957
chr8	128570010	128570131
chr8	128627376	128627579
chr8	128629979	128630382
chr8	128630937	128631318
chr8	128746399	128746783
chr8	128751688	128752313
chr8	128753276	128753948
chr8	128767944	128768078
chr8	128813272	128813765
chr8	129030121	129030458
chr8	129097633	129097808
chr8	129102391	129102714
chr8	129102836	129102957
chr8	129123978	129124330
chr8	129144655	129145289
chr8	129147036	129147326
chr8	129197092	129197213
chr8	129211362	129211842
chr8	129268147	129268291
chr8	129268403	129268679
chr8	129278909	129279227
chr9	3000162	3001375
chr9	3001439	3006342
chr9	3006389	3006723
chr9	3006828	3008888
chr9	3009130	3012539
chr9	3012635	3020197
chr9	3020420	3025079
chr9	3020262	3020372
chr9	3025126	3038386
chr9	3055794	3055996
chr9	3079555	3079963
chr9	3080460	3081009
chr9	3081603	3081772
chr9	3083804	3084027
chr9	3116295	3116471
chr9	3125415	3125555
chr9	3127048	3127199
chr9	3141770	3142118
chr9	3144143	3144345
chr9	3145681	3146018
chr9	3174844	3175603
chr9	3175922	3176234
chr9	3199227	3199385
chr9	3200025	3200182
chr9	3215698	3215840
chr9	3258842	3258970
chr9	3271237	3271371
chr9	3272622	3272768
chr9	3273271	3273419
chr9	3292362	3292546
chr9	3293946	3294170
chr9	3299558	3299960
chr9	3315541	3316026
chr9	3461250	3461632
chr9	3463053	3463204
chr9	3464983	3465482
chr9	3465868	3466440
chr9	3490477	3491083
chr9	3492009	3492473
chr9	3494019	3494319
chr9	3539022	3539145
chr9	3674659	3675037
chr9	3698062	3698248
chr9	3698343	3698477
chr9	3700269	3700618
chr9	3743522	3743758
chr9	3807913	3808189
chr9	3824937	3825369
chr9	3827894	3828190
chr9	3887874	3888559
chr9	3941748	3942017
chr9	3943153	3943355
chr9	3943845	3943885
chr9	3944024	3944369
chr9	3946256	3946558
chr9	3946604	3947436
chr9	3948142	3948322
chr9	3955846	3956043
chr9	3967947	3968193
chr9	4072920	4073185
chr9	4075971	4076353
chr9	4138429	4138956
chr9	4139125	4139410
chr9	4142926	4143047
chr9	4143247	4143679
chr9	4182457	4183052
chr9	4238580	4238820
chr9	4238914	4239128
chr9	4239541	4239695
chr9	4240289	4240466
chr9	4241055	4241366
chr9	4241878	4242467
chr9	4243072	4243271
chr9	4245099	4245337
chr9	4260282	4260379
chr9	4260423	4260796
chr9	4392575	4392761
chr9	4491338	4491791
chr9	4492310	4492916
chr9	4493538	4493681
chr9	4498186	4498493
chr9	4771385	4772191
chr9	4838824	4839185
chr9	4846664	4846803
chr9	4849266	4849523
chr9	4850649	4850876
chr9	4851553	4851914
chr9	4853771	4854084
chr9	4854129	4855088
chr9	4871446	4871903
chr9	4896691	4897151
chr9	4916628	4916760
chr9	4916937	4917163
chr9	4921767	4921956
chr9	4977713	4977906
chr9	4979050	4979186
chr9	5057613	5057762
chr9	5057877	5058058
chr9	5063368	5063819
chr9	5064924	5065066
chr9	5076227	5076405
chr9	5180783	5180913
chr9	5208300	5208504
chr9	5231386	5231507
chr9	5253840	5253993
chr9	5280118	5280827
chr9	5284093	5284628
chr9	5365182	5365304
chr9	5396790	5396912
chr9	5440757	5440947
chr9	5445007	5445261
chr9	5447431	5447610
chr9	5460140	5460322
chr9	5548405	5548623
chr9	5555263	5555610
chr9	5578065	5578186
chr9	5617081	5617411
chr9	5639262	5639558
chr9	5780936	5781535
chr9	5862176	5862308
chr9	5934516	5935473
chr9	5952453	5952600
chr9	5956183	5956311
chr9	6073409	6073624
chr9	6079662	6080026
chr9	6130730	6130942
chr9	6131003	6131188
chr9	6131810	6131955
chr9	6133868	6134182
chr9	6442664	6442825
chr9	6468157	6468489
chr9	6500580	6500992
chr9	6524488	6524749
chr9	6583408	6583547
chr9	6583674	6583842
chr9	6585243	6585424
chr9	6663590	6664133
chr9	6694717	6694893
chr9	6697286	6697575
chr9	6698659	6698892
chr9	6699577	6699962
chr9	6701387	6701533
chr9	6701785	6701973
chr9	6702154	6702969
chr9	6737955	6738161
chr9	6748751	6749090
chr9	6780243	6780646
chr9	6782120	6782265
chr9	6784055	6784531
chr9	6785056	6785628
chr9	6805235	6805859
chr9	6805942	6806213
chr9	6806274	6806520
chr9	6806759	6806881
chr9	6808379	6808566
chr9	6808616	6808743
chr9	6809364	6809618
chr9	6810699	6811005
chr9	6886778	6887105
chr9	6951413	6951603
chr9	7064254	7064839
chr9	7091573	7091707
chr9	7102349	7102471
chr9	7157889	7158030
chr9	7158779	7158935
chr9	7300504	7301066
chr9	7371071	7371372
chr9	7374067	7374507
chr9	7375049	7375353
chr9	7377322	7377401
chr9	7407519	7408796
chr9	7410651	7411042
chr9	7411691	7411952
chr9	7413020	7413345
chr9	7424856	7425195
chr9	7494515	7494673
chr9	7494725	7495029
chr9	7605738	7605890
chr9	7609901	7610445
chr9	7610899	7611477
chr9	7612056	7612194
chr9	7614604	7615053
chr9	7680060	7680391
chr9	7722999	7723162
chr9	7751624	7751821
chr9	7759468	7759625
chr9	7798902	7799296
chr9	7804518	7805172
chr9	7848319	7848522
chr9	7925392	7925523
chr9	7933969	7934124
chr9	7934260	7934391
chr9	7936538	7936663
chr9	7961482	7961678
chr9	8167267	8167384
chr9	8237224	8237538
chr9	8276101	8276571
chr9	8277079	8277688
chr9	8278289	8278413
chr9	8282829	8283295
chr9	8320376	8320527
chr9	8360813	8361080
chr9	8377470	8378188
chr9	8396723	8397194
chr9	8398955	8399633
chr9	8411093	8411267
chr9	8466880	8468467
chr9	8477540	8477862
chr9	8492931	8493120
chr9	8558326	8558473
chr9	8628295	8628947
chr9	8629353	8629862
chr9	8631665	8631807
chr9	8633233	8633688
chr9	8663564	8663740
chr9	8774038	8774183
chr9	8782958	8784193
chr9	8859662	8859845
chr9	9231524	9231724
chr9	9295876	9296001
chr9	9299321	9299537
chr9	9312731	9313253
chr9	9325832	9326161
chr9	9383260	9383529
chr9	9384349	9384593
chr9	9388897	9389034
chr9	9468288	9468522
chr9	9544671	9545378
chr9	9550408	9550774
chr9	9598804	9598930
chr9	9599000	9599302
chr9	9601069	9601469
chr9	9625780	9626754
chr9	9887652	9888021
chr9	9888611	9889013
chr9	9891819	9891940
chr9	9921772	9922193
chr9	9922571	9922927
chr9	9927751	9927963
chr9	10193248	10193687
chr9	10197059	10197657
chr9	10198105	10198653
chr9	10223627	10223994
chr9	10290522	10290996
chr9	10295075	10295416
chr9	10349260	10349443
chr9	10558132	10558395
chr9	10707171	10707485
chr9	10812560	10812681
chr9	10964104	10964669
chr9	11012169	11012526
chr9	11070014	11070355
chr9	11076707	11076903
chr9	11087663	11088048
chr9	11088617	11089083
chr9	11090268	11090575
chr9	11114798	11115087
chr9	11140306	11141024
chr9	11214058	11214669
chr9	11218549	11218967
chr9	11277627	11278087
chr9	11297062	11297201
chr9	11297310	11297460
chr9	11341984	11342207
chr9	11380344	11380505
chr9	11416617	11416742
chr9	11416814	11417281
chr9	11498685	11499374
chr9	11554088	11554610
chr9	11557347	11557701
chr9	11632516	11633151
chr9	11633689	11634268
chr9	11652112	11652389
chr9	11722489	11722831
chr9	11792989	11793544
chr9	11793985	11794567
chr9	11797925	11798332
chr9	11812391	11813727
chr9	11815556	11815723
chr9	11816180	11816822
chr9	11817767	11818250
chr9	11823333	11823962
chr9	11826445	11826586
chr9	11845084	11845338
chr9	11855674	11855825
chr9	11945975	11946299
chr9	11952085	11952259
chr9	12021341	12021983
chr9	12022446	12023016
chr9	12025047	12025174
chr9	12026649	12027159
chr9	12102900	12103035
chr9	12131859	12132153
chr9	12136031	12136205
chr9	12138215	12138389
chr9	12138675	12138846
chr9	12139047	12139526
chr9	12143796	12143924
chr9	12216041	12216407
chr9	12221738	12222006
chr9	12224716	12225093
chr9	12269698	12270348
chr9	12271269	12271806
chr9	12274384	12274505
chr9	12276775	12277108
chr9	12287378	12287579
chr9	12350747	12350871
chr9	12364286	12364550
chr9	12364598	12364666
chr9	12366484	12366954
chr9	12367103	12367224
chr9	12373100	12373823
chr9	12444108	12444612
chr9	12445412	12445831
chr9	12447243	12447647
chr9	12469068	12469293
chr9	12471751	12472368
chr9	12472838	12473189
chr9	12561334	12561471
chr9	12739889	12740866
chr9	12760030	12760343
chr9	12768180	12768589
chr9	12772707	12773247
chr9	12773753	12774215
chr9	12808355	12808674
chr9	12841617	12841786
chr9	12852189	12852502
chr9	12897684	12897820
chr9	12897915	12898099
chr9	13004073	13004500
chr9	13036332	13036595
chr9	13069296	13069693
chr9	13105908	13106127
chr9	13117872	13118110
chr9	13157875	13158017
chr9	13516578	13516701
chr9	13687183	13687384
chr9	13744006	13744400
chr9	13754168	13754663
chr9	13757889	13758437
chr9	13837769	13837991
chr9	13905903	13906117
chr9	14063024	14063428
chr9	14101091	14102075
chr9	14211105	14211287
chr9	14325617	14325752
chr9	14558458	14558619
chr9	14684701	14684798
chr9	14697663	14697851
chr9	14715513	14715714
chr9	14746598	14746980
chr9	14750773	14751372
chr9	14778467	14778648
chr9	14805357	14805479
chr9	14845293	14845804
chr9	14881445	14881583
chr9	15005441	15005571
chr9	15074018	15074146
chr9	15201020	15201156
chr9	15204366	15204557
chr9	15207530	15207706
chr9	15238520	15238740
chr9	15262259	15262390
chr9	15369452	15369591
chr9	15410503	15410772
chr9	15678944	15679101
chr9	15690835	15691026
chr9	15719619	15719833
chr9	15799094	15799301
chr9	15823065	15823208
chr9	15849471	15849592
chr9	15922384	15922512
chr9	15922630	15922803
chr9	15937984	15938273
chr9	15978459	15978594
chr9	16443503	16443647
chr9	16452651	16452917
chr9	16548515	16548657
chr9	16606647	16607522
chr9	16625388	16625855
chr9	16626617	16627043
chr9	16632866	16633000
chr9	16653884	16654236
chr9	16685805	16685954
chr9	16833595	16834324
chr9	16859937	16860081
chr9	16860218	16861344
chr9	16866574	16866909
chr9	16873556	16873723
chr9	16947831	16948047
chr9	16948105	16948371
chr9	16949496	16949746
chr9	17059037	17059651
chr9	17083680	17083892
chr9	17085437	17085604
chr9	17086229	17086852
chr9	17087338	17087668
chr9	17287347	17287682
chr9	17387221	17387423
chr9	17389316	17389447
chr9	17390052	17390562
chr9	17391172	17391430
chr9	17407963	17408194
chr9	17440160	17440290
chr9	17451475	17451888
chr9	17461662	17461783
chr9	17632145	17632726
chr9	17635503	17635910
chr9	17690715	17691225
chr9	17856034	17856611
chr9	17973544	17973892
chr9	18008962	18010022
chr9	18088670	18089320
chr9	18097951	18098349
chr9	18120031	18120667
chr9	18120774	18121090
chr9	18121196	18121317
chr9	18123214	18123430
chr9	18124227	18124491
chr9	18125581	18125875
chr9	18140391	18140575
chr9	18143272	18143822
chr9	18144393	18144701
chr9	18155920	18156242
chr9	18183395	18183516
chr9	18183614	18183905
chr9	18191784	18192053
chr9	18194893	18195041
chr9	18209578	18209911
chr9	18222688	18222825
chr9	18235076	18235565
chr9	18257600	18257745
chr9	18261731	18262131
chr9	18427381	18427650
chr9	18463281	18463416
chr9	18488862	18489197
chr9	18507653	18508049
chr9	18796954	18797075
chr9	18860450	18860593
chr9	18899819	18899973
chr9	18916756	18916896
chr9	18980343	18981492
chr9	18991177	18991298
chr9	18991372	18991570
chr9	18992875	18993393
chr9	18993952	18994393
chr9	18994465	18994642
chr9	19015438	19015905
chr9	19017334	19017736
chr9	19018466	19018992
chr9	19046043	19046450
chr9	19048314	19048918
chr9	19159798	19160566
chr9	19206249	19206433
chr9	19206514	19206815
chr9	19211447	19211616
chr9	19214788	19215254
chr9	19226397	19226727
chr9	19288463	19288838
chr9	19354121	19354264
chr9	19387322	19387528
chr9	19428468	19428687
chr9	19463835	19463957
chr9	19464531	19464741
chr9	19464918	19465203
chr9	19503644	19503899
chr9	19547130	19547277
chr9	19594928	19595383
chr9	19601335	19601651
chr9	19602539	19602718
chr9	19608147	19608409
chr9	19608539	19608660
chr9	19720497	19720916
chr9	19722348	19722493
chr9	19724806	19725372
chr9	19763118	19763312
chr9	19770451	19770642
chr9	19864878	19865333
chr9	19868554	19869108
chr9	19897032	19897500
chr9	19900898	19901604
chr9	19903978	19904128
chr9	19905556	19906079
chr9	19906205	19906607
chr9	19927852	19928315
chr9	19955290	19955524
chr9	19957370	19957936
chr9	19957996	19958567
chr9	19960430	19960676
chr9	19961433	19961706
chr9	19962778	19963073
chr9	19965518	19965639
chr9	19966313	19966629
chr9	19967346	19967686
chr9	20068343	20068521
chr9	20183665	20184084
chr9	20189225	20189783
chr9	20190303	20190801
chr9	20222277	20222398
chr9	20272531	20272849
chr9	20289220	20289459
chr9	20321695	20322196
chr9	20354591	20355145
chr9	20398441	20398703
chr9	20399666	20399814
chr9	20423264	20423455
chr9	20574138	20574572
chr9	20582452	20582701
chr9	20638781	20638941
chr9	20639067	20639188
chr9	20668251	20668560
chr9	20675523	20675741
chr9	20833469	20833597
chr9	20873875	20874033
chr9	20875260	20875428
chr9	20881206	20881491
chr9	20884189	20884591
chr9	20911408	20911547
chr9	20928626	20928748
chr9	20939795	20939990
chr9	20958741	20958869
chr9	20967519	20967723
chr9	20967781	20967976
chr9	20968088	20968286
chr9	20972432	20972590
chr9	21025527	21025878
chr9	21026526	21026650
chr9	21027041	21027282
chr9	21038611	21038832
chr9	21066882	21067300
chr9	21107894	21108034
chr9	21108701	21108904
chr9	21109225	21109414
chr9	21121571	21121739
chr9	21139760	21139898
chr9	21142537	21142767
chr9	21191356	21191525
chr9	21201648	21201774
chr9	21216291	21216512
chr9	21231256	21231381
chr9	21231635	21231858
chr9	21233384	21234076
chr9	21237069	21237275
chr9	21268320	21268515
chr9	21275820	21275946
chr9	21312079	21312399
chr9	21337824	21338020
chr9	21344775	21344925
chr9	21388450	21388608
chr9	21399677	21399816
chr9	21407232	21407403
chr9	21416607	21416750
chr9	21480314	21480514
chr9	21497146	21497311
chr9	21504470	21504658
chr9	21506280	21506423
chr9	21520061	21520303
chr9	21521187	21521616
chr9	21536712	21536912
chr9	21587839	21587993
chr9	21607858	21608018
chr9	21639236	21639406
chr9	21667157	21667278
chr9	21677902	21678389
chr9	21678897	21679083
chr9	21685970	21686211
chr9	21700870	21701019
chr9	21701085	21701244
chr9	21708251	21708425
chr9	21712846	21713139
chr9	21731728	21731921
chr9	21733598	21733799
chr9	21735225	21735346
chr9	21769978	21770158
chr9	21774627	21774787
chr9	21794651	21794830
chr9	21795037	21795620
chr9	21802346	21802550
chr9	21802889	21803115
chr9	21824394	21824559
chr9	21831795	21831973
chr9	21839335	21839547
chr9	21839623	21839796
chr9	21879213	21879650
chr9	21880095	21880704
chr9	21881334	21881546
chr9	21884331	21884477
chr9	21885966	21886318
chr9	21943398	21943682
chr9	21944386	21944542
chr9	21955790	21955981
chr9	21960647	21960891
chr9	21973819	21973947
chr9	21974382	21974529
chr9	21975922	21976075
chr9	21976682	21976873
chr9	21981256	21981513
chr9	21991696	21991936
chr9	21993533	21993674
chr9	22018481	22018657
chr9	22033046	22033174
chr9	22036670	22036801
chr9	22055764	22055943
chr9	22057896	22058045
chr9	22076182	22076562
chr9	22111599	22111720
chr9	22127632	22127840
chr9	22132385	22132513
chr9	22133502	22133731
chr9	22157725	22157944
chr9	22157999	22158181
chr9	22169471	22169646
chr9	22177423	22177802
chr9	22182240	22182391
chr9	22182988	22183603
chr9	22184040	22184569
chr9	22185920	22186224
chr9	22227695	22227836
chr9	22228641	22228788
chr9	22299851	22300461
chr9	22321293	22321510
chr9	22330426	22330573
chr9	22360771	22360969
chr9	22479254	22479405
chr9	22641873	22642004
chr9	22647627	22647790
chr9	22681981	22682110
chr9	22715651	22715826
chr9	22731341	22731907
chr9	22751107	22751250
chr9	22818291	22818412
chr9	22838861	22838982
chr9	22903124	22904128
chr9	22948381	22948973
chr9	23042278	23042413
chr9	23254414	23254684
chr9	23283676	23284434
chr9	23292901	23293181
chr9	23316852	23317052
chr9	23608266	23608599
chr9	23608637	23608805
chr9	23684281	23684880
chr9	23713986	23714372
chr9	23741012	23741176
chr9	23741248	23741609
chr9	23744472	23744648
chr9	23744696	23744913
chr9	23860338	23860514
chr9	23979099	23979282
chr9	23981491	23982109
chr9	24147300	24149029
chr9	24229306	24229485
chr9	24266771	24267330
chr9	24302078	24302389
chr9	24328218	24328681
chr9	24471871	24472048
chr9	24485021	24485196
chr9	24525588	24525786
chr9	24554537	24554681
chr9	24567977	24568127
chr9	24571643	24571948
chr9	24572521	24573060
chr9	24575770	24575991
chr9	24625327	24625539
chr9	24710172	24710324
chr9	24725412	24725548
chr9	24801784	24801998
chr9	24933082	24933612
chr9	24934675	24934992
chr9	24952605	24952942
chr9	25033377	25033508
chr9	25101335	25101540
chr9	25233521	25233910
chr9	25357716	25357858
chr9	25420117	25420580
chr9	25482824	25483002
[truncated: 7,759 more rows]

## Sheet: iMK_MBD-Seq
chr1	3026827	3027132
[truncated: 52,753 more rows]
